# Supplementary material for: 4-(4-tert-Butyl­benz­yl)-1-neopentyl-1,2,4-triazolium bromide
Source: IUCrdata. 2025 Feb 7;10(Pt 2):x250092. doi: 10.1107/S2414314625000926 (PMC11904631; doi:10.1107/S2414314625000926)
Supplement: Supplementary file 1 [file x-10-x250092-sup1.cif]

##############################################################################
#                                                                            #
# This CIF contains the data for a data article accepted for                 #
# publication in IUCrData. It conforms to the requirements of                #
# Notes for Authors for IUCrData, and has been                               #
# peer reviewed under the auspices of IUCrData.                              #
#                                                                            #
# Full details of the Crystallographic Information File format               #
# are given in the paper "The Crystallographic Information File (CIF):       #
# a New Standard Archive File for Crystallography" by S. R. Hall, F. H.      #
# Allen and I. D. Brown [Acta Cryst. (1991), A47, 655-685].                  #
#                                                                            #
# The current version of the core CIF dictionary is obtainable from          #
# ftp://ftp.iucr.org/pub/cif_core.dic.                                       #
#                                                                            #
# Software is freely available for graphical display of the structure(s)     #
# in this CIF. For information consult the CIF software page                 #
# http://www.iucr.org/resources/cif/software.                                #
#                                                                            #
# This file may be used for bona fide research purposes within the           #
# scientific community so long as proper attribution is given to the data    # 
# article from which it was obtained.                                        #
#                                                                            #
##############################################################################
data_I
_audit_creation_method
;
Olex2 1.3
(compiled 2020.11.12 svn.r5f609507 for OlexSys, GUI svn.r6408)
;
_journal_date_recd_electronic     2025-01-29
_journal_date_accepted     2025-01-31
_journal_name_full     'IUCrData'
_journal_year     2025
_journal_volume     10
_journal_issue      1
_journal_page_first     0
_journal_page_last     0
_journal_paper_category     HO
_journal_paper_doi     10.1107/S2414314625000926
_journal_coeditor_code     HB4505
_publ_contact_author_name     'Edward Rajaseelan'
_publ_contact_author_address
;
Department of Chemistry, Millersville University, Millersville, PA 17551, USA
;
_publ_contact_author_email     'edward.rajaseelan@millersville.edu'
_publ_contact_author_fax     ?
_publ_contact_author_phone     '717-871-7395'
_publ_section_title
;
4-(4-<i>tert</i>-Butylbenzyl)-1-neopentyl-1,2,4-triazolium bromide
;
loop_
    _publ_author_name
    _publ_author_footnote
    _publ_author_address
    'Albert, Daniel R.' .
;
Department of Chemistry, Millersville University, Millersville, PA 17551, USA
;
    'Gau, Michael' .
;
Department of Chemistry, University of Pennsylvania, Philadelphia, PA 19104, USA
;
    'Rajaseelan, Edward' .
;
Department of Chemistry, Millersville University, Millersville, PA 17551, USA
;
_publ_section_synopsis
;
The title 1,2,4-triazolium salt, C~18~H~28~N~3~^+^\\cdotBr^-^, crystallizes in
the monoclinic space group <i>Pc</i>. The extended structure exhibits a short
intermolecular interaction between a heterocyclic C---H group and a bromide
ion. Additional weaker interactions exist between the other heterocyclic
C---H group, an alkyl C---H group and bromide ions.
;
_chemical_name_systematic
;
4-(4-<i>tert</i>-Butylbenzyl)-1-neopentyl-1,2,4-triazolium bromide
;
_chemical_name_common     ?
_chemical_formula_moiety     'C18 H28 N3 +, Br -'
_chemical_formula_sum     'C18 H28 Br N3'
_chemical_formula_iupac     'C18 H28 N3 +, Br -'
_chemical_formula_weight     366.34
_chemical_melting_point     ?
_chemical_absolute_configuration     ?
_space_group_crystal_system     monoclinic
_space_group_name_H-M_alt     'P 1 c 1'
_space_group_name_Hall     'P -2yc'
loop_
    _space_group_symop_operation_xyz
    'x, y, z'
    'x, -y, z+1/2'
_cell_length_a     14.9741(2)
_cell_length_b     6.38420(10)
_cell_length_c     10.07410(10)
_cell_angle_alpha     90
_cell_angle_beta     90.4350(10)
_cell_angle_gamma     90
_cell_volume     963.03(2)
_cell_formula_units_Z     2
_cell_measurement_reflns_used     11602
_cell_measurement_theta_min     2.9120
_cell_measurement_theta_max     74.3920
_cell_measurement_temperature     100
loop_
    _twin_individual_id
    _twin_individual_mass_fraction_refined
    1 0.69(4)
    2 0.31(4)
_exptl_crystal_description     needle
_exptl_crystal_colour     colorless
_exptl_crystal_size_max     0.32
_exptl_crystal_size_mid     0.06
_exptl_crystal_size_min     0.01
_exptl_crystal_density_diffrn     1.263
_exptl_crystal_density_meas     ?
_exptl_crystal_density_method     ?
_exptl_crystal_F_000     384
_exptl_absorpt_coefficient_mu     2.898
_exptl_absorpt_correction_type     multi-scan
_exptl_absorpt_process_details
;
[SCALE3 ABSPACK in CrysAlis PRO (Rigaku OD, 2024)]
;
_exptl_absorpt_correction_T_min     0.67545
_exptl_absorpt_correction_T_max     1.00000
_diffrn_ambient_temperature     100.15
_diffrn_source     ?
_diffrn_radiation_type     CuK\a
_diffrn_radiation_wavelength     1.54184
_diffrn_measurement_device_type     'Rigaku XtaLAB Synergy-S'
_diffrn_measurement_device     '\k-geometry diffractometer'
_diffrn_measurement_method     '\w scans'
_diffrn_detector_area_resol_mean     10.0000
_diffrn_reflns_number     14617
_diffrn_reflns_av_R_equivalents     0.0665
_diffrn_reflns_av_unetI/netI     0.0437
_diffrn_reflns_theta_min     2.951
_diffrn_reflns_theta_max     74.473
_diffrn_reflns_theta_full     67.684
_diffrn_measured_fraction_theta_max     1.000
_diffrn_measured_fraction_theta_full     1.000
_diffrn_reflns_limit_h_min     -18
_diffrn_reflns_limit_h_max     18
_diffrn_reflns_limit_k_min     -7
_diffrn_reflns_limit_k_max     6
_diffrn_reflns_limit_l_min     -12
_diffrn_reflns_limit_l_max     12
_refine_special_details
;
 Refined as a 2-component inversion twin.
;
_reflns_number_total     3683
_reflns_number_gt     3564
_reflns_threshold_expression     'I > 2\s(I)'
_refine_ls_structure_factor_coef     Fsqd
_refine_ls_matrix_type     full
_refine_ls_R_factor_all     0.0454
_refine_ls_R_factor_gt     0.0428
_refine_ls_wR_factor_gt     0.1149
_refine_ls_wR_factor_ref     0.1354
_refine_ls_goodness_of_fit_ref     1.147
_refine_ls_restrained_S_all     1.147
_refine_ls_number_reflns     3683
_refine_ls_number_parameters     206
_refine_ls_number_restraints     2
_refine_ls_hydrogen_treatment     constr
_refine_ls_weighting_scheme     calc
_refine_ls_weighting_details
              'w=1/[\s^2^(Fo^2^)+(0.0959P)^2^+0.2583P] where P=(Fo^2^+2Fc^2^)/3'
_atom_sites_solution_hydrogens     geom
_atom_sites_solution_primary     dual
_atom_sites_solution_secondary     ?
_refine_ls_shift/su_max     0.000
_refine_ls_shift/su_mean     0.000
_refine_diff_density_max     0.766
_refine_diff_density_min     -0.869
_refine_ls_extinction_method     none
_refine_ls_extinction_coef     .
_refine_ls_abs_structure_details
;
 Refined as an inversion twin
;
_refine_ls_abs_structure_Flack     0.31(4)
loop_
    _atom_type_symbol
    _atom_type_description
    _atom_type_scat_dispersion_real
    _atom_type_scat_dispersion_imag
    _atom_type_scat_source
    'C' 'C' 0.0181 0.0091
                         'International Tables Vol C Tables 4.2.6.8 and 6.1.1.4'
    'H' 'H' 0.0000 0.0000
                         'International Tables Vol C Tables 4.2.6.8 and 6.1.1.4'
    'Br' 'Br' -0.6763 1.2805
                         'International Tables Vol C Tables 4.2.6.8 and 6.1.1.4'
    'N' 'N' 0.0311 0.0180
                         'International Tables Vol C Tables 4.2.6.8 and 6.1.1.4'
_computing_data_collection
;
CrysAlisPro 1.171.43.134a (Rigaku OD, 2024)
;
_computing_cell_refinement
;
CrysAlisPro 1.171.43.134a (Rigaku OD, 2024)
;
_computing_data_reduction
;
CrysAlisPro 1.171.43.134a (Rigaku OD, 2024)
;
_computing_structure_solution
;
<i>SHELXT2018/2</i> (Sheldrick, 2015a)
;
_computing_structure_refinement
;
<i>SHELXL2018/3</i> (Sheldrick, 2015b)
;
_computing_molecular_graphics
;
Olex2 1.3 (Dolomanov <i>et al.</i>,  2009)
;
_computing_publication_material
;
PublCIF (Westrip, 2010)
;
loop_
    _atom_site_type_symbol
    _atom_site_label
    _atom_site_fract_x
    _atom_site_fract_y
    _atom_site_fract_z
    _atom_site_U_iso_or_equiv
    _atom_site_adp_type
    _atom_site_calc_flag
    _atom_site_occupancy
    _atom_site_disorder_assembly
    _atom_site_disorder_group
    Br Br1 0.54656(4) 0.06909(7) 0.65493(5) 0.0291(2) Uani d 1 . .
    N N1 0.5500(4) 0.4637(8) 0.3783(5) 0.0207(10) Uani d 1 . .
    N N2 0.6783(3) 0.3713(9) 0.4539(5) 0.0223(9) Uani d 1 . .
    N N3 0.6620(4) 0.5666(8) 0.5062(7) 0.0274(14) Uani d 1 . .
    C C1 0.6101(3) 0.3093(10) 0.3806(6) 0.0227(11) Uani d 1 . .
    H H1 0.604702 0.177837 0.337098 0.027 Uiso calc 1 . .
    C C2 0.5849(4) 0.6176(10) 0.4576(7) 0.0265(12) Uani d 1 . .
    H H2 0.555844 0.746944 0.474936 0.032 Uiso calc 1 . .
    C C3 0.4647(5) 0.4590(10) 0.3070(7) 0.0202(12) Uani d 1 . .
    H H3A 0.454105 0.316252 0.271962 0.024 Uiso calc 1 . .
    H H3B 0.467148 0.556569 0.230747 0.024 Uiso calc 1 . .
    C C4 0.3883(4) 0.5206(10) 0.3966(6) 0.0212(11) Uani d 1 . .
    C C5 0.3528(4) 0.3741(10) 0.4850(7) 0.0259(11) Uani d 1 . .
    H H5 0.378248 0.238097 0.491755 0.031 Uiso calc 1 . .
    C C6 0.2802(4) 0.4284(9) 0.5630(7) 0.0274(14) Uani d 1 . .
    H H6 0.256577 0.327384 0.622421 0.033 Uiso calc 1 . .
    C C7 0.2407(4) 0.6264(10) 0.5570(6) 0.0222(10) Uani d 1 . .
    C C8 0.2798(4) 0.7725(11) 0.4722(8) 0.0307(13) Uani d 1 . .
    H H8 0.256487 0.910800 0.468385 0.037 Uiso calc 1 . .
    C C9 0.3527(4) 0.7196(9) 0.3927(7) 0.0288(13) Uani d 1 . .
    H H9 0.377835 0.821754 0.335496 0.035 Uiso calc 1 . .
    C C10 0.1587(4) 0.6849(11) 0.6395(6) 0.0271(12) Uani d 1 . .
    C C11 0.1228(7) 0.5004(18) 0.7177(13) 0.067(3) Uani d 1 . .
    H H11A 0.171894 0.432843 0.766215 0.101 Uiso calc 1 . .
    H H11B 0.095357 0.399365 0.656521 0.101 Uiso calc 1 . .
    H H11C 0.077949 0.549817 0.780724 0.101 Uiso calc 1 . .
    C C12 0.0862(5) 0.773(2) 0.5505(9) 0.070(3) Uani d 1 . .
    H H12A 0.110278 0.890299 0.498836 0.105 Uiso calc 1 . .
    H H12B 0.036538 0.823367 0.604882 0.105 Uiso calc 1 . .
    H H12C 0.064673 0.663981 0.489943 0.105 Uiso calc 1 . .
    C C13 0.1868(6) 0.8531(18) 0.7397(10) 0.057(2) Uani d 1 . .
    H H13A 0.236811 0.801050 0.793659 0.085 Uiso calc 1 . .
    H H13B 0.136364 0.886337 0.797395 0.085 Uiso calc 1 . .
    H H13C 0.205292 0.979608 0.692129 0.085 Uiso calc 1 . .
    C C14 0.7580(4) 0.2541(10) 0.4900(6) 0.0252(11) Uani d 1 . .
    H H14A 0.742071 0.103995 0.496963 0.030 Uiso calc 1 . .
    H H14B 0.778492 0.300990 0.578763 0.030 Uiso calc 1 . .
    C C15 0.8356(4) 0.2761(11) 0.3927(7) 0.0286(13) Uani d 1 . .
    C C16 0.8101(5) 0.1791(14) 0.2603(8) 0.0421(17) Uani d 1 . .
    H H16A 0.792902 0.032522 0.273682 0.063 Uiso calc 1 . .
    H H16B 0.861192 0.185658 0.200193 0.063 Uiso calc 1 . .
    H H16C 0.759767 0.256349 0.221446 0.063 Uiso calc 1 . .
    C C17 0.8590(5) 0.5087(15) 0.3764(10) 0.0461(18) Uani d 1 . .
    H H17A 0.807805 0.583173 0.337805 0.069 Uiso calc 1 . .
    H H17B 0.910499 0.522528 0.317528 0.069 Uiso calc 1 . .
    H H17C 0.873678 0.568915 0.463317 0.069 Uiso calc 1 . .
    C C18 0.9139(4) 0.1561(13) 0.4534(8) 0.0374(15) Uani d 1 . .
    H H18A 0.928094 0.213916 0.541221 0.056 Uiso calc 1 . .
    H H18B 0.966108 0.169448 0.395882 0.056 Uiso calc 1 . .
    H H18C 0.897962 0.007942 0.462197 0.056 Uiso calc 1 . .
loop_
    _atom_site_aniso_label
    _atom_site_aniso_U_11
    _atom_site_aniso_U_22
    _atom_site_aniso_U_33
    _atom_site_aniso_U_12
    _atom_site_aniso_U_13
    _atom_site_aniso_U_23
    Br1 0.0425(3) 0.0204(3) 0.0244(3) 0.0068(3) 0.0046(2) 0.0019(3)
    N1 0.022(2) 0.021(3) 0.019(3) 0.0001(19) 0.002(2) 0.0024(19)
    N2 0.019(2) 0.026(2) 0.021(2) 0.005(2) -0.0004(17) 0.000(2)
    N3 0.023(3) 0.025(3) 0.034(3) 0.0024(18) -0.007(3) -0.011(2)
    C1 0.022(2) 0.025(3) 0.021(3) 0.001(2) 0.0011(19) -0.001(2)
    C2 0.026(3) 0.017(2) 0.037(3) 0.002(3) 0.000(2) -0.007(3)
    C3 0.021(3) 0.016(2) 0.024(3) -0.003(2) -0.002(2) -0.004(2)
    C4 0.022(2) 0.022(3) 0.019(3) -0.003(2) -0.003(2) 0.000(2)
    C5 0.032(3) 0.015(2) 0.031(3) 0.003(2) 0.003(2) 0.000(2)
    C6 0.025(3) 0.031(4) 0.026(3) -0.002(2) -0.001(2) 0.006(2)
    C7 0.020(2) 0.024(3) 0.023(3) -0.001(2) 0.0019(19) 0.000(2)
    C8 0.032(3) 0.025(3) 0.036(4) 0.007(2) 0.010(3) 0.008(3)
    C9 0.032(3) 0.019(3) 0.036(3) 0.004(2) 0.004(2) 0.012(3)
    C10 0.020(2) 0.038(3) 0.022(3) 0.005(2) 0.001(2) -0.001(2)
    C11 0.055(5) 0.054(5) 0.094(8) 0.007(4) 0.053(5) 0.013(6)
    C12 0.033(3) 0.141(10) 0.037(4) 0.038(5) 0.006(3) 0.017(5)
    C13 0.041(4) 0.076(6) 0.053(5) 0.003(4) 0.013(3) -0.025(5)
    C14 0.023(2) 0.027(3) 0.025(3) 0.006(2) 0.000(2) 0.003(2)
    C15 0.027(3) 0.028(3) 0.031(3) 0.009(2) 0.001(2) 0.008(3)
    C16 0.041(3) 0.058(5) 0.028(4) 0.015(3) -0.001(3) -0.006(3)
    C17 0.027(3) 0.046(4) 0.065(5) 0.002(3) 0.007(3) 0.015(4)
    C18 0.026(3) 0.046(4) 0.040(4) 0.008(3) -0.002(3) 0.006(3)
_geom_special_details
;
 All esds (except the esd in the dihedral angle between two l.s. planes)
 are estimated using the full covariance matrix.  The cell esds are taken
 into account individually in the estimation of esds in distances, angles
 and torsion angles; correlations between esds in cell parameters are only
 used when they are defined by crystal symmetry.  An approximate (isotropic)
 treatment of cell esds is used for estimating esds involving l.s. planes.
;
loop_
    _geom_bond_atom_site_label_1
    _geom_bond_atom_site_label_2
    _geom_bond_site_symmetry_2
    _geom_bond_distance
    _geom_bond_publ_flag
    N1 C1 . 1.335(7) ?
    N1 C2 . 1.368(9) ?
    N1 C3 . 1.460(8) ?
    N2 N3 . 1.376(8) ?
    N2 C1 . 1.316(8) ?
    N2 C14 . 1.453(7) ?
    N3 C2 . 1.292(9) ?
    C1 H1 . 0.9500 ?
    C2 H2 . 0.9500 ?
    C3 H3A . 0.9900 ?
    C3 H3B . 0.9900 ?
    C3 C4 . 1.514(9) ?
    C4 C5 . 1.399(9) ?
    C4 C9 . 1.378(8) ?
    C5 H5 . 0.9500 ?
    C5 C6 . 1.391(9) ?
    C6 H6 . 0.9500 ?
    C6 C7 . 1.396(9) ?
    C7 C8 . 1.397(9) ?
    C7 C10 . 1.535(7) ?
    C8 H8 . 0.9500 ?
    C8 C9 . 1.400(9) ?
    C9 H9 . 0.9500 ?
    C10 C11 . 1.517(12) ?
    C10 C12 . 1.513(10) ?
    C10 C13 . 1.530(11) ?
    C11 H11A . 0.9800 ?
    C11 H11B . 0.9800 ?
    C11 H11C . 0.9800 ?
    C12 H12A . 0.9800 ?
    C12 H12B . 0.9800 ?
    C12 H12C . 0.9800 ?
    C13 H13A . 0.9800 ?
    C13 H13B . 0.9800 ?
    C13 H13C . 0.9800 ?
    C14 H14A . 0.9900 ?
    C14 H14B . 0.9900 ?
    C14 C15 . 1.532(8) ?
    C15 C16 . 1.517(11) ?
    C15 C17 . 1.535(11) ?
    C15 C18 . 1.525(8) ?
    C16 H16A . 0.9800 ?
    C16 H16B . 0.9800 ?
    C16 H16C . 0.9800 ?
    C17 H17A . 0.9800 ?
    C17 H17B . 0.9800 ?
    C17 H17C . 0.9800 ?
    C18 H18A . 0.9800 ?
    C18 H18B . 0.9800 ?
    C18 H18C . 0.9800 ?
loop_
    _geom_angle_atom_site_label_1
    _geom_angle_atom_site_label_2
    _geom_angle_atom_site_label_3
    _geom_angle_site_symmetry_1
    _geom_angle_site_symmetry_3
    _geom_angle
    _geom_angle_publ_flag
    C1 N1 C2 . . 105.4(5) ?
    C1 N1 C3 . . 125.5(5) ?
    C2 N1 C3 . . 129.1(5) ?
    N3 N2 C14 . . 121.3(5) ?
    C1 N2 N3 . . 110.4(5) ?
    C1 N2 C14 . . 128.1(6) ?
    C2 N3 N2 . . 104.1(5) ?
    N1 C1 H1 . . 126.0 ?
    N2 C1 N1 . . 107.9(5) ?
    N2 C1 H1 . . 126.0 ?
    N1 C2 H2 . . 123.9 ?
    N3 C2 N1 . . 112.1(6) ?
    N3 C2 H2 . . 123.9 ?
    N1 C3 H3A . . 109.4 ?
    N1 C3 H3B . . 109.4 ?
    N1 C3 C4 . . 111.3(5) ?
    H3A C3 H3B . . 108.0 ?
    C4 C3 H3A . . 109.4 ?
    C4 C3 H3B . . 109.4 ?
    C5 C4 C3 . . 119.9(6) ?
    C9 C4 C3 . . 121.1(6) ?
    C9 C4 C5 . . 119.1(6) ?
    C4 C5 H5 . . 120.2 ?
    C6 C5 C4 . . 119.7(6) ?
    C6 C5 H5 . . 120.2 ?
    C5 C6 H6 . . 118.9 ?
    C5 C6 C7 . . 122.3(6) ?
    C7 C6 H6 . . 118.9 ?
    C6 C7 C8 . . 116.9(5) ?
    C6 C7 C10 . . 122.5(6) ?
    C8 C7 C10 . . 120.6(6) ?
    C7 C8 H8 . . 119.3 ?
    C7 C8 C9 . . 121.4(6) ?
    C9 C8 H8 . . 119.3 ?
    C4 C9 C8 . . 120.6(6) ?
    C4 C9 H9 . . 119.7 ?
    C8 C9 H9 . . 119.7 ?
    C11 C10 C7 . . 112.3(6) ?
    C11 C10 C13 . . 107.4(8) ?
    C12 C10 C7 . . 110.1(5) ?
    C12 C10 C11 . . 110.0(8) ?
    C12 C10 C13 . . 108.8(8) ?
    C13 C10 C7 . . 108.1(5) ?
    C10 C11 H11A . . 109.5 ?
    C10 C11 H11B . . 109.5 ?
    C10 C11 H11C . . 109.5 ?
    H11A C11 H11B . . 109.5 ?
    H11A C11 H11C . . 109.5 ?
    H11B C11 H11C . . 109.5 ?
    C10 C12 H12A . . 109.5 ?
    C10 C12 H12B . . 109.5 ?
    C10 C12 H12C . . 109.5 ?
    H12A C12 H12B . . 109.5 ?
    H12A C12 H12C . . 109.5 ?
    H12B C12 H12C . . 109.5 ?
    C10 C13 H13A . . 109.5 ?
    C10 C13 H13B . . 109.5 ?
    C10 C13 H13C . . 109.5 ?
    H13A C13 H13B . . 109.5 ?
    H13A C13 H13C . . 109.5 ?
    H13B C13 H13C . . 109.5 ?
    N2 C14 H14A . . 108.6 ?
    N2 C14 H14B . . 108.6 ?
    N2 C14 C15 . . 114.8(5) ?
    H14A C14 H14B . . 107.6 ?
    C15 C14 H14A . . 108.6 ?
    C15 C14 H14B . . 108.6 ?
    C14 C15 C17 . . 109.4(6) ?
    C16 C15 C14 . . 109.7(6) ?
    C16 C15 C17 . . 110.9(7) ?
    C16 C15 C18 . . 109.6(6) ?
    C18 C15 C14 . . 106.4(5) ?
    C18 C15 C17 . . 110.7(6) ?
    C15 C16 H16A . . 109.5 ?
    C15 C16 H16B . . 109.5 ?
    C15 C16 H16C . . 109.5 ?
    H16A C16 H16B . . 109.5 ?
    H16A C16 H16C . . 109.5 ?
    H16B C16 H16C . . 109.5 ?
    C15 C17 H17A . . 109.5 ?
    C15 C17 H17B . . 109.5 ?
    C15 C17 H17C . . 109.5 ?
    H17A C17 H17B . . 109.5 ?
    H17A C17 H17C . . 109.5 ?
    H17B C17 H17C . . 109.5 ?
    C15 C18 H18A . . 109.5 ?
    C15 C18 H18B . . 109.5 ?
    C15 C18 H18C . . 109.5 ?
    H18A C18 H18B . . 109.5 ?
    H18A C18 H18C . . 109.5 ?
    H18B C18 H18C . . 109.5 ?
loop_
    _geom_torsion_atom_site_label_1
    _geom_torsion_atom_site_label_2
    _geom_torsion_atom_site_label_3
    _geom_torsion_atom_site_label_4
    _geom_torsion_site_symmetry_1
    _geom_torsion_site_symmetry_2
    _geom_torsion_site_symmetry_3
    _geom_torsion_site_symmetry_4
    _geom_torsion
    _geom_torsion_publ_flag
    N1 C3 C4 C5 . . . . -79.6(7) ?
    N1 C3 C4 C9 . . . . 100.4(7) ?
    N2 N3 C2 N1 . . . . 1.0(8) ?
    N2 C14 C15 C16 . . . . -65.7(7) ?
    N2 C14 C15 C17 . . . . 56.2(8) ?
    N2 C14 C15 C18 . . . . 175.8(6) ?
    N3 N2 C1 N1 . . . . 2.6(7) ?
    N3 N2 C14 C15 . . . . -96.1(7) ?
    C1 N1 C2 N3 . . . . 0.6(8) ?
    C1 N1 C3 C4 . . . . 129.5(6) ?
    C1 N2 N3 C2 . . . . -2.2(8) ?
    C1 N2 C14 C15 . . . . 89.9(8) ?
    C2 N1 C1 N2 . . . . -1.9(7) ?
    C2 N1 C3 C4 . . . . -48.7(9) ?
    C3 N1 C1 N2 . . . . 179.5(6) ?
    C3 N1 C2 N3 . . . . 179.1(7) ?
    C3 C4 C5 C6 . . . . -177.3(6) ?
    C3 C4 C9 C8 . . . . 177.5(7) ?
    C4 C5 C6 C7 . . . . -0.2(10) ?
    C5 C4 C9 C8 . . . . -2.5(10) ?
    C5 C6 C7 C8 . . . . -2.5(10) ?
    C5 C6 C7 C10 . . . . 178.0(6) ?
    C6 C7 C8 C9 . . . . 2.8(10) ?
    C6 C7 C10 C11 . . . . -4.4(10) ?
    C6 C7 C10 C12 . . . . -127.4(8) ?
    C6 C7 C10 C13 . . . . 114.0(8) ?
    C7 C8 C9 C4 . . . . -0.3(12) ?
    C8 C7 C10 C11 . . . . 176.1(8) ?
    C8 C7 C10 C12 . . . . 53.1(10) ?
    C8 C7 C10 C13 . . . . -65.6(8) ?
    C9 C4 C5 C6 . . . . 2.7(9) ?
    C10 C7 C8 C9 . . . . -177.7(6) ?
    C14 N2 N3 C2 . . . . -177.2(6) ?
    C14 N2 C1 N1 . . . . 177.2(6) ?
loop_
    _geom_hbond_atom_site_label_D
    _geom_hbond_atom_site_label_H
    _geom_hbond_atom_site_label_A
    _geom_hbond_site_symmetry_A
    _geom_hbond_distance_DH
    _geom_hbond_distance_HA
    _geom_hbond_distance_DA
    _geom_hbond_angle_DHA
    _geom_hbond_publ_flag
    C1 H1 Br1 2_554 0.95 2.57 3.446(6) 154 yes
    C2 H2 Br1 1_565 0.95 2.75 3.550(6) 143 yes
    C3 H3B Br1 2_564 0.99 2.78 3.599(7) 141 yes
_shelx_space_group_comment
;
The symmetry employed for this shelxl refinement is uniquely defined
by the following loop, which should always be used as a source of
symmetry information in preference to the above space-group names.
They are only intended as comments.
;
_shelx_estimated_absorpt_T_min     ?
_shelx_estimated_absorpt_T_max     ?
_shelx_hkl_file
;
 -18   0  -3    1.17    2.09
 -18   0  -2   87.92    6.30
 -18   0  -2   90.63    6.38
 -18   0  -1    1.09    2.97
 -18   0  -1   -0.14    2.79
 -18   0   0   42.96    5.03
 -18   0   0   31.81    4.48
 -18   0   1   -0.72    3.35
 -18   0   1   -1.44    3.13
 -18   0   1    0.87    2.81
 -18   0   2  104.70    7.19
 -18   0   2   89.80    6.87
 -18   0   2  102.51    7.17
 -18   0   3    0.44    2.75
 -18   0   3    0.45    2.23
 -18   0   3   -0.92    2.54
 -18   1  -2   32.25    3.07
 -18  -1  -2   38.15    4.16
 -18   1  -2   35.86    4.02
 -18  -1  -2   32.67    3.17
 -18   1  -2   28.44    3.54
 -18   1  -1   15.32    3.19
 -18  -1  -1   16.21    2.89
 -18   1  -1   17.25    3.49
 -18   1  -1   20.69    3.20
 -18  -1  -1   14.17    3.55
 -18   1   0   80.00    5.69
 -18  -1   0   90.16    6.67
 -18   1   0   84.23    6.49
 -18  -1   0   72.51    5.44
 -18   1   0   64.12    5.88
 -18   1   1    6.47    2.76
 -18   1   1    6.79    3.11
 -18  -1   1    5.12    2.44
 -18   1   1    2.46    2.65
 -18   1   2   58.96    5.25
 -18   1   2   72.62    5.64
 -18   1   2   77.22    5.16
 -18   1   2   72.57    5.20
 -18   1   3   23.80    3.29
 -18   1   3   28.48    3.10
 -18   1   3   33.59    3.52
 -18   1   3   29.02    3.76
 -18  -2  -1    3.74    2.32
 -18   2  -1    5.68    2.03
 -18  -2   0   19.70    2.98
 -18   2   0   16.07    2.86
 -18   2   1  103.07    6.28
 -18  -2   1  103.72    6.17
 -17   0  -4   80.16    9.02
 -17   0  -3   -0.16    3.55
 -17   0  -3   -2.33    2.41
 -17   0  -2   48.63    5.50
 -17   0  -2   36.33    8.14
 -17   0  -1    0.19    3.21
 -17   0  -1    1.24    4.43
 -17   0  -1   -1.47    4.47
 -17   0  -1    5.33    6.03
 -17   0   0   45.24    5.99
 -17   0   0   62.60    7.25
 -17   0   0   72.05    7.44
 -17   0   0   70.64    7.17
 -17   0   1   -0.19    3.39
 -17   0   1    0.44    4.01
 -17   0   1    5.99    4.91
 -17   0   1    1.08    4.59
 -17   0   2   70.53    7.48
 -17   0   2   77.76    7.72
 -17   0   2   83.60    7.85
 -17   0   3   -2.20    4.27
 -17   0   3    1.95    3.76
 -17   0   3    3.03    4.17
 -17   0   4  139.54    9.28
 -17   0   4  146.34    9.56
 -17   0   4  150.07    9.50
 -17   0   5    1.22    2.85
 -17   0   5   -1.93    2.58
 -17   0   5    2.81    2.64
 -17  -1  -4   65.99    4.99
 -17   1  -4   74.84    5.71
 -17   1  -4   59.00    5.28
 -17   1  -3   21.16    4.25
 -17   1  -3   34.15    4.15
 -17  -1  -3   29.66    4.82
 -17   1  -3   25.26    4.39
 -17  -1  -3   33.84    4.12
 -17  -1  -3   21.45    6.58
 -17   1  -2  118.71    8.97
 -17  -1  -2  143.08    9.41
 -17   1  -2  143.50    8.61
 -17   1  -2  136.24    9.22
 -17  -1  -2   90.64   11.44
 -17  -1  -2  151.44    8.89
 -17  -1  -2   71.84    7.91
 -17   1  -1   36.52    5.32
 -17   1  -1   29.17    5.22
 -17  -1  -1   25.14    7.31
 -17   1  -1   31.85    5.38
 -17  -1  -1   36.61    4.89
 -17  -1  -1   42.30    6.04
 -17   1   0   80.63    7.84
 -17   1   0   90.71    8.22
 -17  -1   0   83.50    7.30
 -17   1   0   93.59    7.66
 -17   1   0   97.58    8.16
 -17   1   1   12.10    4.38
 -17   1   1   12.60    4.53
 -17  -1   1   10.96    4.04
 -17   1   1    9.44    4.27
 -17   1   1   13.55    4.73
 -17   1   2   78.02    7.13
 -17   1   2   85.60    7.41
 -17  -1   2   68.01    6.67
 -17   1   2   68.62    7.48
 -17   1   3  157.95    9.60
 -17   1   3  150.46    9.59
 -17   1   3  137.20    9.92
 -17  -1   3  143.93    9.17
 -17   1   4  141.93    8.48
 -17  -1   4  124.08    8.08
 -17   1   4  140.06    9.26
 -17   1   4  155.85    8.98
 -17  -1   4  158.06    9.17
 -17   1   5   23.67    3.62
 -17  -1   5   21.95    3.46
 -17   1   5   24.22    3.44
 -17  -1   5   26.15    3.41
 -17   2  -4   59.11    4.25
 -17   2  -3   15.37    3.14
 -17  -2  -3    9.36    2.71
 -17  -2  -3   19.39    3.63
 -17  -2  -2   55.12    4.94
 -17   2  -2   77.77    6.77
 -17  -2  -2   88.35    6.75
 -17   2  -2   81.20    6.30
 -17  -2  -2   70.03    8.49
 -17  -2  -2   62.08    6.84
 -17   2  -1   44.06    5.63
 -17  -2  -1   29.61    4.08
 -17  -2  -1   49.64    5.33
 -17   2  -1   42.28    5.19
 -17  -2  -1   27.77    6.36
 -17  -2   0   35.95    4.66
 -17  -2   0   52.32    5.52
 -17  -2   0   44.61    5.45
 -17   2   0   56.54    5.84
 -17   2   0   45.61    5.87
 -17   2   1  109.62    8.72
 -17   2   1  113.86    7.01
 -17  -2   1  119.66    8.25
 -17   2   1  125.72    8.57
 -17  -2   1  124.15    8.47
 -17  -2   2   62.71    6.06
 -17   2   2   60.93    6.37
 -17  -2   2   75.56    6.16
 -17   2   2   69.48    5.11
 -17   2   2   63.69    6.30
 -17  -2   3   60.05    5.41
 -17   2   3   59.31    5.74
 -17   2   3   56.72    4.43
 -17  -2   3   63.52    5.25
 -17  -2   4   10.51    2.75
 -17   2   4    9.65    2.87
 -17  -2   4   12.24    2.07
 -17   3  -2   16.08    2.86
 -17  -3  -2   13.13    2.36
 -17  -3  -2   13.65    3.24
 -17  -3  -1   70.43    5.39
 -17  -3  -1   73.16    6.84
 -17   3  -1   82.69    6.06
 -17   3   0   38.93    4.46
 -17  -3   0   32.90    3.82
 -17  -3   1   13.32    2.87
 -17   3   1   15.58    3.36
 -17  -3   2   10.95    2.65
 -17   3   2   11.31    2.88
 -16   0  -5   -1.19    2.52
 -16   0  -4   90.59    7.54
 -16   0  -4  111.29    8.45
 -16   0  -3   -1.15    4.50
 -16   0  -3   -0.86    3.44
 -16   0  -2    8.93    4.58
 -16   0  -2   10.45    5.46
 -16   0  -2   17.84    6.04
 -16   0  -1   -1.56    4.14
 -16   0  -1   -0.81    5.17
 -16   0  -1    0.81    5.33
 -16   0   0  464.82   21.82
 -16   0   0  440.10   21.49
 -16   0   1   -1.41    5.49
 -16   0   1    5.83    5.72
 -16   0   2  221.41   14.93
 -16   0   2  232.14   15.09
 -16   0   2  224.15   15.07
 -16   0   3    0.52    5.03
 -16   0   3   -0.51    5.27
 -16   0   3    0.27    4.87
 -16   0   4  317.19   17.16
 -16   0   4  284.76   16.83
 -16   0   4  302.77   16.85
 -16   0   5   -1.77    4.13
 -16   0   5   -1.13    4.07
 -16   0   5    2.20    3.72
 -16   0   6  205.07   11.01
 -16   0   6  188.23   10.52
 -16   0   6  174.69   10.60
 -16   1  -6   54.13    4.51
 -16   1  -6   47.14    4.17
 -16  -1  -5   43.67    4.48
 -16   1  -5   37.28    4.77
 -16   1  -5   36.68    4.68
 -16   1  -4   80.98    7.34
 -16  -1  -4   93.94    7.86
 -16   1  -4   96.15    6.97
 -16   1  -4   81.01    7.42
 -16  -1  -4   83.34    6.95
 -16   1  -3   11.71    4.59
 -16  -1  -3    9.43    4.87
 -16   1  -3   15.09    4.50
 -16  -1  -3   10.14    4.25
 -16   1  -3   18.25    4.94
 -16  -1  -3   12.42    8.02
 -16   1  -2  137.51   10.00
 -16  -1  -2  146.57   11.08
 -16   1  -2  139.37   10.81
 -16  -1  -2  140.75   10.20
 -16   1  -2  111.03   10.20
 -16  -1  -1   54.57    6.30
 -16   1  -1   68.48    8.24
 -16   1  -1   63.64    8.21
 -16  -1  -1   66.84    7.56
 -16   1  -1   74.37    8.44
 -16  -1  -1   75.23    8.61
 -16   1  -1   74.50    7.87
 -16   1   0   61.00    7.73
 -16  -1   0   59.58    7.32
 -16   1   0   65.74    8.45
 -16  -1   0   48.03    9.61
 -16   1   0   67.08    8.15
 -16   1   1   12.23    5.50
 -16  -1   1   19.70    5.34
 -16   1   1   13.27    5.79
 -16   1   1   11.07    5.80
 -16   1   2  184.62   12.54
 -16   1   2  170.61   12.49
 -16   1   2  183.98   13.19
 -16  -1   2  165.89   12.05
 -16   1   3    9.30    5.40
 -16   1   3   11.98    5.25
 -16   1   3   13.53    5.15
 -16  -1   3   11.91    4.73
 -16  -1   4   96.99    8.54
 -16   1   4  102.66    8.91
 -16   1   4   91.89    8.88
 -16  -1   4   84.60    7.88
 -16   1   4  103.59    8.59
 -16   1   5   82.55    7.35
 -16  -1   5   90.07    7.45
 -16  -1   5   78.57    7.35
 -16   1   5   75.94    6.70
 -16   1   5   79.43    7.54
 -16  -1   5   70.56    6.50
 -16   1   6   74.70    4.60
 -16  -1   6   80.47    5.96
 -16   1   6   78.74    5.85
 -16  -1   6   89.61    5.64
 -16   2  -5   14.58    2.95
 -16   2  -5   16.63    3.35
 -16   2  -4   40.69    5.22
 -16   2  -4   42.96    4.91
 -16  -2  -4   25.87    4.55
 -16  -2  -3  175.30   11.13
 -16   2  -3  216.90   12.93
 -16  -2  -3  232.64   12.56
 -16   2  -3  210.80   12.07
 -16  -2  -3  174.53   15.63
 -16  -2  -3  185.27   13.32
 -16   2  -2   66.18    7.66
 -16  -2  -2   61.47    6.61
 -16  -2  -2   85.25    7.92
 -16   2  -2   86.18    7.56
 -16  -2  -2   57.56   10.23
 -16   2  -1   78.09    8.32
 -16  -2  -1   68.83    7.23
 -16   2  -1   88.19    6.97
 -16  -2  -1   90.74    8.49
 -16  -2  -1   79.27    7.69
 -16   2  -1   83.73    8.12
 -16  -2  -1   57.54   10.04
 -16   2   0   79.83    8.38
 -16  -2   0   78.39    7.79
 -16  -2   0   81.01    8.06
 -16   2   0   83.42    7.14
 -16  -2   0   49.74    9.47
 -16   2   0   71.30    7.88
 -16   2   1   87.24    7.72
 -16  -2   1   81.69    8.12
 -16  -2   1   95.53    8.57
 -16   2   1   85.58    7.50
 -16  -2   1   64.78    8.95
 -16   2   1   85.55    8.54
 -16   2   2   44.98    5.78
 -16   2   2   45.51    5.81
 -16  -2   2   55.31    6.72
 -16   2   2   41.30    6.34
 -16  -2   2   46.36    6.31
 -16   2   3   45.86    5.24
 -16  -2   3   49.33    6.12
 -16   2   3   48.05    5.79
 -16   2   3   55.27    6.76
 -16  -2   3   43.38    6.24
 -16   2   4   58.88    5.73
 -16  -2   4   53.18    5.78
 -16   2   4   55.75    6.41
 -16  -2   4   52.09    5.97
 -16  -2   5   52.87    4.45
 -16   2   5   67.04    5.13
 -16   2   5   48.93    5.46
 -16  -2   5   55.45    5.49
 -16  -3  -4   31.28    4.01
 -16  -3  -4   25.47    4.14
 -16   3  -4   34.46    3.74
 -16   3  -3   44.14    5.06
 -16  -3  -3   35.18    4.45
 -16  -3  -3   41.86    6.70
 -16   3  -3   39.35    3.61
 -16  -3  -3   45.92    5.98
 -16   3  -2   33.99    5.32
 -16  -3  -2   36.30    4.77
 -16  -3  -2   34.85    7.20
 -16  -3  -2   38.82    4.66
 -16   3  -2   37.92    4.23
 -16  -3  -2   48.51    6.98
 -16  -3  -1   67.95    6.74
 -16  -3  -1   88.73    6.61
 -16  -3  -1   77.58    9.11
 -16   3  -1   65.30    5.92
 -16   3  -1   75.02    7.24
 -16  -3   0   16.22    5.75
 -16  -3   0   21.22    4.04
 -16   3   0   18.65    3.79
 -16  -3   0   21.33    4.45
 -16   3   0   21.49    5.13
 -16   3   1  136.15    8.78
 -16   3   1  133.66    9.93
 -16   3   2    5.18    2.95
 -16   3   2    4.30    3.63
 -16   3   3  133.34    8.00
 -16   3   4    7.66    2.18
 -16  -4  -1   35.43    5.04
 -16  -4  -1   43.90    4.23
 -16   4   0   19.85    2.80
 -16  -4   0   32.54    3.76
 -16   4   1   52.34    4.14
 -16  -4   1   75.54    5.46
 -15   0  -7    0.15    2.11
 -15   0  -6   87.45    6.71
 -15   0  -5    2.38    4.33
 -15   0  -5    2.46    3.37
 -15   0  -4  145.51   11.10
 -15   0  -4  179.39   12.26
 -15   0  -3    0.29    5.33
 -15   0  -3   -2.80    4.22
 -15   0  -2  281.60   17.08
 -15   0  -2  255.42   16.53
 -15   0  -1   -3.20    6.34
 -15   0  -1    1.28    5.82
 -15   0  -1   -2.53    4.52
 -15   0   0  525.04   27.54
 -15   0   0  540.91   27.73
 -15   0   1   -2.31    6.62
 -15   0   1    0.67    5.93
 -15   0   2   57.92    9.03
 -15   0   2   52.58    8.88
 -15   0   3   -1.59    6.04
 -15   0   3   -2.25    6.11
 -15   0   4  127.41   11.69
 -15   0   4  109.85   10.96
 -15   0   4  139.56   11.87
 -15   0   5   -5.77    5.67
 -15   0   5    2.43    4.75
 -15   0   5   -0.81    5.44
 -15   0   6  227.11   13.48
 -15   0   6  193.45   13.06
 -15   0   6  224.58   13.78
 -15   0   7    1.10    3.34
 -15   0   7    6.04    3.57
 -15  -1  -7   14.73    3.84
 -15   1  -7   18.39    2.99
 -15   1  -6   51.73    5.48
 -15   1  -6   49.97    5.53
 -15  -1  -6   54.14    5.11
 -15   1  -5    5.16    4.02
 -15  -1  -5    5.74    4.70
 -15  -1  -5    8.14    3.86
 -15   1  -5    5.38    4.03
 -15   1  -4   87.52    8.00
 -15  -1  -4   93.73    9.14
 -15  -1  -4   85.52    8.27
 -15   1  -4   93.69    8.88
 -15   1  -4   84.26    8.73
 -15  -1  -3   27.06    5.73
 -15   1  -3   21.02    5.91
 -15  -1  -3   25.59    6.49
 -15   1  -3   27.13    5.84
 -15  -1  -3   17.80    4.00
 -15   1  -3   25.51    6.04
 -15  -1  -3   19.69    4.47
 -15  -1  -2  160.33   11.50
 -15   1  -2  159.31   12.94
 -15  -1  -2  131.34   10.77
 -15  -1  -2  196.51   13.58
 -15   1  -2  194.80   13.64
 -15   1  -2  190.74   12.91
 -15  -1  -2  182.85   13.51
 -15   1  -2  147.14   12.72
 -15  -1  -2  168.57   12.54
 -15   1  -1   55.95    8.55
 -15   1  -1   60.91    8.50
 -15  -1  -1   55.82    8.47
 -15  -1  -1   47.63    6.56
 -15  -1  -1   64.59    8.87
 -15   1  -1   57.00    7.88
 -15  -1  -1   47.66    7.63
 -15   1  -1   57.08    8.55
 -15   1   0  125.48   11.06
 -15   1   0  108.58   10.51
 -15  -1   0  102.06   10.16
 -15   1   0  100.81   10.85
 -15  -1   0   83.38    8.65
 -15   1   1   20.83    6.84
 -15  -1   1   23.62    8.56
 -15  -1   1   29.29    6.51
 -15   1   1   33.22    7.56
 -15   1   1   25.33    7.33
 -15   1   2  277.36   17.73
 -15  -1   2  271.30   17.32
 -15   1   2  303.89   18.04
 -15   1   2  256.55   17.87
 -15   1   3   77.95    9.20
 -15   1   3   82.47    9.46
 -15  -1   3   79.29    9.01
 -15   1   3   83.00    9.85
 -15  -1   4  142.33   11.86
 -15   1   4  149.84   11.98
 -15   1   4  135.21   11.84
 -15  -1   4  120.77   10.63
 -15   1   4  134.75   11.11
 -15   1   5   46.55    7.29
 -15  -1   5   40.70    6.72
 -15   1   5   45.56    6.70
 -15  -1   5   35.91    6.00
 -15   1   5   38.66    6.77
 -15  -1   5   35.21    6.89
 -15  -1   6  126.29    9.27
 -15   1   6  126.34    9.53
 -15  -1   6   96.58    8.19
 -15  -1   6  106.89    9.12
 -15   1   6  128.87    8.81
 -15   1   6  120.87    9.54
 -15   1   7    6.18    3.55
 -15  -1   7    6.05    3.09
 -15   1   7    6.56    2.74
 -15  -1   7    3.20    2.01
 -15  -1   7    1.58    3.23
 -15   1   7    2.32    3.30
 -15   2  -6   46.79    4.51
 -15   2  -6   48.50    5.01
 -15  -2  -5   47.17    8.59
 -15   2  -5   42.35    5.74
 -15   2  -5   52.61    5.51
 -15  -2  -5   39.31    5.63
 -15  -2  -4   35.62    5.14
 -15   2  -4   35.50    6.06
 -15  -2  -4   40.69    6.79
 -15   2  -4   42.11    5.72
 -15  -2  -3  215.33   14.24
 -15  -2  -3  270.69   15.52
 -15   2  -3  242.61   15.72
 -15   2  -3  266.77   15.07
 -15  -2  -3  230.91   13.19
 -15  -2  -3  214.35   19.97
 -15  -2  -2   92.15    9.20
 -15  -2  -2  106.97    9.73
 -15  -2  -2  117.03   10.20
 -15   2  -2  107.66    8.36
 -15   2  -2   93.92   10.29
 -15  -2  -2   92.85   14.36
 -15  -2  -2   93.42    8.13
 -15   2  -2  118.84   10.09
 -15   2  -1   93.85   10.59
 -15  -2  -1  128.91   10.62
 -15   2  -1  112.01    9.03
 -15   2  -1  112.42   10.51
 -15  -2  -1   83.81   13.42
 -15  -2  -1   94.96    8.71
 -15  -2  -1  112.53    9.89
 -15   2   0  144.95   10.83
 -15  -2   0  149.58   11.82
 -15  -2   0  127.83   10.34
 -15   2   0  144.15   11.89
 -15  -2   0  109.30   14.51
 -15   2   0  141.24   11.17
 -15  -2   0  145.77   11.51
 -15   2   1  169.41   11.97
 -15  -2   1  172.29   12.74
 -15   2   1  182.17   13.52
 -15  -2   1  149.99   11.31
 -15  -2   1  167.88   12.57
 -15  -2   1  146.87   15.19
 -15   2   1  180.52   12.20
 -15   2   2  138.56   10.94
 -15  -2   2  143.48   11.38
 -15  -2   2  133.04   11.26
 -15   2   2  142.19   11.78
 -15  -2   2  109.30    9.56
 -15   2   2  133.20   10.40
 -15   2   3  301.52   15.53
 -15  -2   3  318.94   16.11
 -15  -2   3  287.48   16.00
 -15   2   3  299.40   16.55
 -15   2   3  321.61   15.26
 -15  -2   4   67.50    7.48
 -15   2   4   68.76    7.40
 -15  -2   4   54.85    7.46
 -15   2   4   56.54    7.59
 -15   2   4   63.81    6.69
 -15   2   5   53.56    6.36
 -15  -2   5   51.78    5.84
 -15   2   5   41.80    6.30
 -15  -2   5   48.02    6.50
 -15   2   6   22.73    4.35
 -15   2   6   24.03    4.59
 -15  -2   6   18.15    4.45
 -15   3  -5   52.93    5.00
 -15   3  -5   60.65    5.34
 -15  -3  -5   52.42    5.86
 -15  -3  -4   44.77    7.81
 -15   3  -4   47.56    5.62
 -15  -3  -4   42.27    6.53
 -15  -3  -4   42.70    5.24
 -15   3  -4   39.16    4.31
 -15  -3  -3   29.70    5.28
 -15   3  -3   29.43    5.30
 -15  -3  -3   32.84    7.01
 -15  -3  -3   35.40    5.16
 -15  -3  -3   36.83    8.45
 -15   3  -3   32.64    4.55
 -15  -3  -2    7.29    4.32
 -15   3  -2   12.87    4.74
 -15   3  -2   10.85    3.81
 -15  -3  -2   11.51    4.55
 -15  -3  -2    4.41    7.20
 -15  -3  -1  288.70   16.93
 -15   3  -1  288.54   17.02
 -15   3  -1  278.36   15.46
 -15  -3  -1  268.33   20.74
 -15  -3  -1  298.16   15.79
 -15  -3   0   67.69    6.55
 -15  -3   0   68.47    6.80
 -15   3   0   69.97    7.89
 -15   3   0   67.37    6.85
 -15  -3   0   71.16   10.48
 -15  -3   1  334.73   17.07
 -15  -3   1  367.95   17.87
 -15  -3   1  319.46   17.27
 -15  -3   1  342.31   21.46
 -15   3   1  358.28   18.24
 -15  -3   2    7.60    3.81
 -15  -3   2   11.45    3.72
 -15  -3   2    3.12    6.07
 -15  -3   2   12.32    4.22
 -15   3   2   13.07    4.39
 -15  -3   3   93.12    7.42
 -15   3   3  104.69    8.31
 -15  -3   3   88.09   11.05
 -15  -3   3   91.23    7.08
 -15   3   4   54.48    5.60
 -15  -3   4   43.20    8.25
 -15  -3   4   49.32    4.44
 -15   3   5   58.71    5.10
 -15  -4  -4   18.02    3.85
 -15   4  -4   15.82    3.20
 -15  -4  -3   68.95    7.02
 -15  -4  -3   58.76    5.58
 -15  -4  -2   18.14    5.35
 -15  -4  -2   15.73    5.02
 -15   4  -2   16.18    3.43
 -15  -4  -2   20.12    3.98
 -15   4  -1   73.96    6.46
 -15  -4  -1   87.20    9.17
 -15  -4  -1   85.84    9.11
 -15  -4  -1   86.67    7.47
 -15  -4   0    2.66    4.62
 -15  -4   0    3.26    3.36
 -15   4   0    2.78    2.91
 -15   4   1  106.69    7.95
 -15  -4   1  117.77    8.01
 -15   4   2    7.80    3.32
 -15  -4   2   12.37    3.36
 -15  -4   3   33.73    3.97
 -15   4   3   26.76    3.67
 -15  -4   4    1.61    1.64
 -14   0  -8   -0.23    0.93
 -14   0  -7    0.94    2.85
 -14   0  -6   50.26    6.28
 -14   0  -5   -0.27    4.81
 -14   0  -5    0.80    3.82
 -14   0  -4  239.98   15.91
 -14   0  -4  268.09   16.74
 -14   0  -3    1.96    5.92
 -14   0  -3    6.58    6.33
 -14   0  -3    0.99    4.79
 -14   0  -2  123.88   11.82
 -14   0  -2   95.98   10.63
 -14   0  -2  100.40   15.43
 -14   0  -2  125.58   11.83
 -14   0  -1    1.48    7.74
 -14   0  -1    1.39    6.45
 -14   0  -1   -3.16    6.44
 -14   0   0  445.44   31.46
 -14   0   0  527.59   27.57
 -14   0   0  526.37   27.63
 -14   0   1    2.91    6.48
 -14   0   1    0.73    6.45
 -14   0   1   -3.47    5.89
 -14   0   2  159.12   13.82
 -14   0   2  142.10   13.48
 -14   0   3   -0.73    6.41
 -14   0   3    2.55    6.54
 -14   0   4  445.16   25.00
 -14   0   4  435.78   25.03
 -14   0   5    2.99    6.10
 -14   0   5    2.28    5.98
 -14   0   6  141.30   11.90
 -14   0   6  129.46   11.46
 -14   0   7    2.43    4.72
 -14   0   8   75.42    6.20
 -14   0   8   59.40    5.87
 -14  -1  -8    7.12    2.64
 -14   1  -8   17.79    2.71
 -14  -1  -7   45.98    4.99
 -14   1  -7   45.55    5.25
 -14   1  -7   38.59    4.94
 -14  -1  -6  207.79   12.59
 -14   1  -6  223.24   13.17
 -14   1  -6  206.96   13.19
 -14  -1  -5   45.34    5.51
 -14   1  -5   63.62    7.71
 -14  -1  -5   64.21    7.27
 -14   1  -5   60.39    6.87
 -14  -1  -5   64.98    8.02
 -14   1  -5   42.24    6.93
 -14   1  -4   88.24    8.82
 -14  -1  -4   85.00    9.67
 -14  -1  -4   70.87    7.82
 -14  -1  -4   65.87    7.34
 -14   1  -4   85.75    9.58
 -14  -1  -4   76.19    9.60
 -14  -1  -4   88.33    8.80
 -14   1  -4  101.29    9.77
 -14  -1  -3   44.82    6.74
 -14  -1  -3   61.36    7.39
 -14   1  -3   53.20    8.39
 -14  -1  -3   69.85    9.01
 -14   1  -3   54.87    8.27
 -14  -1  -3   57.32    8.02
 -14  -1  -3   70.33    9.30
 -14   1  -3   65.86    8.34
 -14   1  -2  323.72   20.96
 -14  -1  -2  296.94   18.84
 -14  -1  -2  333.10   19.53
 -14  -1  -2  347.65   20.46
 -14   1  -2  348.33   21.07
 -14  -1  -2  376.02   21.42
 -14   1  -2  365.30   20.39
 -14   1  -2  358.51   21.04
 -14  -1  -2  388.81   21.19
 -14  -1  -1   95.98    9.54
 -14   1  -1  123.96   11.37
 -14   1  -1  110.20   11.84
 -14  -1  -1  103.94   10.68
 -14  -1  -1   97.86   13.97
 -14   1  -1   77.08   13.53
 -14  -1  -1   89.80   14.16
 -14  -1  -1  118.53   14.90
 -14  -1  -1  125.99   11.80
 -14   1  -1  130.80   11.81
 -14   1   0  229.86   16.13
 -14  -1   0  196.04   19.34
 -14   1   0  227.35   16.85
 -14  -1   0  227.29   16.08
 -14   1   0  225.63   16.00
 -14   1   1  449.36   25.02
 -14  -1   1  470.36   29.99
 -14   1   1  449.50   25.61
 -14  -1   1  475.82   25.39
 -14   1   1  509.29   25.79
 -14  -1   2  208.19   15.42
 -14   1   2  191.19   15.72
 -14   1   2  227.75   16.11
 -14   1   2  217.47   15.96
 -14   1   3    8.32    6.34
 -14  -1   3   18.45    6.16
 -14   1   3   15.68    6.88
 -14   1   3    9.49    7.00
 -14   1   4  155.00   13.85
 -14   1   4  190.54   14.26
 -14  -1   4  161.88   13.27
 -14   1   4  183.72   14.41
 -14  -1   4  183.39   14.35
 -14   1   5   77.65    9.24
 -14  -1   5   54.30    7.71
 -14  -1   5   57.05    8.96
 -14   1   5   62.13    9.12
 -14  -1   5   81.07    9.49
 -14  -1   6  164.43   12.71
 -14  -1   6  143.21   11.34
 -14   1   6  170.20   12.16
 -14   1   6  166.91   12.71
 -14  -1   6  157.15   12.08
 -14  -1   7   76.12    7.97
 -14   1   7   75.38    7.10
 -14  -1   7   55.84    6.59
 -14   1   7   79.99    8.03
 -14  -1   7   74.98    7.51
 -14  -1   8  143.01    7.78
 -14   1   8  125.90    5.83
 -14  -1   8  141.34    7.15
 -14   1   8  135.21    8.02
 -14  -2  -7   72.60    7.78
 -14   2  -7   61.33    5.64
 -14   2  -6   34.49    5.34
 -14   2  -6   36.43    4.85
 -14  -2  -6   30.49    7.80
 -14   2  -5   81.32    8.66
 -14  -2  -5   96.53    7.44
 -14   2  -5   92.50    8.27
 -14  -2  -5   79.62    9.26
 -14  -2  -5   85.21    8.07
 -14  -2  -5   73.62   12.17
 -14  -2  -4  125.47    9.46
 -14   2  -4  132.95   10.70
 -14  -2  -4  134.32   12.88
 -14  -2  -4  120.95   10.39
 -14   2  -4  130.36   11.24
 -14   2  -3   18.16    6.20
 -14  -2  -3   18.53    5.71
 -14  -2  -3   12.79   10.30
 -14  -2  -3   23.14    6.41
 -14   2  -3   16.04    5.64
 -14  -2  -3   14.61    4.67
 -14  -2  -2  173.07   12.30
 -14   2  -2  181.23   13.59
 -14  -2  -2  202.60   13.71
 -14   2  -2  166.87   14.16
 -14   2  -2  179.77   12.21
 -14  -2  -2  196.12   14.18
 -14  -2  -1   46.11    6.91
 -14   2  -1   60.63    8.24
 -14  -2  -1   57.35    8.24
 -14   2  -1   58.17    8.65
 -14  -2  -1   54.08    7.11
 -14  -2  -1   66.61    9.10
 -14   2  -1   55.05    7.36
 -14  -2  -1   36.01   11.62
 -14  -2   0   75.57    8.48
 -14   2   0  106.17   10.11
 -14   2   0  106.02   10.92
 -14  -2   0   94.76    9.25
 -14  -2   0   94.14   10.23
 -14   2   0   95.67    9.55
 -14  -2   0  108.64   10.78
 -14  -2   0   75.91   13.89
 -14  -2   1  191.91   13.52
 -14  -2   1  198.34   14.36
 -14   2   1  191.65   14.96
 -14  -2   1  155.96   17.19
 -14   2   1  207.82   14.08
 -14  -2   1  210.08   14.86
 -14   2   1  206.82   14.03
 -14  -2   1  162.68   12.31
 -14  -2   2  205.73   18.26
 -14  -2   2  254.22   15.77
 -14   2   2  250.19   17.33
 -14  -2   2  250.70   16.84
 -14   2   2  280.92   16.55
 -14  -2   2  227.79   14.70
 -14  -2   2  272.86   17.24
 -14   2   2  261.74   16.49
 -14  -2   3  271.32   16.65
 -14   2   3  291.21   18.73
 -14  -2   3  283.57   18.22
 -14   2   3  312.74   17.68
 -14  -2   3  240.91   15.52
 -14   2   3  301.55   17.99
 -14  -2   3  318.75   18.39
 -14   2   4   45.38    7.88
 -14  -2   4   40.23    7.74
 -14   2   4   47.62    6.90
 -14  -2   4   50.17    6.43
 -14  -2   4   41.00    5.67
 -14  -2   4   51.97    7.84
 -14   2   4   45.22    7.53
 -14   2   5   74.21    8.47
 -14  -2   5   75.09    8.25
 -14   2   5   65.38    8.55
 -14   2   5   81.11    7.59
 -14  -2   5   75.43    8.85
 -14  -2   6   86.51    7.57
 -14   2   6   83.92    8.30
 -14  -2   6   83.59    8.42
 -14   2   6   80.19    8.41
 -14   2   7   48.18    5.74
 -14  -2   7   51.92    6.03
 -14   2   7   43.58    5.67
 -14  -3  -6   -2.01    3.07
 -14   3  -6    3.13    3.04
 -14   3  -6    2.21    2.75
 -14   3  -5  139.11    8.47
 -14  -3  -5  143.26   13.13
 -14  -3  -5  148.11   11.85
 -14   3  -5  142.76    9.80
 -14   3  -4   30.40    4.64
 -14  -3  -4   25.08    6.97
 -14  -3  -4   30.34    9.30
 -14  -3  -4   29.13    5.70
 -14   3  -4   26.82    5.59
 -14  -3  -3  137.22   11.24
 -14   3  -3  132.61   11.25
 -14   3  -3  136.85   10.04
 -14  -3  -3  162.22   14.64
 -14  -3  -3  161.94   11.07
 -14   3  -2    0.63    4.88
 -14  -3  -2   12.38    5.37
 -14   3  -2    2.63    4.27
 -14  -3  -2   15.38    5.43
 -14  -3  -2    7.44    9.06
 -14  -3  -1  333.56   19.24
 -14   3  -1  365.33   19.47
 -14  -3  -1  316.24   25.24
 -14  -3  -1  358.74   18.45
 -14   3  -1  366.16   21.10
 -14  -3  -1  368.24   19.55
 -14  -3   0    6.07    4.51
 -14   3   0    3.04    4.86
 -14  -3   0    8.96    8.53
 -14  -3   0    1.29    5.03
 -14  -3   0    5.71    4.70
 -14  -3   1   43.20    6.76
 -14  -3   1   50.05   10.36
 -14   3   1   43.41    7.00
 -14  -3   1   56.40    7.06
 -14  -3   1   47.97    6.90
 -14   3   2   16.16    5.73
 -14  -3   2   22.74    5.70
 -14  -3   2   24.92    7.38
 -14  -3   2   16.39    5.08
 -14  -3   2   15.81    4.97
 -14  -3   3  150.24   11.26
 -14   3   3  162.41   12.05
 -14  -3   3  157.54   10.60
 -14  -3   3  147.74   10.80
 -14  -3   4    7.89    4.72
 -14   3   4    6.83    4.51
 -14  -3   4    8.15    4.00
 -14   3   5  196.06   11.82
 -14  -3   5  184.07   11.41
 -14  -3   5  178.31   10.63
 -14  -3   6    2.12    2.72
 -14   3   6   15.88    3.62
 -14  -3   6    8.33    5.73
 -14  -3   6   14.56    2.74
 -14   4  -5   30.24    3.16
 -14  -4  -5   38.63    4.66
 -14  -4  -5   44.40    5.76
 -14   4  -5   40.92    4.61
 -14  -4  -4    2.08    3.21
 -14   4  -4    3.21    2.68
 -14  -4  -4    0.59    4.44
 -14  -4  -4   -1.13    2.28
 -14  -4  -4    5.58    4.53
 -14  -4  -3  220.25   15.53
 -14   4  -3  201.42   11.55
 -14  -4  -3  232.54   13.02
 -14  -4  -2   11.17    3.14
 -14  -4  -2   13.71    7.08
 -14  -4  -2   18.39    6.34
 -14   4  -2   16.69    4.29
 -14  -4  -2   15.75    4.66
 -14  -4  -1   78.20    8.30
 -14  -4  -1   62.78    6.07
 -14  -4  -1   96.15   11.43
 -14   4  -1   81.72    7.73
 -14  -4   0    3.34    2.89
 -14  -4   0    8.55    6.43
 -14  -4   0    6.44    4.36
 -14   4   0    1.15    3.85
 -14  -4   1  292.65   16.09
 -14   4   1  263.16   15.77
 -14  -4   2   32.81    7.14
 -14  -4   2   38.55    6.44
 -14  -4   2   36.57    5.73
 -14  -4   3  116.15   11.85
 -14  -4   3  142.81    9.62
 -14  -4   4    2.02    5.61
 -14  -4   4    8.01    3.35
 -14  -4   5  194.89   10.15
 -14  -5  -2    3.93    3.34
 -14  -5  -2    1.45    2.26
 -14  -5  -1   70.62    6.72
 -14  -5  -1   66.09    5.40
 -14  -5   0   81.93    7.42
 -14  -5   0  103.37    6.72
 -14  -5   1   78.45    5.91
 -14  -5   1   75.56    5.94
 -14  -5   2    9.92    3.06
 -14  -5   2   12.26    2.77
 -13   0  -8  189.83   12.41
 -13   0  -8  243.81   12.01
 -13   0  -7    1.09    3.40
 -13   0  -6   47.55    6.89
 -13   0  -5    1.23    5.14
 -13   0  -5    0.63    4.60
 -13   0  -4  881.11   39.02
 -13   0  -4  653.77   48.70
 -13   0  -4  671.22   47.63
 -13   0  -4  939.26   39.16
 -13   0  -4  730.66   48.67
 -13   0  -3    1.38    6.06
 -13   0  -3    1.77    5.14
 -13   0  -3   -5.50    9.99
 -13   0  -3    1.04    6.07
 -13   0  -3    0.91    8.58
 -13   0  -3    2.96    8.69
 -13   0  -2  305.11   28.41
 -13   0  -2  368.89   22.16
 -13   0  -2  312.11   27.71
 -13   0  -2  421.32   22.81
 -13   0  -2  287.56   27.56
 -13   0  -2  444.93   23.15
 -13   0  -1    4.30    7.68
 -13   0  -1    0.74    7.21
 -13   0  -1   -0.80    8.08
 -13   0  -1   -1.07    6.04
 -13   0  -1   -2.86    6.34
 -13   0   0  473.79   26.33
 -13   0   0  522.11   26.98
 -13   0   1    2.26    6.54
 -13   0   1    1.25    6.40
 -13   0   1   -2.25    6.90
 -13   0   2  573.37   30.51
 -13   0   2  531.39   32.50
 -13   0   2  596.83   30.57
 -13   0   3    1.18    6.01
 -13   0   3    3.96    6.88
 -13   0   4  525.68   29.44
 -13   0   4  558.19   29.71
 -13   0   5    2.31    6.73
 -13   0   5    3.82    6.86
 -13   0   6  263.35   17.84
 -13   0   7    1.75    5.69
 -13   0   8  417.90   21.03
 -13   0   9   -1.62    2.92
 -13  -1  -8   17.73    4.72
 -13   1  -8   16.41    3.68
 -13   1  -7   17.88    4.85
 -13  -1  -7   19.34    6.87
 -13   1  -7   20.44    4.92
 -13  -1  -7   21.06    4.63
 -13  -1  -6  303.78   16.84
 -13   1  -6  313.90   17.35
 -13  -1  -6  254.83   15.33
 -13   1  -6  303.82   17.66
 -13   1  -5   42.26    7.22
 -13  -1  -5   44.83    6.90
 -13  -1  -5   35.24    7.50
 -13   1  -5   37.04    6.32
 -13  -1  -5   27.70    5.35
 -13   1  -5   34.31    7.15
 -13  -1  -5   27.89    5.65
 -13  -1  -4   83.59    8.81
 -13   1  -4   88.13   10.30
 -13  -1  -4   92.66    9.33
 -13  -1  -4  102.80   10.77
 -13   1  -4   96.59    9.65
 -13   1  -4  102.77   10.52
 -13  -1  -4  101.40    9.92
 -13  -1  -3  339.53   19.94
 -13  -1  -3  338.04   19.44
 -13   1  -3  338.43   19.88
 -13   1  -3  228.26   25.21
 -13  -1  -3  275.03   17.69
 -13   1  -3  315.89   20.16
 -13  -1  -3  304.51   18.47
 -13   1  -3  204.98   24.07
 -13  -1  -3  281.87   26.23
 -13   1  -3  355.47   20.15
 -13  -1  -3  357.15   20.04
 -13   1  -3  218.13   25.84
 -13  -1  -3  247.70   25.69
 -13   1  -3  332.26   18.91
 -13   1  -2  289.46   28.32
 -13  -1  -2  359.70   29.97
 -13  -1  -2  358.40   21.57
 -13   1  -2  462.56   23.92
 -13  -1  -2  469.86   24.08
 -13  -1  -2  372.95   29.89
 -13   1  -2  281.56   27.38
 -13  -1  -2  439.93   23.50
 -13   1  -2  437.77   24.17
 -13  -1  -2  441.11   23.80
 -13   1  -2  459.09   23.22
 -13  -1  -2  380.80   30.30
 -13   1  -2  284.54   28.67
 -13   1  -1   70.52    9.49
 -13  -1  -1   60.05    9.26
 -13  -1  -1   62.09    8.86
 -13   1  -1   63.88    9.29
 -13  -1  -1   49.40   11.10
 -13   1  -1   63.44    8.99
 -13   1  -1   45.98   11.61
 -13  -1  -1   33.79   10.94
 -13  -1  -1   45.87   11.13
 -13  -1   0  163.53   16.78
 -13   1   0  166.50   13.97
 -13  -1   0  193.24   14.86
 -13  -1   0  176.28   14.11
 -13   1   0  162.92   14.43
 -13  -1   0  144.58   16.11
 -13  -1   0  150.98   17.50
 -13   1   0  158.58   17.26
 -13   1   0  178.87   14.34
 -13   1   1  181.66   14.72
 -13  -1   1  177.74   16.01
 -13   1   1  168.17   14.81
 -13  -1   1  186.67   14.57
 -13   1   1  182.81   14.93
 -13  -1   1  176.22   17.71
 -13  -1   1  181.27   16.04
 -13   1   2  501.32   27.79
 -13  -1   2  511.78   27.10
 -13   1   2  546.29   27.66
 -13  -1   2  516.89   31.14
 -13   1   2  520.67   27.86
 -13  -1   3   27.28    8.13
 -13   1   3   30.52    8.12
 -13  -1   3   28.17    6.12
 -13  -1   3   24.10    6.84
 -13   1   3   28.22    7.81
 -13  -1   3   21.93    7.52
 -13   1   4  251.54   17.43
 -13  -1   4  245.68   15.35
 -13   1   4  220.65   17.34
 -13  -1   4  223.31   17.09
 -13   1   5   62.60    9.35
 -13  -1   5   75.49   10.37
 -13  -1   5   69.79    7.73
 -13   1   5   55.23    9.49
 -13  -1   5   72.96    9.94
 -13  -1   6  229.92   16.66
 -13   1   6  255.42   16.38
 -13  -1   6  246.93   14.57
 -13  -1   6  225.41   16.16
 -13   1   6  226.96   16.64
 -13  -1   7   52.91    8.18
 -13   1   7   54.23    7.52
 -13  -1   7   47.17    5.72
 -13   1   7   58.61    8.51
 -13  -1   7   51.91    7.53
 -13  -1   8   44.04    6.00
 -13   1   8   47.64    6.56
 -13  -1   8   43.80    6.62
 -13   1   8   43.49    5.65
 -13   2  -8  110.86    7.49
 -13  -2  -8  133.41    9.96
 -13   2  -7   36.70    4.83
 -13   2  -7   29.74    4.68
 -13   2  -7   33.04    5.26
 -13   2  -6    8.34    4.66
 -13  -2  -6    6.78    4.92
 -13  -2  -6    7.22    7.24
 -13  -2  -6   13.61    3.84
 -13   2  -6   10.21    4.58
 -13   2  -6   10.84    4.53
 -13  -2  -5   87.84    9.12
 -13   2  -5   79.99    9.46
 -13  -2  -5   99.33    8.35
 -13   2  -5   99.26    9.02
 -13  -2  -5   62.69   13.37
 -13  -2  -5  103.07   11.52
 -13  -2  -4  177.98   12.46
 -13   2  -4  187.13   13.56
 -13  -2  -4  207.89   17.26
 -13   2  -4  172.13   14.29
 -13  -2  -4  197.90   14.10
 -13  -2  -3  111.17   10.98
 -13  -2  -3  119.14   11.37
 -13   2  -3  107.80   10.52
 -13  -2  -3  110.47    9.93
 -13   2  -3   97.29   11.27
 -13  -2  -2   14.36    8.63
 -13   2  -2   11.01    6.56
 -13  -2  -2    8.43    4.79
 -13   2  -2    8.49    5.51
 -13  -2  -2   10.44    5.83
 -13   2  -2   10.35    5.97
 -13   2  -2    9.06    8.85
 -13  -2  -2    9.13    8.18
 -13  -2  -2    7.90    7.84
 -13   2  -2   13.85    5.24
 -13  -2  -2   13.49    6.71
 -13  -2  -1  564.96   27.20
 -13   2  -1  556.31   27.02
 -13  -2  -1  497.55   32.97
 -13  -2  -1  461.22   25.47
 -13   2  -1  542.40   27.89
 -13  -2  -1  502.40   26.06
 -13  -2  -1  501.35   33.03
 -13   2  -1  509.30   25.69
 -13  -2  -1  554.10   27.65
 -13   2   0  282.11   17.19
 -13  -2   0  234.91   20.31
 -13   2   0  254.13   17.70
 -13  -2   0  245.66   16.18
 -13  -2   0  185.10   21.01
 -13  -2   0  287.55   17.68
 -13  -2   0  234.92   15.83
 -13  -2   0  242.66   20.36
 -13  -2   0  221.23   20.57
 -13   2   0  250.74   16.18
 -13  -2   0  276.92   17.71
 -13  -2   1  282.60   21.24
 -13  -2   1  292.63   18.52
 -13   2   1  291.51   18.02
 -13  -2   1  262.87   22.15
 -13  -2   1  275.53   20.74
 -13  -2   1  207.70   21.21
 -13   2   1  327.66   18.35
 -13   2   1  288.71   19.14
 -13  -2   1  291.75   18.53
 -13  -2   1  269.47   17.35
 -13  -2   1  235.15   16.20
 -13  -2   2  203.86   15.04
 -13   2   2  180.56   13.91
 -13  -2   2  196.65   17.81
 -13  -2   2  166.17   12.64
 -13  -2   2  165.11   13.16
 -13  -2   2  164.22   17.00
 -13   2   2  183.59   13.76
 -13  -2   2  184.44   14.60
 -13   2   2  174.80   14.75
 -13   2   3  130.34   12.75
 -13   2   3  152.86   12.52
 -13  -2   3  124.47   11.41
 -13  -2   3  137.00   13.01
 -13  -2   3  149.58   12.83
 -13   2   3  142.68   12.79
 -13  -2   3  136.04   11.62
 -13   2   4  298.29   17.91
 -13  -2   4  257.39   16.90
 -13  -2   4  271.83   18.42
 -13  -2   4  299.16   18.53
 -13   2   4  284.67   18.54
 -13  -2   4  291.07   17.55
 -13  -2   5   82.78    8.52
 -13   2   5   89.21    8.94
 -13  -2   5   80.56   10.17
 -13   2   5   87.21   10.05
 -13  -2   5   89.58    9.84
 -13  -2   5   87.94    9.25
 -13   2   6  116.36    8.38
 -13  -2   6  109.27   10.12
 -13  -2   6   99.67    9.03
 -13   2   6   95.20    9.63
 -13  -2   6  116.26    8.87
 -13  -2   7  101.33    9.32
 -13  -2   7   91.68    7.63
 -13   2   7   92.89    9.07
 -13  -2   7  112.76    8.34
 -13  -2   8   43.52    5.63
 -13  -2   8   39.92    4.25
 -13   2   8   38.50    5.37
 -13   3  -7   86.35    6.53
 -13  -3  -7   76.84    6.96
 -13   3  -7   93.09    6.91
 -13  -3  -6   17.09    3.40
 -13   3  -6   13.93    4.79
 -13   3  -6   20.08    3.54
 -13  -3  -6   19.80    5.54
 -13  -3  -6   13.06    6.06
 -13   3  -6   23.14    4.68
 -13  -3  -5  210.24   13.67
 -13   3  -5  200.10   13.09
 -13   3  -5  193.73   11.48
 -13  -3  -5  193.76   17.20
 -13  -3  -5  213.59   15.89
 -13  -3  -5  169.56   11.22
 -13  -3  -4   14.16    5.56
 -13   3  -4   12.66    5.22
 -13  -3  -4   14.35    4.26
 -13   3  -4   10.08    4.33
 -13  -3  -4   10.41    5.20
 -13  -3  -4    9.76    6.58
 -13  -3  -4    6.21    8.83
 -13  -3  -3  189.40   14.25
 -13   3  -3  169.72   13.56
 -13  -3  -3  189.74   13.09
 -13  -3  -3  159.77   11.78
 -13   3  -3  183.62   12.41
 -13  -3  -2  230.94   15.33
 -13   3  -2  244.93   15.02
 -13  -3  -2  210.26   21.72
 -13   3  -2  207.54   15.74
 -13  -3  -2  198.36   13.73
 -13  -3  -2  243.44   15.29
 -13  -3  -1  279.70   15.39
 -13  -3  -1  200.79   20.93
 -13   3  -1  232.18   15.53
 -13  -3  -1  205.54   14.15
 -13  -3  -1  249.41   15.63
 -13   3  -1  231.24   16.70
 -13  -3  -1  231.26   15.69
 -13  -3   0   30.86    6.49
 -13  -3   0   45.28    7.28
 -13  -3   0   32.09    6.91
 -13  -3   0   43.66   12.08
 -13  -3   0   42.54    6.92
 -13   3   0   32.76    6.66
 -13  -3   1  146.78   11.53
 -13  -3   1  145.76   16.19
 -13   3   1  125.75   11.56
 -13  -3   1  133.77   11.20
 -13  -3   1  116.56   10.85
 -13  -3   2  167.38   12.31
 -13   3   2  172.12   13.33
 -13  -3   2  163.86   16.07
 -13  -3   2  145.51   12.32
 -13  -3   2  154.68   12.23
 -13  -3   3  435.95   21.55
 -13   3   3  374.30   22.01
 -13  -3   3  392.84   21.64
 -13  -3   4   22.36    4.64
 -13  -3   4   16.55    5.87
 -13  -3   4   18.57    6.14
 -13   3   4   27.38    6.47
 -13   3   5  221.13   12.96
 -13  -3   5  223.63   13.89
 -13   3   5  199.91   13.66
 -13  -3   5  184.71   13.17
 -13   3   6    3.49    3.83
 -13  -3   6    2.33    4.23
 -13   3   6    3.08    3.87
 -13  -3   6    5.85    4.11
 -13   3   7  204.95   11.51
 -13  -3   7  210.54   11.40
 -13  -3   7  245.46   12.58
 -13  -3   7  225.95   15.88
 -13  -4  -6    3.36    3.14
 -13  -4  -6    9.15    3.90
 -13  -4  -6    2.29    1.78
 -13   4  -6    4.81    1.89
 -13  -4  -5   36.17    4.43
 -13  -4  -5   43.23    6.54
 -13  -4  -5   44.76    7.20
 -13   4  -5   35.20    4.45
 -13   4  -4    3.23    3.22
 -13  -4  -4    2.04    3.98
 -13  -4  -4    2.09    6.12
 -13  -4  -4    0.35    4.20
 -13  -4  -4    2.76    5.45
 -13  -4  -4    2.85    3.09
 -13  -4  -3  276.50   16.00
 -13  -4  -3  259.41   19.58
 -13   4  -3  231.26   14.13
 -13  -4  -3  287.28   19.60
 -13  -4  -2   60.57   10.42
 -13  -4  -2   57.01   10.69
 -13   4  -2   39.07    6.30
 -13  -4  -2   57.62    7.95
 -13  -4  -2   47.26    6.39
 -13  -4  -1   84.50   12.57
 -13  -4  -1   66.31    7.45
 -13   4  -1   82.63    8.69
 -13  -4  -1   86.59    8.95
 -13  -4   0   18.59    5.80
 -13  -4   0   22.50    6.04
 -13   4   0   15.86    5.55
 -13  -4   0   28.26    9.17
 -13  -4   0   19.69    4.87
 -13  -4   1  174.85   12.61
 -13  -4   1  244.90   18.17
 -13  -4   1  222.87   14.27
 -13  -4   1  202.94   16.13
 -13  -4   1  191.44   13.02
 -13  -4   2   83.95    8.77
 -13  -4   2   79.77   11.76
 -13  -4   2   73.44    7.51
 -13  -4   2   89.83   10.54
 -13  -4   3  116.29    9.67
 -13  -4   3   98.18    8.21
 -13  -4   3  103.36   13.12
 -13  -4   4    2.82    4.28
 -13  -4   4    0.32    2.66
 -13  -4   4   -0.48    7.40
 -13  -4   5  135.69   13.62
 -13  -4   5  155.28   10.01
 -13  -4   6    1.87    2.69
 -13   5  -4   26.74    4.21
 -13  -5  -4   18.93    2.89
 -13  -5  -3   50.48    5.41
 -13  -5  -3   42.64    4.62
 -13  -5  -2   13.89    4.03
 -13  -5  -2   11.98    3.47
 -13  -5  -2   15.13    5.30
 -13  -5  -1  129.53   11.10
 -13  -5  -1  143.32   11.82
 -13  -5  -1  125.55    9.23
 -13  -5  -1  111.27    8.36
 -13  -5   0  216.54   14.71
 -13  -5   0  189.19   11.83
 -13  -5   0  240.83   15.53
 -13  -5   0  212.64   12.79
 -13  -5   0  209.76   12.71
 -13  -5   1  110.46    8.32
 -13  -5   1  138.04   10.92
 -13  -5   1  137.81    9.51
 -13  -5   1  120.67    9.23
 -13  -5   2   13.12    4.23
 -13  -5   2   12.96    3.47
 -13  -5   3  131.14    8.66
 -13  -5   3  106.34    7.37
 -13  -5   4   96.24    6.22
 -13  -5   4   45.20    4.02
 -12   0  -9    3.39    2.54
 -12   0  -8  154.96   12.32
 -12   0  -8  170.37   10.90
 -12   0  -7    2.96    4.63
 -12   0  -6  148.76   11.96
 -12   0  -6  132.42   11.63
 -12   0  -5   -1.38    4.79
 -12   0  -5   -6.86   11.54
 -12   0  -5    0.33    5.67
 -12   0  -5   -6.35   10.78
 -12   0  -4  524.12   26.56
 -12   0  -4  368.23   33.83
 -12   0  -4  395.91   35.12
 -12   0  -4  372.96   35.76
 -12   0  -4  548.32   26.52
 -12   0  -3   -0.95    9.53
 -12   0  -3    3.15    9.88
 -12   0  -3   -1.43    5.00
 -12   0  -3    2.92    9.16
 -12   0  -3    2.41    6.05
 -12   0  -3   -0.34    6.18
 -12   0  -2 1088.87   45.72
 -12   0  -2  789.97   53.93
 -12   0  -2  823.72   53.09
 -12   0  -2 1130.63   46.01
 -12   0  -2  891.54   54.58
 -12   0  -1    3.83    5.48
 -12   0  -1    0.34    6.07
 -12   0  -1    1.50    7.77
 -12   0  -1    5.69    8.29
 -12   0  -1    6.32    8.81
 -12   0   0  122.34   14.89
 -12   0   0  156.87   13.12
 -12   0   0  155.98   12.97
 -12   0   0  117.14   16.08
 -12   0   0  133.00   15.56
 -12   0   1    2.21    6.28
 -12   0   1    1.46    6.09
 -12   0   1   -5.10    7.49
 -12   0   2  711.34   35.81
 -12   0   2  712.86   36.07
 -12   0   2  730.37   38.73
 -12   0   3   -1.20    6.41
 -12   0   3    0.47    5.44
 -12   0   4  319.33   20.93
 -12   0   4  311.44   20.86
 -12   0   5    1.24    6.96
 -12   0   5   -3.29    6.94
 -12   0   6   98.54   11.63
 -12   0   7    1.41    6.63
 -12   0   8  344.32   19.72
 -12   0   9   -0.76    4.21
 -12  -1  -9   47.26    5.52
 -12  -1  -9   55.47    6.13
 -12   1  -9   59.94    5.31
 -12  -1  -8   72.13    9.00
 -12  -1  -7   34.30    5.96
 -12   1  -7   34.77    6.18
 -12  -1  -7   24.18    4.61
 -12  -1  -6  397.14   20.48
 -12   1  -6  382.49   20.60
 -12  -1  -6  350.01   19.14
 -12  -1  -5    5.15   10.11
 -12   1  -5   -5.12   10.35
 -12   1  -5   12.68   11.20
 -12  -1  -5    9.26    4.56
 -12  -1  -5    7.86    4.68
 -12  -1  -5    7.02    5.14
 -12   1  -5    9.44    5.68
 -12  -1  -5    7.74    9.77
 -12   1  -5   -5.30   11.01
 -12  -1  -5   11.33    6.39
 -12  -1  -5    5.80    5.52
 -12   1  -5    6.47    5.55
 -12  -1  -4  195.25   14.07
 -12   1  -4  203.63   14.67
 -12  -1  -4  174.39   21.26
 -12   1  -4  108.37   18.98
 -12  -1  -4  161.44   12.65
 -12  -1  -4  187.13   13.58
 -12  -1  -4  168.59   21.28
 -12   1  -4  127.02   19.97
 -12  -1  -4  202.15   14.83
 -12   1  -4  200.68   13.74
 -12   1  -4  107.44   20.31
 -12  -1  -4  179.56   23.13
 -12   1  -3   58.48   15.73
 -12  -1  -3   79.55   16.28
 -12   1  -3   59.02   14.46
 -12  -1  -3   93.53    9.66
 -12  -1  -3  105.61   10.36
 -12  -1  -3  129.14   11.56
 -12   1  -3  105.42   10.81
 -12  -1  -3   80.03   15.53
 -12   1  -3   71.35   15.64
 -12  -1  -3  120.18   11.60
 -12   1  -3  108.57   10.62
 -12  -1  -3  104.10   10.45
 -12   1  -3  101.07   10.99
 -12  -1  -2  529.73   26.81
 -12   1  -2  510.41   26.81
 -12  -1  -2  441.35   24.94
 -12   1  -2  523.14   26.40
 -12  -1  -2  550.14   26.77
 -12  -1  -2  459.87   34.31
 -12   1  -2  329.51   31.37
 -12  -1  -2  428.56   33.53
 -12   1  -2  384.46   33.29
 -12  -1  -2  552.31   27.35
 -12   1  -2  534.50   25.97
 -12  -1  -2  464.41   35.03
 -12   1  -2  327.76   32.04
 -12   1  -1   63.35    8.99
 -12   1  -1   62.70    8.87
 -12   1  -1   54.67    9.09
 -12  -1  -1   65.21    9.03
 -12  -1  -1   77.84    9.66
 -12  -1  -1   55.28   12.54
 -12   1  -1   44.87   11.89
 -12   1  -1   39.04   11.20
 -12  -1  -1   55.57   12.13
 -12  -1  -1   54.83   11.86
 -12   1  -1   39.91   10.85
 -12  -1   0  279.36   23.44
 -12   1   0  248.82   22.75
 -12  -1   0  264.16   23.39
 -12   1   0  279.50   19.03
 -12  -1   0  284.80   18.78
 -12   1   0  299.17   18.55
 -12  -1   0  295.98   18.90
 -12   1   0  295.62   19.02
 -12  -1   0  270.48   22.97
 -12  -1   1  193.61   17.37
 -12  -1   1  218.10   18.12
 -12   1   1  212.68   15.84
 -12   1   1  196.40   15.15
 -12  -1   1  209.34   15.52
 -12   1   1  178.85   15.34
 -12  -1   1  192.60   18.49
 -12   1   1  195.74   18.03
 -12   1   2  428.60   24.50
 -12  -1   2  463.18   28.53
 -12  -1   2  448.75   25.12
 -12   1   2  432.50   24.80
 -12  -1   2  442.22   22.91
 -12   1   3  334.35   21.15
 -12  -1   3  347.45   23.51
 -12   1   3  280.02   20.70
 -12  -1   3  329.37   21.33
 -12  -1   3  360.43   19.78
 -12   1   4  249.77   17.69
 -12  -1   4  257.30   19.09
 -12  -1   4  245.52   15.84
 -12  -1   4  222.27   17.41
 -12   1   4  213.99   17.33
 -12  -1   5   18.14    7.39
 -12   1   5   11.71    7.47
 -12  -1   5   16.99    5.22
 -12   1   5   17.27    7.75
 -12   1   6  332.96   22.13
 -12  -1   6  372.01   22.58
 -12  -1   6  414.70   21.01
 -12   1   6  391.75   22.72
 -12  -1   6  338.71   22.53
 -12   1   7   82.49   10.37
 -12  -1   7   83.47    9.89
 -12  -1   7   79.59    8.08
 -12   1   7   81.64    9.67
 -12  -1   7   83.15   10.49
 -12  -1   8  164.99   11.98
 -12   1   8  140.40   12.04
 -12  -1   8  145.78    9.89
 -12   1   8  159.78   11.32
 -12  -1   8  147.71   12.20
 -12  -1   9   53.92    5.85
 -12   1   9   46.31    6.16
 -12   1   9   55.83    5.38
 -12  -1   9   53.29    6.62
 -12  -2  -9   17.94    3.57
 -12  -2  -9    6.14    3.16
 -12   2  -9   17.57    3.00
 -12  -2  -9   10.27    3.15
 -12   2  -8  151.70   10.07
 -12   2  -8  142.13    9.47
 -12   2  -7   80.62    8.36
 -12   2  -7  101.18    8.20
 -12  -2  -7   73.52   10.26
 -12   2  -7   85.59    8.40
 -12  -2  -7   96.05    9.49
 -12  -2  -7   76.99    7.02
 -12   2  -6   17.37    5.49
 -12  -2  -6   13.78    4.45
 -12  -2  -6   15.57    6.12
 -12   2  -6   16.79    5.15
 -12  -2  -6   15.87    4.67
 -12  -2  -6   21.39    9.56
 -12   2  -5  108.26   10.77
 -12  -2  -5   88.41   10.06
 -12   2  -5  104.37    9.94
 -12  -2  -5   98.98    9.00
 -12  -2  -5   85.94    8.76
 -12  -2  -5  124.22   13.17
 -12  -2  -4  151.56   11.37
 -12   2  -4  154.47   12.37
 -12  -2  -4  128.85   16.78
 -12   2  -4  164.97   13.65
 -12  -2  -4  153.12   12.76
 -12   2  -4   63.90   16.18
 -12  -2  -4  154.63   12.77
 -12   2  -4   87.74   18.10
 -12   2  -4   93.34   17.79
 -12   2  -3  282.93   17.23
 -12  -2  -3  234.21   15.22
 -12  -2  -3  227.79   22.35
 -12   2  -3  151.36   21.34
 -12   2  -3  247.68   17.44
 -12  -2  -3  248.87   17.00
 -12   2  -3  131.26   20.36
 -12  -2  -3  230.88   23.15
 -12  -2  -3  301.11   17.00
 -12  -2  -3  265.89   17.13
 -12  -2  -3  220.84   22.92
 -12   2  -3  127.76   20.87
 -12  -2  -2   97.33   15.17
 -12   2  -2   65.93   14.17
 -12  -2  -2   96.57   14.98
 -12  -2  -2   89.84    9.76
 -12  -2  -2  102.00    9.88
 -12   2  -2  103.24   11.01
 -12  -2  -2   90.47   14.57
 -12   2  -2  105.97   10.41
 -12  -2  -2  103.85   10.31
 -12  -2  -2  111.35   11.36
 -12  -2  -1  640.49   40.74
 -12  -2  -1  665.89   32.69
 -12   2  -1  765.08   33.72
 -12  -2  -1  671.16   41.16
 -12  -2  -1  736.70   34.35
 -12   2  -1  692.91   32.60
 -12  -2  -1  745.27   33.77
 -12  -2  -1  643.02   32.52
 -12   2  -1  709.11   34.56
 -12  -2   0  731.33   42.06
 -12  -2   0  766.37   43.32
 -12  -2   0  723.64   35.58
 -12   2   0  766.50   37.72
 -12  -2   0  749.11   36.10
 -12  -2   0  821.85   37.21
 -12  -2   0  770.13   42.61
 -12  -2   0  843.04   37.79
 -12   2   0  852.92   36.67
 -12   2   0  814.29   36.71
 -12   2   1   45.59    8.00
 -12  -2   1   36.08    6.97
 -12   2   1   37.93    7.96
 -12  -2   1   33.18    7.95
 -12  -2   1   41.97    9.89
 -12  -2   1   38.09    8.66
 -12  -2   1   35.53    6.75
 -12  -2   1   38.33    8.92
 -12  -2   1   31.30    7.78
 -12   2   1   38.02    7.48
 -12  -2   1   26.53   11.10
 -12  -2   2  141.26   15.53
 -12  -2   2  143.61   14.03
 -12  -2   2  139.56   13.93
 -12   2   2  134.86   13.22
 -12  -2   2  126.09   11.69
 -12  -2   2  121.84   15.18
 -12   2   2  148.29   12.48
 -12  -2   2  144.76   13.22
 -12  -2   2  142.29   12.51
 -12   2   2  146.90   12.85
 -12  -2   2  151.44   13.14
 -12  -2   3  191.72   14.46
 -12  -2   3  195.95   17.51
 -12   2   3  201.33   14.66
 -12  -2   3  190.71   15.26
 -12  -2   3  168.17   13.72
 -12  -2   3  201.78   15.26
 -12   2   3  170.54   14.59
 -12  -2   4  288.06   20.23
 -12   2   4  351.87   20.30
 -12  -2   4  336.43   19.69
 -12  -2   4  334.80   20.64
 -12   2   4  312.86   20.49
 -12   2   5  283.72   17.55
 -12  -2   5  258.67   18.37
 -12  -2   5  256.88   16.95
 -12   2   5  257.25   18.25
 -12  -2   5  268.68   17.82
 -12   2   6   55.67    7.83
 -12  -2   6   53.66    9.06
 -12  -2   6   68.53    8.05
 -12  -2   6   52.99    8.19
 -12   2   6   49.19    8.67
 -12  -2   7   91.80   10.21
 -12  -2   7  105.87    9.17
 -12   2   7   84.93    9.92
 -12  -2   7  106.81    9.44
 -12  -2   8   61.90    7.66
 -12  -2   8   75.01    6.67
 -12   2   8   54.21    7.66
 -12  -2   9   95.21    7.27
 -12   3  -8    3.23    2.71
 -12  -3  -8    2.98    3.61
 -12  -3  -8    0.69    1.60
 -12  -3  -8    4.00    2.61
 -12   3  -8    2.52    2.34
 -12   3  -7  166.17   10.54
 -12   3  -7  161.27   11.12
 -12  -3  -7  147.02    9.71
 -12  -3  -7  160.66   12.24
 -12   3  -6   16.56    5.14
 -12  -3  -6   16.79    6.65
 -12  -3  -6    9.74    6.69
 -12  -3  -6   20.22    4.63
 -12   3  -6   15.36    4.06
 -12  -3  -5  180.41   13.51
 -12   3  -5  178.17   13.10
 -12   3  -5  168.45   11.41
 -12  -3  -5  159.19   17.20
 -12  -3  -5  153.54   11.82
 -12  -3  -5  200.49   16.56
 -12   3  -4    9.55    5.44
 -12  -3  -4   12.56    5.64
 -12  -3  -4   11.60    5.93
 -12  -3  -4    7.32    6.93
 -12   3  -4   10.33    4.58
 -12  -3  -4   11.11    4.86
 -12  -3  -4   12.79   10.20
 -12   3  -3  186.31   14.62
 -12  -3  -3  193.76   15.15
 -12  -3  -3  199.14   13.92
 -12  -3  -3  174.96   13.32
 -12   3  -3  175.72   12.91
 -12   3  -2  117.35   10.67
 -12  -3  -2   98.95   16.53
 -12   3  -2  110.88   11.90
 -12  -3  -2  117.27   11.56
 -12  -3  -2  122.81   15.46
 -12  -3  -2  129.79   10.23
 -12  -3  -2  111.40   14.91
 -12  -3  -2  100.74   14.02
 -12  -3  -2  141.07   11.39
 -12  -3  -2  115.02   10.61
 -12  -3  -1  184.35   13.79
 -12  -3  -1  213.40   13.94
 -12  -3  -1  206.25   19.30
 -12  -3  -1  200.36   19.25
 -12  -3  -1  212.58   15.30
 -12  -3  -1  163.84   20.44
 -12   3  -1  226.44   15.14
 -12  -3  -1  191.44   19.24
 -12  -3  -1  218.63   14.77
 -12  -3  -1  195.71   15.45
 -12  -3   0   58.07    8.14
 -12  -3   0   59.96   13.81
 -12  -3   0   43.74    9.72
 -12  -3   0   54.14   10.73
 -12  -3   0   52.37    8.04
 -12  -3   0   42.62    6.90
 -12  -3   0   47.20    9.90
 -12  -3   0   32.90    7.44
 -12  -3   0   51.61    7.47
 -12   3   0   53.01    8.22
 -12  -3   1  554.94   29.03
 -12  -3   1  630.88   35.43
 -12  -3   1  637.43   35.46
 -12  -3   1  620.38   30.61
 -12  -3   1  666.66   30.50
 -12  -3   1  625.40   30.18
 -12  -3   1  537.12   36.36
 -12   3   1  586.94   30.70
 -12  -3   2  139.21   15.20
 -12  -3   2  143.90   14.39
 -12  -3   2  147.24   14.54
 -12  -3   2  149.86   12.72
 -12  -3   2  115.86   10.60
 -12  -3   2  127.59   11.69
 -12   3   2  132.49   12.37
 -12  -3   2  149.82   16.31
 -12  -3   2  134.97   11.66
 -12  -3   3  332.19   19.96
 -12  -3   3  267.00   17.18
 -12  -3   3  327.55   21.48
 -12  -3   3  307.04   19.19
 -12   3   3  301.24   19.44
 -12  -3   3  339.34   18.71
 -12  -3   4    9.41    5.63
 -12  -3   4    2.54    3.52
 -12  -3   4    6.95    6.05
 -12   3   4   10.41    5.75
 -12   3   4    5.42    5.41
 -12  -3   4   12.32    5.09
 -12  -3   5  206.33   14.19
 -12  -3   5  197.42   14.05
 -12   3   5  181.75   13.18
 -12  -3   6   39.80    6.81
 -12   3   6   39.35    6.53
 -12  -3   6   39.45    6.69
 -12   3   7  176.52   11.33
 -12  -3   7  205.68   12.16
 -12  -3   7  179.57   11.91
 -12   3   8   28.89    3.64
 -12   3   8   25.72    3.75
 -12  -3   8   37.70    4.17
 -12  -3   8   33.29    4.47
 -12  -4  -7   61.11    6.41
 -12  -4  -7   54.80    4.64
 -12  -4  -6   26.17    6.24
 -12  -4  -6   18.15    3.98
 -12   4  -6   22.40    3.55
 -12  -4  -6   30.94    6.36
 -12   4  -5  205.99   12.67
 -12  -4  -5  243.61   14.67
 -12  -4  -5  273.30   17.81
 -12  -4  -5  244.43   17.45
 -12  -4  -5  216.87   16.21
 -12  -4  -5  205.98   13.17
 -12  -4  -4    3.40    6.37
 -12  -4  -4    3.14    7.58
 -12  -4  -4    3.17    4.33
 -12   4  -4    4.30    4.11
 -12  -4  -4    3.74    4.71
 -12  -4  -3  229.21   14.88
 -12  -4  -3  264.92   20.19
 -12   4  -3  214.24   14.46
 -12  -4  -3  220.35   20.09
 -12  -4  -2   62.89    8.44
 -12  -4  -2   53.44    7.27
 -12  -4  -2   37.09    5.23
 -12  -4  -2   59.05    9.10
 -12   4  -2   54.94    7.44
 -12  -4  -1  239.37   13.70
 -12  -4  -1  220.80   12.76
 -12  -4  -1  206.63   13.72
 -12  -4  -1  243.50   20.19
 -12   4  -1  226.74   13.16
 -12  -4   0   42.39    7.73
 -12   4   0   35.65    6.91
 -12  -4   0   32.71    6.45
 -12  -4   0   31.63    7.54
 -12  -4   0   37.91   11.17
 -12  -4   1  338.79   19.14
 -12  -4   1  283.05   17.61
 -12  -4   1  263.72   17.59
 -12  -4   1  277.64   22.13
 -12  -4   1  307.39   23.01
 -12  -4   2   30.97    6.04
 -12  -4   2   30.70    7.04
 -12  -4   2   41.06    9.18
 -12  -4   2   35.04   10.75
 -12  -4   2   31.98    6.46
 -12  -4   3  186.40   12.85
 -12  -4   3  204.02   15.32
 -12  -4   4   38.80   10.91
 -12  -4   4   37.06    5.81
 -12  -4   5  265.85   14.71
 -12  -4   6    9.45    6.94
 -12  -4   6    4.43    2.87
 -12   5  -5   83.76    6.81
 -12  -5  -5   71.80    5.87
 -12  -5  -5   86.00    8.40
 -12  -5  -4   19.65    4.16
 -12  -5  -3   70.85    7.05
 -12  -5  -3   73.72    9.22
 -12  -5  -3   74.69    9.36
 -12  -5  -3   68.87    7.11
 -12  -5  -2   50.23    6.59
 -12  -5  -2   61.58    7.05
 -12  -5  -2   62.71    9.12
 -12  -5  -1  168.73   12.14
 -12  -5  -1  202.52   15.97
 -12  -5  -1  192.87   12.94
 -12  -5  -1  208.50   15.71
 -12  -5  -1  179.25   13.28
 -12  -5   0  137.89   10.82
 -12  -5   0  147.90   13.96
 -12  -5   0  158.14   11.44
 -12  -5   0  145.68   11.33
 -12  -5   0  167.74   13.99
 -12  -5   0  136.06   11.36
 -12  -5   1   53.31    7.39
 -12  -5   1   59.56    7.10
 -12  -5   1   70.13    9.46
 -12  -5   1   48.50    7.19
 -12  -5   2   23.13    4.97
 -12  -5   2   31.42    6.81
 -12  -5   2   21.97    6.87
 -12  -5   2   29.69    5.87
 -12  -5   2   21.64    5.36
 -12  -5   3  173.26   11.54
 -12  -5   3  170.37   14.88
 -12  -5   3  205.16   12.89
 -12  -5   3  197.61   12.34
 -12  -5   4   53.34    5.81
 -12  -5   4   72.38    9.13
 -12  -5   4   64.23    6.60
 -12  -5   5   72.44    5.90
 -12  -5   5   44.54    4.46
 -12  -6  -1   20.05    3.29
 -12  -6   0   33.12    4.00
 -12  -6   1   65.95    5.39
 -11   0 -10   52.39    3.84
 -11   0 -10   28.03    3.43
 -11   0  -9   -0.18    3.22
 -11   0  -8  289.75   16.56
 -11   0  -7    1.55    4.58
 -11   0  -6  169.54   13.10
 -11   0  -6  169.93   13.44
 -11   0  -6  140.76   20.66
 -11   0  -5   -2.13    5.24
 -11   0  -5   -7.33   11.99
 -11   0  -5   -9.28   11.24
 -11   0  -5    2.25   11.88
 -11   0  -5   -1.68    5.74
 -11   0  -4   60.45   16.74
 -11   0  -4   66.35   15.96
 -11   0  -4   88.99    9.97
 -11   0  -4   74.49    9.43
 -11   0  -3   -3.18   11.11
 -11   0  -3    0.94    9.52
 -11   0  -3    1.38    4.62
 -11   0  -3    0.99    5.28
 -11   0  -3   -0.98    5.86
 -11   0  -3   -5.88   10.26
 -11   0  -2  424.55   35.23
 -11   0  -2  634.58   29.29
 -11   0  -2  635.84   29.22
 -11   0  -2  457.29   36.49
 -11   0  -2  480.01   37.16
 -11   0  -1   -5.97    8.64
 -11   0  -1   -1.30    5.23
 -11   0  -1    0.32    5.84
 -11   0  -1   -2.41    8.34
 -11   0  -1    2.38    8.93
 -11   0   0 1245.02   64.52
 -11   0   0 1385.87   67.43
 -11   0   0 1529.51   60.37
 -11   0   0 1290.75   65.59
 -11   0   0 1453.06   60.35
 -11   0   1   -1.46    5.45
 -11   0   1   -3.09    5.93
 -11   0   1   -2.46    5.81
 -11   0   1    0.61    6.36
 -11   0   1   -0.69    5.10
 -11   0   2  470.07   26.18
 -11   0   2  516.21   29.44
 -11   0   2  452.14   26.32
 -11   0   3    2.69    5.87
 -11   0   3   -2.71    5.52
 -11   0   3    3.10    6.50
 -11   0   4  481.96   28.02
 -11   0   4  544.01   28.83
 -11   0   5    0.43    7.29
 -11   0   6  275.68   19.64
 -11   0   7    3.23    7.08
 -11   0   8  347.01   21.06
 -11   0   9    1.28    5.29
 -11   0  10  250.78   13.03
 -11   1 -10  168.61    8.86
 -11  -1  -9   52.82    6.98
 -11  -1  -8   53.06    6.08
 -11  -1  -8   59.01    6.26
 -11  -1  -8   70.79    9.67
 -11   1  -8   78.41    7.67
 -11   1  -7   16.44    5.41
 -11  -1  -7   18.31    4.94
 -11  -1  -7   24.30    5.18
 -11  -1  -7   22.36    5.51
 -11   1  -7   24.43    5.91
 -11  -1  -6  213.41   14.42
 -11   1  -6  210.69   15.09
 -11  -1  -6  231.30   15.14
 -11   1  -6  217.38   15.21
 -11  -1  -6  221.20   15.73
 -11  -1  -5  157.11   14.40
 -11  -1  -5  163.56   12.62
 -11   1  -5  159.86   12.77
 -11  -1  -5  143.03   11.87
 -11  -1  -5  156.28   12.64
 -11  -1  -5  128.16   19.23
 -11   1  -5   90.15   19.29
 -11  -1  -5  165.64   13.43
 -11   1  -5  153.78   11.87
 -11   1  -5   81.41   17.21
 -11   1  -5  109.96   21.27
 -11  -1  -4  475.93   23.81
 -11   1  -4  463.26   23.99
 -11  -1  -4  357.97   31.80
 -11   1  -4  280.14   30.23
 -11  -1  -4  423.48   22.63
 -11  -1  -4  430.70   23.35
 -11  -1  -4  463.47   24.11
 -11   1  -4  422.46   22.39
 -11   1  -4  293.77   31.83
 -11  -1  -4  349.79   32.35
 -11   1  -4  274.20   32.14
 -11  -1  -4  364.87   33.71
 -11  -1  -3  158.16   12.77
 -11   1  -3  156.47   13.06
 -11   1  -3  110.44   18.46
 -11  -1  -3  144.67   11.88
 -11   1  -3  156.05   12.16
 -11  -1  -3  160.07   13.01
 -11  -1  -3  132.45   19.33
 -11   1  -3  108.02   18.56
 -11   1  -3  104.06   19.08
 -11  -1  -3  134.57   20.19
 -11  -1  -3  161.42   13.07
 -11   1  -3  166.93   13.05
 -11   1  -2  332.96   30.13
 -11  -1  -2  409.54   31.43
 -11   1  -2  321.80   30.66
 -11  -1  -2  365.88   31.75
 -11  -1  -2  374.63   22.01
 -11  -1  -2  410.04   21.82
 -11   1  -2  429.06   22.65
 -11   1  -2  278.87   28.32
 -11  -1  -2  401.27   31.74
 -11  -1  -2  463.26   23.88
 -11   1  -2  457.31   24.26
 -11  -1  -2  491.49   24.02
 -11   1  -2  449.34   23.43
 -11  -1  -1   96.18   15.44
 -11   1  -1   88.61   15.33
 -11  -1  -1  122.82   10.11
 -11  -1  -1  114.48   16.01
 -11   1  -1   84.03   15.21
 -11   1  -1  149.64   12.23
 -11  -1  -1  138.49   11.97
 -11  -1  -1  134.41   11.59
 -11   1  -1  130.69   12.06
 -11   1  -1   97.08   15.10
 -11  -1  -1  122.45   16.26
 -11   1  -1  132.70   11.49
 -11   1   0  577.21   38.32
 -11  -1   0  707.95   40.68
 -11   1   0  728.75   33.74
 -11  -1   0  681.00   39.57
 -11   1   0  597.30   37.89
 -11   1   0  704.13   34.29
 -11  -1   0  705.74   33.73
 -11   1   0  731.21   33.64
 -11  -1   0  740.21   34.12
 -11   1   0  559.05   36.58
 -11  -1   0  697.98   39.41
 -11   1   1   40.16    8.10
 -11   1   1   55.20   10.38
 -11  -1   1   46.41   10.25
 -11  -1   1   76.41   11.06
 -11  -1   1   51.97    9.71
 -11  -1   1   56.05    8.75
 -11  -1   1   47.30    7.92
 -11   1   1   56.42    8.64
 -11  -1   1   53.21    7.24
 -11   1   2  353.76   22.29
 -11  -1   2  332.73   19.28
 -11  -1   2  371.25   22.31
 -11   1   2  335.64   20.77
 -11  -1   2  388.08   22.50
 -11  -1   2  375.75   24.58
 -11   1   2  315.87   20.58
 -11  -1   2  345.12   21.21
 -11  -1   3  146.93   14.74
 -11  -1   3  161.32   11.90
 -11   1   3  135.85   12.73
 -11  -1   3  143.17   13.25
 -11   1   3  103.84   12.30
 -11  -1   4  493.41   27.69
 -11   1   4  431.00   25.26
 -11  -1   4  453.44   23.63
 -11   1   5   64.08   10.34
 -11  -1   5   79.53    9.00
 -11  -1   5   66.02   10.19
 -11   1   6  206.81   16.24
 -11  -1   6  192.34   16.43
 -11  -1   6  214.70   14.43
 -11  -1   6  167.24   15.29
 -11   1   7   80.39   10.32
 -11  -1   7   80.38   10.79
 -11  -1   7   77.29    8.67
 -11  -1   7   65.27    9.82
 -11  -1   8  119.78   12.04
 -11   1   8  116.09   11.05
 -11  -1   8  113.52    9.42
 -11  -1   8  114.59   11.28
 -11   1   9   24.08    5.24
 -11  -1   9   20.28    6.20
 -11  -1   9   16.63    3.93
 -11  -1   9   22.11    5.37
 -11   1   9   15.65    5.69
 -11  -1  10  223.87   11.70
 -11   1  10  177.60   11.18
 -11  -2  -9   74.20    7.40
 -11   2  -9   63.27    6.03
 -11  -2  -9   76.76    8.17
 -11   2  -9   64.78    5.51
 -11   2  -8  104.48    8.88
 -11   2  -8  103.56    8.85
 -11  -2  -8   84.40    7.80
 -11   2  -7  191.91   13.51
 -11   2  -7  183.34   12.23
 -11  -2  -7  138.09   15.25
 -11   2  -7  176.99   13.43
 -11  -2  -7  187.48   14.77
 -11  -2  -7  169.15   12.30
 -11  -2  -6   61.46   12.90
 -11   2  -6   97.04   10.45
 -11  -2  -6  100.66   10.30
 -11  -2  -6   94.16    8.97
 -11   2  -6   95.23    9.39
 -11  -2  -6   95.64    9.49
 -11  -2  -6   96.65   11.76
 -11  -2  -5  315.96   22.27
 -11  -2  -5  307.38   17.37
 -11   2  -5  325.90   18.32
 -11   2  -5  289.68   19.10
 -11  -2  -5  279.94   18.83
 -11  -2  -5  272.49   24.60
 -11  -2  -5  292.65   26.87
 -11   2  -5  180.37   25.64
 -11  -2  -5  283.08   17.64
 -11   2  -5  171.32   26.55
 -11  -2  -5  279.98   26.95
 -11  -2  -4  264.73   16.12
 -11   2  -4  266.86   16.86
 -11  -2  -4  237.72   23.13
 -11   2  -4  259.28   17.87
 -11  -2  -4  270.28   17.71
 -11   2  -4  135.00   22.70
 -11   2  -4  157.28   24.12
 -11  -2  -4  262.79   16.58
 -11  -2  -4  296.93   17.94
 -11  -2  -3  116.49   10.57
 -11   2  -3  128.64   11.80
 -11  -2  -3  147.20   17.84
 -11   2  -3  122.46   12.20
 -11  -2  -3  126.13   11.50
 -11   2  -3   70.40   16.35
 -11  -2  -3  111.39   17.17
 -11  -2  -3  142.33   11.61
 -11  -2  -3  144.59   12.20
 -11  -2  -3  110.96   10.45
 -11  -2  -3  134.80   18.55
 -11   2  -3   86.44   16.84
 -11   2  -3   77.05   17.85
 -11  -2  -2  140.01   11.57
 -11   2  -2  165.19   13.10
 -11  -2  -2  145.60   17.85
 -11  -2  -2  146.75   12.07
 -11   2  -2   97.29   17.06
 -11   2  -2   72.18   16.22
 -11  -2  -2  130.56   18.02
 -11  -2  -2  160.28   18.86
 -11   2  -2   75.45   16.01
 -11  -2  -2  162.86   13.07
 -11  -2  -2  142.22   13.31
 -11   2  -2  169.21   12.56
 -11  -2  -2  161.18   12.46
 -11  -2  -1  158.68   12.47
 -11  -2  -1  146.54   11.96
 -11   2  -1  136.65   12.70
 -11   2  -1  100.33   15.95
 -11  -2  -1  154.34   12.29
 -11  -2  -1  158.84   18.19
 -11  -2  -1  124.70   16.82
 -11  -2  -1  134.44   12.55
 -11  -2  -1  162.76   13.04
 -11   2  -1  166.54   12.53
 -11   2   0  193.20   15.02
 -11   2   0  206.04   14.09
 -11  -2   0  200.06   14.58
 -11  -2   0  166.92   13.22
 -11   2   0  161.82   17.28
 -11  -2   0  177.20   18.03
 -11  -2   0  186.90   13.61
 -11  -2   0  185.41   18.67
 -11  -2   0  186.81   14.48
 -11   2   0  176.70   13.40
 -11  -2   0  208.57   19.32
 -11  -2   1  129.90   11.16
 -11  -2   1  129.11   14.30
 -11  -2   1  121.08   14.82
 -11  -2   1  120.75   13.87
 -11  -2   1  105.38   10.47
 -11  -2   1   99.19   15.10
 -11   2   1  122.91   11.23
 -11  -2   1  121.97   11.64
 -11   2   1  114.70   11.63
 -11  -2   1  119.12   11.77
 -11   2   1  110.20   10.97
 -11  -2   2  425.44   22.91
 -11  -2   2  408.59   25.53
 -11  -2   2  431.36   25.75
 -11  -2   2  443.09   27.87
 -11  -2   2  325.15   25.71
 -11   2   2  414.12   22.56
 -11  -2   2  386.50   22.89
 -11  -2   2  347.29   21.50
 -11  -2   2  426.24   23.37
 -11   2   2  347.71   22.01
 -11  -2   3  449.98   24.79
 -11  -2   3  539.40   28.17
 -11  -2   3  507.78   27.53
 -11  -2   3  478.56   29.45
 -11  -2   3  474.41   26.14
 -11   2   3  393.26   25.02
 -11  -2   3  424.53   27.44
 -11   2   3  490.14   25.45
 -11  -2   3  434.00   25.87
 -11  -2   4  152.39   14.98
 -11   2   4  122.60   12.57
 -11  -2   4  141.87   12.96
 -11   2   4  133.82   12.55
 -11  -2   4  131.62   13.14
 -11  -2   4  131.32   11.94
 -11  -2   5  542.41   28.97
 -11   2   5  555.44   28.40
 -11  -2   5  506.06   29.38
 -11  -2   5  559.27   28.34
 -11  -2   6  367.63   21.34
 -11  -2   6  317.03   21.45
 -11   2   6  351.31   20.41
 -11  -2   6  362.73   20.94
 -11  -2   7   98.97   10.05
 -11  -2   7   95.91   11.23
 -11  -2   7  108.31   10.06
 -11  -2   8   76.34    7.32
 -11  -2   8   65.73    8.50
 -11  -2   9  104.93    7.83
 -11  -2   9  100.78    8.94
 -11  -3  -8   35.51    5.86
 -11   3  -8   42.50    5.11
 -11  -3  -8   52.47    6.33
 -11   3  -8   44.23    5.89
 -11  -3  -8   35.36    4.89
 -11  -3  -8   45.35    6.30
 -11  -3  -8   50.70    7.99
 -11   3  -7  140.16   11.53
 -11  -3  -7  148.99   13.34
 -11   3  -7  148.83   10.76
 -11  -3  -7  144.45   10.70
 -11  -3  -6   63.65   11.05
 -11   3  -6   63.21    7.83
 -11  -3  -6   67.27   10.29
 -11  -3  -6   69.66    8.00
 -11   3  -6   70.68    6.97
 -11  -3  -5  185.35   14.70
 -11   3  -5  185.66   14.13
 -11  -3  -5  198.34   14.19
 -11   3  -5  178.07   12.24
 -11  -3  -5  153.64   18.08
 -11  -3  -4   56.04   13.75
 -11   3  -4   65.95    9.01
 -11  -3  -4   61.91    9.45
 -11  -3  -4   92.26   13.04
 -11   3  -4   65.89    7.83
 -11  -3  -4   79.76    9.22
 -11  -3  -4   75.99    9.08
 -11  -3  -3  288.09   23.05
 -11  -3  -3  274.81   24.49
 -11   3  -3  300.13   19.33
 -11  -3  -3  273.02   24.40
 -11   3  -3  294.66   17.54
 -11  -3  -3  275.60   19.29
 -11  -3  -3  301.58   19.13
 -11  -3  -3  279.34   18.26
 -11  -3  -3  304.59   18.28
 -11  -3  -2   43.96    7.29
 -11  -3  -2   33.69    8.68
 -11  -3  -2   34.33   13.21
 -11  -3  -2   41.00    9.58
 -11  -3  -2   34.22   11.14
 -11  -3  -2   37.84    7.85
 -11   3  -2   31.31    7.35
 -11  -3  -2   37.92   10.75
 -11  -3  -2   36.75    6.16
 -11   3  -2   35.81    6.93
 -11  -3  -2   42.68    7.11
 -11  -3  -1  523.02   27.05
 -11  -3  -1  534.20   25.82
 -11  -3  -1  512.40   33.46
 -11  -3  -1  511.92   27.40
 -11  -3  -1  486.27   32.93
 -11  -3  -1  510.24   32.84
 -11  -3  -1  487.75   27.90
 -11  -3  -1  554.50   26.97
 -11  -3  -1  448.43   34.40
 -11   3  -1  503.77   26.66
 -11  -3   0  243.89   16.47
 -11  -3   0  253.18   21.44
 -11  -3   0  274.37   17.61
 -11  -3   0  283.18   17.06
 -11  -3   0  216.66   17.00
 -11  -3   0  207.27   22.46
 -11  -3   0  255.33   16.11
 -11   3   0  263.51   17.02
 -11  -3   0  263.03   21.66
 -11  -3   0  261.25   21.59
 -11  -3   1 1040.67   49.88
 -11  -3   1 1018.68   49.71
 -11  -3   1  861.96   43.22
 -11  -3   1  999.09   43.47
 -11   3   1 1004.71   44.33
 -11  -3   1  971.93   43.21
 -11  -3   1  920.05   51.04
 -11  -3   1  937.08   43.12
 -11  -3   2   80.82   13.25
 -11  -3   2   97.99   12.90
 -11  -3   2   97.47   12.20
 -11  -3   2   79.70   11.53
 -11  -3   2   88.48    9.50
 -11  -3   2   94.81   10.37
 -11  -3   2   81.22    9.84
 -11   3   2   78.80    9.84
 -11  -3   2   81.15    8.91
 -11  -3   3  216.06   16.85
 -11  -3   3  202.27   18.09
 -11  -3   3  183.24   16.16
 -11  -3   3  191.10   14.96
 -11  -3   3  188.37   16.90
 -11  -3   3  200.22   14.97
 -11  -3   3  170.37   13.26
 -11  -3   3  191.09   13.95
 -11  -3   4  117.74   11.14
 -11   3   4   96.95   10.54
 -11  -3   4  108.18   10.15
 -11  -3   4   91.16   10.88
 -11  -3   5  188.37   14.25
 -11  -3   5  183.36   12.72
 -11   3   5  166.56   13.69
 -11  -3   5  172.91   14.47
 -11  -3   6   21.13    6.25
 -11  -3   6   19.29    6.66
 -11   3   6   11.24    6.05
 -11   3   7  228.06   15.13
 -11  -3   7  242.21   15.64
 -11  -3   7  220.79   20.22
 -11   3   8   55.61    6.49
 -11  -3   8   53.32    9.08
 -11  -3   8   54.54    6.42
 -11  -3   8   69.61    6.81
 -11  -3   9  218.07   11.15
 -11   4  -7   90.49    6.50
 -11  -4  -7  111.94   10.29
 -11   4  -7  107.92    8.64
 -11  -4  -7  103.61    7.82
 -11   4  -6   30.96    4.99
 -11   4  -6   45.31    7.12
 -11  -4  -6   56.94    9.12
 -11  -4  -6   41.92    5.99
 -11  -4  -6   43.28    8.13
 -11   4  -5  195.14   12.98
 -11  -4  -5  257.67   18.73
 -11  -4  -5  227.21   18.22
 -11  -4  -5  222.00   17.84
 -11  -4  -5  209.72   14.20
 -11  -4  -4   20.17    7.98
 -11  -4  -4   14.38    9.03
 -11  -4  -4   13.68    5.52
 -11   4  -4   10.37    4.78
 -11  -4  -3  201.65   15.16
 -11  -4  -3  223.90   17.10
 -11  -4  -3  250.73   20.13
 -11   4  -3  193.24   14.06
 -11  -4  -3  221.51   20.71
 -11  -4  -2   89.08   11.31
 -11  -4  -2   75.73    7.58
 -11  -4  -2   88.94    9.87
 -11   4  -2   71.35    8.93
 -11  -4  -2   89.09   10.17
 -11  -4  -1  521.88   27.21
 -11  -4  -1  508.39   26.59
 -11  -4  -1  459.04   27.19
 -11  -4  -1  490.01   33.24
 -11   4  -1  466.96   25.80
 -11  -4   0   32.01    7.48
 -11  -4   0   33.37    7.12
 -11  -4   0   40.08    8.53
 -11  -4   0   36.26   11.15
 -11  -4   0   26.10    9.01
 -11  -4   1  285.90   17.88
 -11  -4   1  235.38   17.49
 -11  -4   1  291.81   18.52
 -11  -4   1  238.17   21.96
 -11  -4   1  282.63   22.94
 -11  -4   2   59.09   11.62
 -11  -4   2   63.96   13.24
 -11  -4   2   59.53    8.48
 -11  -4   2   56.64    8.38
 -11  -4   3  245.35   15.89
 -11  -4   3  211.06   21.68
 -11  -4   3  196.79   14.69
 -11  -4   4   -0.71   10.30
 -11  -4   4    3.86    4.34
 -11  -4   5  256.52   22.04
 -11  -4   5  229.47   14.81
 -11  -4   6    4.28    8.11
 -11  -4   6   -1.49    3.33
 -11  -4   7  161.06   14.01
 -11  -4   7  157.76    9.62
 -11   5  -6   34.01    4.66
 -11  -5  -6   28.82    3.86
 -11  -5  -5   31.72    4.96
 -11   5  -5   23.85    5.25
 -11  -5  -4   92.62    8.62
 -11  -5  -4   99.64    8.90
 -11  -5  -4  115.58   10.84
 -11  -5  -3  253.83   18.32
 -11  -5  -3  214.55   14.41
 -11  -5  -3  250.98   18.17
 -11  -5  -3  228.78   14.71
 -11  -5  -2   28.49    6.03
 -11  -5  -2   17.68    5.81
 -11  -5  -2   23.84    7.79
 -11  -5  -2   13.38    6.82
 -11  -5  -2   21.65    8.78
 -11  -5  -1  204.72   16.78
 -11  -5  -1  179.22   14.36
 -11  -5  -1  193.10   13.75
 -11  -5  -1  197.79   17.63
 -11  -5  -1  175.96   13.34
 -11  -5   0   84.06   11.99
 -11  -5   0   62.98    8.40
 -11  -5   0   79.06   10.53
 -11  -5   0   68.60    9.22
 -11  -5   1  107.94   10.14
 -11  -5   1  104.62   12.15
 -11  -5   1  101.93   12.31
 -11  -5   1   95.37   10.32
 -11  -5   2   97.81    9.51
 -11  -5   2   86.62    9.42
 -11  -5   2  102.07   12.84
 -11  -5   2  107.85   11.80
 -11  -5   3  304.21   17.83
 -11  -5   3  279.14   17.02
 -11  -5   3  339.78   18.63
 -11  -5   3  318.51   22.73
 -11  -5   3  368.41   20.29
 -11  -5   4  106.43   12.99
 -11  -5   4   97.89    8.70
 -11  -5   4   95.11    7.73
 -11  -5   5   44.35    5.70
 -11  -5   6   61.47    5.61
 -11  -5   6   79.75    6.30
 -11   6  -3   31.02    3.94
 -11  -6  -3   34.78    4.84
 -11  -6  -3   44.35    4.84
 -11  -6  -2  133.27    9.14
 -11  -6  -1   38.67    5.36
 -11  -6  -1   40.77    6.10
 -11  -6   0  195.29   13.12
 -11  -6   0  165.37   11.43
 -11  -6   0  172.53   11.09
 -11  -6   1   94.97    8.92
 -11  -6   1   89.38    7.86
 -11  -6   1   89.66    7.60
 -11  -6   1   91.71    7.70
 -11  -6   2   49.08    5.63
 -11  -6   2   55.53    5.80
 -11  -6   2   51.30    5.81
 -11  -6   3   17.82    3.26
 -11  -6   3   12.82    3.65
 -11  -6   3   16.79    3.51
 -10   0 -10   26.57    3.86
 -10   0 -10   23.10    4.08
 -10   0  -9    0.45    3.57
 -10   0  -8  366.77   20.35
 -10   0  -7   -1.01    5.07
 -10   0  -7    1.33    3.42
 -10   0  -6  775.90   35.48
 -10   0  -6  732.38   33.89
 -10   0  -6  747.58   34.70
 -10   0  -5   -1.74    4.49
 -10   0  -5   -1.12   10.82
 -10   0  -5    1.97    5.44
 -10   0  -5   -6.15   11.35
 -10   0  -5   -2.45   11.91
 -10   0  -4  468.84   23.94
 -10   0  -4  352.49   34.63
 -10   0  -4  323.40   32.02
 -10   0  -4  457.05   24.42
 -10   0  -3   -3.04    5.11
 -10   0  -3   -2.85    9.78
 -10   0  -3   -2.69    9.37
 -10   0  -3    9.33   11.39
 -10   0  -3    0.64    4.18
 -10   0  -2  961.70   54.69
 -10   0  -2 1074.27   56.38
 -10   0  -2  977.11   56.52
 -10   0  -1    2.14    8.22
 -10   0  -1   -2.19    8.81
 -10   0  -1    7.70    8.86
 -10   0   0 1656.22   75.24
 -10   0   0 1557.77   72.87
 -10   0   0 1646.94   74.41
 -10   0   1    1.87    5.46
 -10   0   1   -1.13    6.24
 -10   0   1    2.41    5.81
 -10   0   2  145.07   14.02
 -10   0   2  132.92   11.55
 -10   0   2  133.75   11.51
 -10   0   3   -0.42    4.89
 -10   0   3    0.73    5.95
 -10   0   4 1034.74   43.18
 -10   0   4  790.10   41.82
 -10   0   5   -4.23    6.63
 -10   0   6  372.27   20.37
 -10   0   6  343.08   23.09
 -10   0   7    2.55    3.89
 -10   0   7   -3.04    7.38
 -10   0   8  449.42   22.48
 -10   0   8  438.96   25.87
 -10   0   9   -0.94    5.96
 -10   0  10   97.49    8.51
 -10   0  10   78.27    8.32
 -10  -1 -10  107.20    8.44
 -10  -1  -9   13.43    5.11
 -10  -1  -9    8.29    3.37
 -10   1  -9    0.37    2.49
 -10  -1  -8  184.65   12.05
 -10  -1  -8  148.53   11.93
 -10   1  -8  160.57   12.18
 -10   1  -8  188.37   12.85
 -10  -1  -7  111.23    9.79
 -10   1  -7   92.34    9.97
 -10  -1  -7   90.30    9.74
 -10  -1  -7  115.46   10.31
 -10   1  -7   89.76    9.59
 -10  -1  -6  158.90   21.02
 -10  -1  -6  199.44   13.78
 -10  -1  -6  203.66   14.66
 -10  -1  -6  161.04   23.21
 -10   1  -6  111.01   23.12
 -10  -1  -6  157.97   22.47
 -10   1  -6  124.66   22.40
 -10  -1  -6  198.93   13.93
 -10   1  -6  196.65   14.21
 -10  -1  -6  195.82   13.93
 -10  -1  -6  183.07   14.31
 -10  -1  -5   44.60    7.77
 -10  -1  -5   53.52    9.17
 -10   1  -5   38.16    6.81
 -10   1  -5   32.45   15.41
 -10  -1  -5   45.85   12.81
 -10  -1  -5   36.20    6.54
 -10  -1  -5   39.98    6.90
 -10   1  -5   35.74   15.34
 -10  -1  -5   47.50    7.51
 -10   1  -5   41.72    7.54
 -10  -1  -4  621.12   29.41
 -10   1  -4  609.22   29.79
 -10  -1  -4  486.98   38.19
 -10  -1  -4  583.10   28.80
 -10  -1  -4  601.48   29.48
 -10  -1  -4  672.62   30.01
 -10   1  -4  587.30   28.45
 -10  -1  -4  605.21   29.55
 -10  -1  -4  541.42   42.22
 -10   1  -4  465.58   41.34
 -10   1  -4  411.96   38.53
 -10  -1  -4  458.00   38.37
 -10  -1  -3   77.43    8.47
 -10   1  -3   81.92    8.63
 -10  -1  -3   85.07    9.42
 -10  -1  -3   85.82   15.97
 -10   1  -3   73.18   16.13
 -10  -1  -3   63.36   15.61
 -10   1  -3   43.78   15.67
 -10  -1  -3   90.53    9.25
 -10   1  -3   83.83    9.50
 -10   1  -3   81.06    9.11
 -10  -1  -3   90.88    9.49
 -10   1  -2  226.96   25.32
 -10   1  -2  239.94   26.20
 -10  -1  -2  321.01   28.04
 -10  -1  -2  341.49   29.35
 -10   1  -2  290.70   29.17
 -10  -1  -2  393.35   21.36
 -10  -1  -2  436.59   21.65
 -10   1  -2  401.92   21.67
 -10   1  -2  427.63   21.24
 -10   1  -1   34.11   10.77
 -10  -1  -1   21.41    9.59
 -10   1  -1   18.20   10.73
 -10  -1  -1   28.91   10.35
 -10  -1  -1   17.31    9.22
 -10   1  -1    9.72    9.44
 -10   1   0  397.21   28.98
 -10  -1   0  489.28   30.82
 -10   1   0  402.59   27.69
 -10  -1   0  491.81   29.97
 -10  -1   0  475.59   29.91
 -10   1   0  413.54   28.66
 -10   1   1  382.37   26.30
 -10  -1   1  471.51   28.69
 -10  -1   1  443.69   26.90
 -10  -1   1  429.25   26.67
 -10  -1   2 1035.87   48.14
 -10  -1   2 1233.37   53.28
 -10  -1   2 1222.91   50.74
 -10  -1   2 1197.76   50.60
 -10   1   2 1111.75   50.08
 -10  -1   3   23.24    7.16
 -10  -1   3   16.40    5.31
 -10  -1   3   20.03    6.63
 -10  -1   3   20.12    5.44
 -10  -1   3   12.64    4.86
 -10   1   3   19.39    6.44
 -10  -1   4  555.83   28.73
 -10   1   4  554.51   30.34
 -10  -1   5  150.19   12.27
 -10   1   5  147.16   13.97
 -10  -1   6  433.66   23.49
 -10  -1   6  377.74   24.85
 -10   1   6  436.40   25.35
 -10  -1   7   26.60    6.54
 -10   1   7   33.93    8.50
 -10  -1   7   22.75    8.28
 -10  -1   8  201.50   13.94
 -10   1   8  230.37   16.11
 -10  -1   8  190.28   16.34
 -10  -1   9   44.79    6.01
 -10   1   9   43.58    7.26
 -10  -1   9   48.47    8.59
 -10  -1   9   43.13    7.32
 -10  -1  10   78.07    6.02
 -10   1  10   94.41    6.87
 -10  -1  10   93.38    8.19
 -10  -1  10   79.48    7.07
 -10  -2 -10   61.68    5.53
 -10  -2 -10   47.91    4.74
 -10   2 -10   59.79    4.47
 -10  -2  -9  326.03   18.07
 -10   2  -9  290.76   15.41
 -10   2  -9  279.01   15.36
 -10  -2  -9  302.02   18.87
 -10  -2  -9  253.55   14.82
 -10  -2  -8   48.97    6.77
 -10   2  -8   56.38    7.84
 -10   2  -8   50.14    7.13
 -10  -2  -8   55.39    8.19
 -10  -2  -8   64.87   10.28
 -10  -2  -7  221.27   17.44
 -10   2  -7  198.09   14.89
 -10   2  -7  224.53   16.02
 -10  -2  -7  235.46   14.01
 -10   2  -7  206.93   13.94
 -10  -2  -7  174.32   17.25
 -10  -2  -7  207.61   14.75
 -10  -2  -6   68.70   14.45
 -10   2  -6   47.69   17.31
 -10   2  -6   95.21   10.40
 -10  -2  -6   95.69   10.57
 -10  -2  -6  104.27    9.47
 -10   2  -6  105.62    9.93
 -10  -2  -6   86.48   15.97
 -10   2  -6   44.07   16.49
 -10  -2  -6  102.18   10.12
 -10  -2  -6  111.57   12.96
 -10  -2  -5  117.41   13.47
 -10  -2  -5  106.55    9.68
 -10   2  -5   98.10    9.69
 -10   2  -5  106.60   11.02
 -10  -2  -5  106.23   11.02
 -10  -2  -5   98.40   14.94
 -10  -2  -5   85.52   16.24
 -10   2  -5   58.78   17.03
 -10  -2  -5   96.80   10.55
 -10  -2  -5   94.92   10.18
 -10   2  -5   62.31   18.45
 -10  -2  -5  108.43   18.08
 -10  -2  -4  207.23   13.74
 -10   2  -4  215.76   14.62
 -10  -2  -4  175.87   20.24
 -10   2  -4  203.82   15.67
 -10  -2  -4  212.37   15.57
 -10   2  -4  117.31   21.54
 -10  -2  -4  219.49   23.46
 -10  -2  -4  206.52   23.45
 -10   2  -4  103.98   21.58
 -10  -2  -4  217.24   15.11
 -10  -2  -4  206.44   14.62
 -10  -2  -3  226.12   14.82
 -10   2  -3  232.24   15.69
 -10  -2  -3  244.87   22.88
 -10   2  -3  211.63   16.31
 -10  -2  -3  242.46   16.04
 -10   2  -3  153.83   21.92
 -10  -2  -3  259.98   15.66
 -10  -2  -3  234.93   15.85
 -10  -2  -3  238.59   15.55
 -10   2  -3  155.61   23.76
 -10  -2  -2  112.51   10.24
 -10   2  -2  148.33   12.18
 -10  -2  -2  140.60   18.00
 -10   2  -2   57.23   15.42
 -10  -2  -2  126.83   16.73
 -10  -2  -2  140.31   11.56
 -10  -2  -2  128.45   17.35
 -10   2  -2   71.78   15.62
 -10  -2  -2  155.33   11.61
 -10   2  -2  136.63   11.15
 -10  -2  -2  120.34   10.56
 -10  -2  -2  145.26   11.98
 -10  -2  -2  130.90   12.65
 -10  -2  -1  531.85   25.60
 -10   2  -1  542.03   26.39
 -10   2  -1  333.03   29.65
 -10  -2  -1  505.26   25.38
 -10   2  -1  311.69   28.96
 -10  -2  -1  536.07   33.67
 -10   2  -1  544.23   25.25
 -10  -2  -1  585.93   26.64
 -10  -2  -1  465.81   25.89
 -10   2  -1  320.87   30.30
 -10  -2  -1  504.84   33.33
 -10   2   0  282.25   18.28
 -10   2   0  338.86   18.20
 -10  -2   0  321.89   18.61
 -10  -2   0  293.46   22.90
 -10  -2   0  296.50   23.07
 -10  -2   0  316.99   23.77
 -10  -2   0  309.62   18.58
 -10  -2   1 1046.80   49.00
 -10  -2   1 1027.01   48.00
 -10  -2   1  981.39   47.49
 -10  -2   1  996.09   42.29
 -10   2   1  817.31   41.18
 -10  -2   1 1008.72   42.86
 -10   2   1  965.59   41.66
 -10  -2   1  933.97   42.40
 -10  -2   2  573.60   31.88
 -10  -2   2  557.30   29.85
 -10  -2   2  587.66   30.42
 -10  -2   2  547.32   26.78
 -10   2   2  431.98   25.79
 -10  -2   2  523.83   27.00
 -10  -2   2  385.58   28.93
 -10   2   2  511.70   26.10
 -10  -2   2  492.41   26.77
 -10  -2   3  534.90   27.54
 -10  -2   3  520.40   29.68
 -10  -2   3  522.01   27.49
 -10  -2   3  441.38   25.16
 -10   2   3  389.04   24.28
 -10  -2   3  405.61   26.94
 -10   2   3  474.60   25.00
 -10  -2   3  419.32   25.04
 -10  -2   3  457.61   24.62
 -10  -2   4    4.86    4.98
 -10  -2   4    7.74    4.59
 -10  -2   4    9.28    5.96
 -10  -2   4   12.74    5.21
 -10  -2   4    2.57    6.05
 -10   2   4    3.77    6.12
 -10  -2   4    5.60    6.91
 -10  -2   5   37.78    8.33
 -10   2   5   41.17    8.00
 -10  -2   5   31.08    8.34
 -10  -2   5   44.49    7.55
 -10  -2   6  218.03   16.35
 -10   2   6  238.55   16.40
 -10  -2   6  203.86   16.80
 -10  -2   6  214.28   15.98
 -10  -2   7  212.76   15.46
 -10   2   7  225.60   15.20
 -10  -2   7  187.85   16.02
 -10  -2   7  197.57   14.78
 -10  -2   8   59.87    8.18
 -10  -2   8   60.67    9.91
 -10  -2   8   75.49    8.46
 -10  -2   9  110.17   10.34
 -10  -2   9  113.44    8.97
 -10   2  10  143.28    9.78
 -10  -2  10  178.08    9.31
 -10  -3  -9   23.94    5.34
 -10   3  -9   45.53    4.43
 -10  -3  -9   43.67    5.52
 -10  -3  -9   18.05    4.10
 -10   3  -9   42.27    5.03
 -10  -3  -9   44.81    6.64
 -10  -3  -9   41.70    4.74
 -10  -3  -8   48.43    8.06
 -10   3  -8   49.97    6.06
 -10  -3  -8   41.98    7.06
 -10   3  -8   49.04    7.01
 -10  -3  -8   55.49    9.10
 -10  -3  -8   46.37    7.58
 -10  -3  -8   41.45    6.00
 -10  -3  -7  164.35   15.13
 -10  -3  -7  155.97   12.22
 -10  -3  -7  186.43   17.03
 -10   3  -7  148.99   11.48
 -10  -3  -6   55.75   11.32
 -10   3  -6   65.15    8.07
 -10  -3  -6   71.53   11.21
 -10  -3  -6   60.95    8.89
 -10  -3  -6   69.87    8.81
 -10   3  -6   60.26    6.79
 -10   3  -5  408.37   23.95
 -10  -3  -5  479.32   25.66
 -10  -3  -5  463.31   29.35
 -10  -3  -5  482.38   25.29
 -10   3  -5  401.62   21.87
 -10  -3  -5  417.40   30.43
 -10  -3  -4    3.94   11.11
 -10  -3  -4   20.41    6.44
 -10  -3  -4   12.67    9.07
 -10  -3  -4   16.89    6.76
 -10   3  -4   15.09    6.00
 -10  -3  -4   31.59    9.54
 -10  -3  -4   25.71    6.83
 -10  -3  -4   25.52   10.18
 -10  -3  -4   26.86    8.82
 -10   3  -4   18.84    5.30
 -10   3  -3  721.05   33.78
 -10  -3  -3  727.26   41.31
 -10   3  -3  747.00   36.09
 -10  -3  -3  736.95   35.74
 -10  -3  -3  694.87   35.37
 -10  -3  -3  769.08   34.90
 -10  -3  -3  772.34   44.71
 -10  -3  -3  762.77   37.90
 -10  -3  -3  794.42   45.42
 -10  -3  -2  177.08   17.81
 -10   3  -2  154.65   13.68
 -10  -3  -2  184.57   13.89
 -10  -3  -2  160.53   13.36
 -10  -3  -2  177.47   13.14
 -10  -3  -2  160.32   14.82
 -10   3  -2  158.57   12.33
 -10  -3  -1  546.56   33.63
 -10  -3  -1  555.31   32.91
 -10  -3  -1  515.84   27.29
 -10  -3  -1  410.90   32.78
 -10   3  -1  488.56   26.04
 -10  -3  -1  544.40   26.45
 -10  -3  -1  468.67   27.54
 -10  -3  -1  525.95   26.88
 -10  -3  -1  523.01   33.11
 -10  -3   0  141.10   11.25
 -10   3   0  129.76   11.60
 -10  -3   0  144.87   15.67
 -10  -3   0  143.72   15.48
 -10  -3   0  121.47   14.83
 -10  -3   0  106.45   16.66
 -10  -3   0  124.37   11.31
 -10  -3   0  124.78   12.12
 -10  -3   0  149.82   11.78
 -10  -3   1  136.16   14.77
 -10  -3   1  139.68   14.99
 -10  -3   1  121.62   16.42
 -10  -3   1  124.95   11.16
 -10   3   1  131.27   11.67
 -10  -3   1  110.38   14.83
 -10  -3   1  106.24   11.23
 -10  -3   1  133.48   11.20
 -10  -3   1  125.93   11.23
 -10   3   2   62.53    8.68
 -10  -3   2   73.99    9.31
 -10  -3   2   84.02   11.50
 -10  -3   2   70.67   11.54
 -10  -3   2   72.70   10.68
 -10  -3   2   72.29   12.21
 -10  -3   2   65.78   11.95
 -10  -3   2   59.99    8.46
 -10  -3   2   72.73    8.76
 -10  -3   3  788.36   39.00
 -10  -3   3  775.53   40.88
 -10  -3   3  798.30   39.00
 -10  -3   3  719.44   34.03
 -10  -3   3  655.60   37.22
 -10  -3   3  753.58   35.64
 -10  -3   3  680.66   38.28
 -10  -3   3  650.87   34.37
 -10  -3   4  146.71   11.87
 -10  -3   4  147.48   12.62
 -10  -3   4  118.61   12.26
 -10  -3   5  258.35   16.25
 -10  -3   5  276.08   18.15
 -10  -3   5  241.05   17.64
 -10  -3   6   34.41    7.40
 -10  -3   6   26.07    7.63
 -10  -3   7  426.05   22.03
 -10  -3   7  336.04   21.17
 -10  -3   8   43.51    9.69
 -10  -3   8   63.60    7.93
 -10   3   8   56.50    7.49
 -10  -3   9  173.12   10.21
 -10  -3   9  169.52   10.44
 -10   4  -8    8.72    3.78
 -10  -4  -8   11.05    4.44
 -10  -4  -8   11.77    3.45
 -10   4  -7  123.76    7.40
 -10   4  -7  147.02   10.17
 -10  -4  -7  133.90    9.34
 -10  -4  -7  147.83   12.69
 -10   4  -6   20.80    4.62
 -10  -4  -6   38.09    5.91
 -10  -4  -6   37.86    8.77
 -10  -4  -6   24.18    5.90
 -10  -4  -6   28.83    7.99
 -10   4  -5  209.98   14.06
 -10  -4  -5  251.85   20.26
 -10  -4  -5  206.22   18.52
 -10  -4  -5  225.04   15.91
 -10  -4  -4   18.44    8.56
 -10  -4  -4   24.99    6.85
 -10  -4  -4   16.54    9.38
 -10   4  -4   16.27    5.44
 -10   4  -3  330.33   20.66
 -10  -4  -3  407.91   23.43
 -10  -4  -3  361.69   28.00
 -10  -4  -3  402.36   24.51
 -10  -4  -3  408.98   23.06
 -10   4  -2   63.24    8.30
 -10  -4  -2   63.22    9.49
 -10  -4  -2   60.17   10.14
 -10  -4  -2   66.17   11.24
 -10  -4  -2   58.33    8.71
 -10  -4  -2   58.01    6.77
 -10  -4  -2   54.64   10.69
 -10  -4  -2   60.24    9.94
 -10  -4  -1  368.66   24.90
 -10   4  -1  348.16   20.64
 -10  -4  -1  375.71   21.84
 -10  -4  -1  323.43   22.38
 -10  -4  -1  349.95   21.51
 -10  -4  -1  322.20   27.16
 -10  -4   0    2.14    6.48
 -10  -4   0   -3.69   10.97
 -10  -4   0    6.59    8.48
 -10  -4   0    4.40    5.92
 -10  -4   0    1.88    5.32
 -10  -4   0    1.23    9.83
 -10  -4   0    1.86    6.27
 -10  -4   0   -1.78    5.89
 -10  -4   0   -0.38    4.98
 -10  -4   1  328.40   27.42
 -10  -4   1  438.95   27.99
 -10  -4   1  440.96   28.15
 -10  -4   1  451.58   28.34
 -10  -4   1  406.66   28.70
 -10  -4   1  378.43   27.54
 -10  -4   1  370.37   23.48
 -10  -4   1  412.79   23.64
 -10  -4   2  162.45   19.03
 -10  -4   2  151.06   15.15
 -10  -4   2  156.12   15.46
 -10  -4   2  125.50   15.48
 -10  -4   2  167.52   13.45
 -10  -4   2  144.93   12.79
 -10  -4   2  139.51   12.94
 -10  -4   2  153.35   16.66
 -10  -4   3  217.91   18.96
 -10  -4   3  267.57   17.11
 -10  -4   3  205.02   15.46
 -10  -4   3  194.96   22.24
 -10  -4   3  231.79   18.74
 -10  -4   4   29.26    6.51
 -10  -4   4   42.85    8.30
 -10  -4   4   31.22    8.85
 -10  -4   4   41.82    7.65
 -10  -4   5  466.17   32.67
 -10  -4   6    7.55    9.36
 -10  -4   7   94.29   12.32
 -10   5  -7  120.79    7.59
 -10  -5  -7  106.74    8.11
 -10  -5  -7  110.32    7.30
 -10   5  -6   43.96    5.98
 -10  -5  -6   65.76    8.43
 -10  -5  -6   53.21    6.97
 -10  -5  -6   45.41    5.78
 -10  -5  -5   -0.70    3.48
 -10  -5  -5   -1.90    3.37
 -10  -5  -4  219.77   16.42
 -10  -5  -4  196.72   14.07
 -10  -5  -4  197.14   13.77
 -10  -5  -4  207.95   17.28
 -10  -5  -3  303.55   21.62
 -10  -5  -3  285.48   18.06
 -10  -5  -3  308.65   21.90
 -10  -5  -3  292.36   19.38
 -10  -5  -3  271.69   17.46
 -10  -5  -2   49.35    7.76
 -10  -5  -2   56.94    8.42
 -10  -5  -2   53.91    8.44
 -10  -5  -2   54.70    9.43
 -10  -5  -2   53.98   11.33
 -10  -5  -2   55.40   10.42
 -10  -5  -1  192.23   14.36
 -10  -5  -1  204.32   14.98
 -10  -5  -1  215.05   17.94
 -10  -5  -1  182.82   15.72
 -10  -5  -1  184.61   14.68
 -10  -5   0  193.76   14.59
 -10  -5   0  204.99   18.80
 -10  -5   0  184.20   15.68
 -10  -5   0  174.23   15.11
 -10  -5   1  190.66   14.85
 -10  -5   1  195.83   18.65
 -10  -5   1  222.87   18.77
 -10  -5   1  198.02   18.07
 -10  -5   1  201.23   15.58
 -10  -5   2  141.97   12.23
 -10  -5   2  146.21   15.44
 -10  -5   2  144.75   14.69
 -10  -5   2  130.08   15.84
 -10  -5   2  127.54   12.31
 -10  -5   3  209.35   14.69
 -10  -5   3  198.27   16.95
 -10  -5   3  208.82   19.83
 -10  -5   3  180.37   14.02
 -10  -5   3  214.37   16.43
 -10  -5   4   55.06    7.74
 -10  -5   4   55.68   11.75
 -10  -5   4   53.90    7.20
 -10  -5   4   71.76    8.21
 -10  -5   5  191.88   12.92
 -10  -5   6   66.39    9.30
 -10  -5   6   63.36    6.47
 -10  -5   7  104.96    6.99
 -10  -6  -4   44.16    5.99
 -10  -6  -4   46.22    5.13
 -10   6  -4   27.95    4.08
 -10  -6  -3   15.07    4.91
 -10  -6  -3   15.22    4.18
 -10  -6  -2  166.97   12.21
 -10  -6  -2  149.50   10.57
 -10  -6  -2  155.32   11.51
 -10  -6  -1  118.91    9.82
 -10  -6  -1  112.84   10.45
 -10  -6   0  259.67   17.48
 -10  -6   0  252.39   14.77
 -10  -6   0  262.01   15.58
 -10  -6   0  243.90   15.83
 -10  -6   1   47.66    7.29
 -10  -6   1   46.84    6.71
 -10  -6   1   46.51    6.33
 -10  -6   1   52.23    8.06
 -10  -6   2   32.23    6.14
 -10  -6   2   35.24    6.99
 -10  -6   2   28.01    6.19
 -10  -6   2   32.28    5.65
 -10  -6   2   30.96    5.70
 -10  -6   3   60.17    8.26
 -10  -6   3   50.22    6.25
 -10  -6   3   58.28    6.18
 -10  -6   3   50.56    6.34
 -10  -6   4  250.47   12.50
 -10  -6   4  234.40   12.87
  -9   0 -10  108.77    9.02
  -9   0 -10  112.63    8.36
  -9   0  -9    3.20    4.42
  -9   0  -8   82.43    9.09
  -9   0  -8   72.69    7.92
  -9   0  -8   82.63    9.26
  -9   0  -8   85.35    9.07
  -9   0  -7    1.74    4.85
  -9   0  -7    0.91    4.55
  -9   0  -7   -1.19   10.97
  -9   0  -7    4.09    9.21
  -9   0  -7   -5.21   11.74
  -9   0  -7   -0.33    4.70
  -9   0  -6 1188.66   51.83
  -9   0  -6  913.98   64.97
  -9   0  -6 1286.94   51.53
  -9   0  -6 1213.17   51.31
  -9   0  -6  953.81   67.60
  -9   0  -5   -0.33    4.52
  -9   0  -5   -1.55    4.84
  -9   0  -5   -3.68   12.73
  -9   0  -5   -7.80   11.56
  -9   0  -4   54.23    7.60
  -9   0  -4   68.28    8.20
  -9   0  -4   65.52   15.82
  -9   0  -4   59.94   16.00
  -9   0  -3    8.12   11.23
  -9   0  -3   -2.98   11.90
  -9   0  -3    2.44    9.82
  -9   0  -2  817.00   46.92
  -9   0  -2  843.13   48.12
  -9   0  -2  848.16   49.45
  -9   0  -1    0.67    8.23
  -9   0  -1   -6.69    9.38
  -9   0  -1    4.32    8.52
  -9   0   0  695.70   39.28
  -9   0   0  730.37   39.13
  -9   0   0  703.28   39.64
  -9   0   1    3.00    6.11
  -9   0   1    2.53    6.85
  -9   0   1   -1.33    6.21
  -9   0   2  895.37   42.86
  -9   0   2  877.60   40.27
  -9   0   2  908.08   40.55
  -9   0   3   -1.49    4.48
  -9   0   4  600.29   30.07
  -9   0   4  610.05   30.89
  -9   0   5   -3.21    6.23
  -9   0   5   -0.58    3.84
  -9   0   6  244.88   18.61
  -9   0   6  258.54   16.23
  -9   0   7    0.45    7.30
  -9   0   7    7.26    4.89
  -9   0   8  418.33   25.03
  -9   0   8  396.70   21.82
  -9   0   9    1.10    6.72
  -9   0   9    2.08    3.51
  -9   0  10  122.93   10.62
  -9   0  11   -1.98    3.27
  -9   0  11    1.11    2.95
  -9  -1 -10  120.24   10.01
  -9   1  -9   33.32    5.93
  -9  -1  -9   25.44    6.74
  -9  -1  -9   30.76    5.10
  -9  -1  -9   27.70    5.73
  -9   1  -8  344.53   20.31
  -9   1  -8  376.34   21.31
  -9  -1  -8  373.52   21.38
  -9  -1  -8  380.36   20.26
  -9  -1  -7  318.65   18.20
  -9   1  -7  284.44   17.74
  -9  -1  -7  214.08   24.71
  -9  -1  -7  289.07   17.41
  -9  -1  -7  201.73   25.90
  -9   1  -7  298.33   18.79
  -9  -1  -7  312.27   18.96
  -9  -1  -7  227.04   27.65
  -9  -1  -6  180.90   15.73
  -9  -1  -6  133.25   20.37
  -9  -1  -6  202.33   13.88
  -9  -1  -6  197.61   14.60
  -9  -1  -6  209.51   14.26
  -9   1  -6  200.66   14.36
  -9   1  -6  107.59   22.60
  -9  -1  -6  173.93   23.89
  -9  -1  -6  209.28   14.84
  -9  -1  -6  203.60   14.68
  -9   1  -6  134.03   24.65
  -9  -1  -6  164.34   24.80
  -9  -1  -5  186.82   16.01
  -9  -1  -5  215.17   14.39
  -9   1  -5  210.80   14.61
  -9  -1  -5  177.68   21.75
  -9  -1  -5  200.88   13.93
  -9  -1  -5  212.91   14.92
  -9  -1  -5  192.59   24.05
  -9   1  -5  124.64   22.54
  -9  -1  -5  156.98   23.30
  -9   1  -5  138.66   24.21
  -9  -1  -5  205.49   14.48
  -9   1  -5  197.20   13.49
  -9  -1  -5  230.57   14.93
  -9  -1  -4  878.62   37.65
  -9   1  -4  833.40   37.59
  -9  -1  -4  770.95   48.15
  -9  -1  -4  795.54   36.83
  -9  -1  -4  880.79   38.19
  -9  -1  -4  854.30   37.48
  -9   1  -4  679.53   51.28
  -9   1  -4  649.90   49.00
  -9   1  -4  791.18   36.31
  -9  -1  -4  809.84   37.36
  -9  -1  -3   92.48   15.34
  -9  -1  -3   96.24   17.42
  -9   1  -3   60.93   15.76
  -9  -1  -3   94.37   16.70
  -9   1  -3   76.60   16.17
  -9  -1  -2  696.26   41.88
  -9   1  -2  550.41   39.57
  -9   1  -2  534.01   38.12
  -9  -1  -2  702.66   40.86
  -9  -1  -1  263.24   22.01
  -9   1  -1  160.72   19.40
  -9   1  -1  190.71   19.55
  -9  -1  -1  249.17   21.36
  -9  -1  -1  212.24   20.02
  -9   1  -1  166.46   18.36
  -9   1   0  533.27   34.08
  -9  -1   0  708.98   37.19
  -9   1   0  526.77   33.23
  -9  -1   0  713.13   36.84
  -9  -1   0  686.53   36.53
  -9   1   0  561.10   34.74
  -9  -1   1  333.58   21.95
  -9   1   1  287.60   19.73
  -9   1   1  286.44   19.35
  -9  -1   1  326.90   21.77
  -9  -1   1  350.05   23.05
  -9   1   1  291.46   21.22
  -9  -1   2  976.73   44.54
  -9  -1   2  976.81   46.72
  -9  -1   2  968.45   44.84
  -9   1   2  969.36   45.04
  -9  -1   3   91.28   10.78
  -9  -1   3   91.14    9.00
  -9  -1   3   76.93    8.55
  -9  -1   4  326.40   20.50
  -9   1   4  304.16   19.17
  -9  -1   4  283.23   17.54
  -9   1   5  541.43   29.39
  -9  -1   5  563.06   28.27
  -9   1   6  265.42   19.02
  -9  -1   6  267.16   19.35
  -9  -1   6  265.65   17.75
  -9   1   7    9.71    7.42
  -9  -1   7   14.41    8.41
  -9  -1   7   13.48    5.59
  -9   1   8  200.54   15.93
  -9  -1   8  178.02   16.09
  -9  -1   8  217.15   15.04
  -9   1   9  100.55   10.50
  -9  -1   9   95.09   11.37
  -9  -1   9   89.81    9.03
  -9   1  10  232.34   13.17
  -9  -1  10  217.39   14.21
  -9  -1  10  207.38   12.18
  -9  -1  10  178.41   12.74
  -9  -2 -10   73.63    7.78
  -9  -2 -10   65.72    7.24
  -9   2 -10   76.46    6.27
  -9   2 -10   73.47    6.25
  -9   2  -9   41.56    6.54
  -9  -2  -9   35.69    7.74
  -9  -2  -9   37.26    6.09
  -9   2  -9   36.33    5.91
  -9  -2  -9   49.88    7.70
  -9  -2  -8  188.58   17.01
  -9   2  -8  177.23   13.88
  -9   2  -8  152.36   12.64
  -9  -2  -8  192.84   13.79
  -9  -2  -8  183.93   15.34
  -9  -2  -7  107.21    9.49
  -9   2  -7   97.43    9.46
  -9  -2  -7   79.78   12.02
  -9   2  -7   88.67    9.92
  -9  -2  -7   84.87    7.83
  -9   2  -7   90.15   10.87
  -9  -2  -7  102.71   10.53
  -9  -2  -7  101.92   12.53
  -9  -2  -6  178.95   16.82
  -9  -2  -6  181.82   19.45
  -9   2  -6  172.76   14.15
  -9  -2  -6  173.82   14.50
  -9  -2  -6  199.89   13.32
  -9   2  -6  170.45   13.21
  -9  -2  -6  177.82   21.63
  -9  -2  -6  204.70   14.97
  -9  -2  -6  193.42   22.87
  -9  -2  -5  142.05   15.11
  -9  -2  -5  171.36   12.31
  -9   2  -5  148.00   12.12
  -9   2  -5  134.43   12.96
  -9  -2  -5  170.39   13.62
  -9  -2  -5  164.08   18.99
  -9  -2  -5  187.57   21.94
  -9  -2  -5  168.64   13.34
  -9  -2  -5  177.22   13.89
  -9  -2  -5  184.40   22.84
  -9  -2  -4  346.10   19.41
  -9   2  -4  345.62   19.96
  -9  -2  -4  330.72   27.35
  -9   2  -4  339.78   21.27
  -9  -2  -4  358.16   21.48
  -9  -2  -4  407.23   31.86
  -9  -2  -4  346.51   20.31
  -9  -2  -4  410.36   21.83
  -9  -2  -4  341.25   30.58
  -9   2  -3  332.34   19.21
  -9  -2  -3  314.66   25.89
  -9   2  -3  311.16   19.94
  -9  -2  -3  348.70   19.80
  -9  -2  -3  320.59   18.38
  -9  -2  -3  359.69   19.60
  -9  -2  -3  337.70   21.45
  -9  -2  -3  329.28   19.33
  -9  -2  -2  152.75   17.21
  -9  -2  -2  160.68   19.23
  -9  -2  -2  155.35   18.33
  -9  -2  -2  155.34   12.14
  -9  -2  -1  562.78   32.66
  -9   2  -1  366.45   29.95
  -9  -2  -1  587.31   34.02
  -9  -2  -1  604.87   34.60
  -9   2  -1  372.17   30.96
  -9  -2   0  910.18   44.19
  -9  -2   0  919.34   44.36
  -9   2   1  263.93   20.05
  -9  -2   1  360.99   22.95
  -9  -2   1  237.24   21.49
  -9  -2   1  351.23   23.11
  -9  -2   1  352.37   22.54
  -9  -2   2  176.92   14.83
  -9  -2   2  151.10   11.67
  -9  -2   2  167.56   15.51
  -9  -2   2  190.45   15.12
  -9  -2   3  300.66   20.40
  -9  -2   3  315.85   19.07
  -9  -2   3  299.10   18.98
  -9  -2   3  251.22   16.46
  -9  -2   3  221.98   18.27
  -9  -2   3  213.02   16.46
  -9  -2   3  246.30   16.96
  -9  -2   4  795.22   36.12
  -9  -2   4  853.69   39.55
  -9  -2   4  659.54   34.45
  -9  -2   4  673.91   34.11
  -9  -2   4  820.76   36.38
  -9  -2   4  580.48   33.84
  -9  -2   5   85.10   11.29
  -9  -2   5  113.66   11.15
  -9  -2   5  104.86   11.35
  -9  -2   6  166.49   15.22
  -9  -2   6  191.15   14.79
  -9  -2   7  351.18   23.37
  -9  -2   7  397.75   22.74
  -9  -2   8  135.60   13.58
  -9  -2   8  149.43   12.52
  -9  -2   8  144.00   12.42
  -9  -2   9  121.29   11.90
  -9  -2   9  148.19   11.19
  -9  -2  10   98.30    7.53
  -9  -3  -9  249.19   15.26
  -9  -3  -9  240.01   15.18
  -9  -3  -9  236.41   13.77
  -9   3  -9  216.18   12.59
  -9  -3  -9  277.93   17.98
  -9  -3  -8    3.51    4.65
  -9  -3  -8    5.40    5.84
  -9  -3  -8    3.69    6.23
  -9  -3  -8    1.93    5.02
  -9   3  -8    4.61    4.12
  -9  -3  -7  310.45   22.77
  -9  -3  -7  336.97   19.87
  -9   3  -7  261.97   17.55
  -9  -3  -6   68.21   11.68
  -9   3  -6   63.69    8.59
  -9  -3  -6   72.68    9.79
  -9  -3  -6   68.11    9.35
  -9   3  -6   68.62    7.41
  -9  -3  -6   73.47   11.50
  -9  -3  -5  324.44   26.35
  -9   3  -5  278.21   18.64
  -9  -3  -5  302.34   20.14
  -9  -3  -5  331.92   20.32
  -9  -3  -5  291.31   25.14
  -9  -3  -5  317.90   23.69
  -9   3  -5  294.41   16.99
  -9  -3  -5  269.74   23.99
  -9  -3  -4   26.06    8.72
  -9  -3  -4   12.30   10.31
  -9  -3  -4   19.12    7.88
  -9  -3  -4   13.76    9.90
  -9   3  -4   12.23    5.69
  -9  -3  -4   11.43    6.25
  -9   3  -4   13.88    4.78
  -9  -3  -4   19.98    9.53
  -9  -3  -4   13.64    5.77
  -9  -3  -4   18.24    8.17
  -9  -3  -4   20.10    6.27
  -9  -3  -3  445.65   26.67
  -9  -3  -3  436.73   28.95
  -9   3  -3  409.00   24.25
  -9  -3  -3  487.07   25.47
  -9  -3  -3  472.13   33.05
  -9  -3  -3  466.92   32.48
  -9  -3  -3  359.57   29.84
  -9  -3  -3  470.53   25.09
  -9  -3  -3  438.05   23.42
  -9  -3  -2  218.72   19.17
  -9  -3  -2  237.75   16.34
  -9  -3  -2  217.64   16.96
  -9  -3  -2  229.79   16.10
  -9  -3  -2  219.70   14.71
  -9  -3  -1  544.45   28.77
  -9  -3  -1  529.26   33.10
  -9  -3  -1  664.44   36.74
  -9  -3  -1  578.09   33.78
  -9  -3  -1  627.53   36.17
  -9  -3  -1  614.22   29.51
  -9  -3  -1  532.64   29.65
  -9  -3  -1  571.07   27.68
  -9  -3  -1  463.94   34.45
  -9  -3   0   24.50   10.99
  -9  -3   0   14.38    6.98
  -9  -3   0   27.67    8.67
  -9  -3   0   27.06    8.62
  -9  -3   0   25.76    5.83
  -9  -3   0   18.61    9.12
  -9  -3   0   18.66    6.73
  -9  -3   0   16.91    5.09
  -9  -3   1  185.88   16.51
  -9  -3   1  189.16   16.77
  -9  -3   1  167.49   16.73
  -9  -3   1  139.95   17.30
  -9  -3   1  171.63   12.50
  -9  -3   1  150.35   13.16
  -9  -3   1  178.66   12.67
  -9  -3   1  161.32   12.87
  -9  -3   2   42.83    7.27
  -9  -3   2   40.08   10.73
  -9  -3   2   35.61    8.34
  -9  -3   2   30.20    6.70
  -9  -3   2   40.29   10.09
  -9  -3   2   32.08    7.70
  -9  -3   3 1406.33   67.27
  -9  -3   3 1402.38   63.38
  -9  -3   3 1631.16   68.14
  -9  -3   3 1649.21   68.09
  -9  -3   3 1694.17   70.50
  -9  -3   3 1417.26   66.82
  -9  -3   4   26.45    7.40
  -9  -3   4   13.17    6.87
  -9  -3   5  372.14   22.11
  -9  -3   5  352.27   22.23
  -9  -3   6   37.97    7.57
  -9  -3   6   30.07    8.16
  -9  -3   7  272.30   18.03
  -9  -3   7  274.65   18.56
  -9  -3   8   39.33    6.85
  -9  -3   8   30.87    9.84
  -9  -3   8   24.24    6.93
  -9  -3   9   70.31    7.96
  -9  -3   9   84.16    7.83
  -9  -3  10   34.84    4.05
  -9  -4  -9  144.38   10.71
  -9   4  -9  141.25    8.16
  -9  -4  -9  125.37    8.92
  -9  -4  -9  122.52    7.85
  -9   4  -8    6.53    4.31
  -9  -4  -8   12.61    5.34
  -9  -4  -8   11.10    3.98
  -9   4  -8    6.47    2.57
  -9  -4  -8    9.45    3.98
  -9   4  -7  154.23   10.54
  -9  -4  -7  191.03   13.46
  -9  -4  -7  217.03   17.34
  -9   4  -7  171.97   13.22
  -9  -4  -7  183.42   13.08
  -9  -4  -7  174.57   15.73
  -9   4  -6   17.80    4.93
  -9  -4  -6   18.72    5.48
  -9  -4  -6   17.17    8.36
  -9  -4  -6   19.43    6.15
  -9  -4  -6   28.63    8.60
  -9  -4  -6   23.98    5.94
  -9   4  -5  330.58   19.80
  -9  -4  -5  404.39   22.97
  -9  -4  -5  419.97   27.72
  -9  -4  -5  368.37   26.04
  -9  -4  -5  475.91   28.65
  -9  -4  -4    3.23    5.54
  -9  -4  -4   12.24    6.40
  -9   4  -4    7.87    4.66
  -9  -4  -4   12.27    8.18
  -9  -4  -4   13.00    8.20
  -9  -4  -4    4.78    8.76
  -9  -4  -3  626.33   39.48
  -9   4  -3  563.37   30.53
  -9  -4  -3  674.48   33.75
  -9  -4  -3  688.97   35.36
  -9  -4  -3  671.97   33.40
  -9  -4  -3  661.65   38.08
  -9  -4  -3  688.62   38.67
  -9  -4  -2  189.14   16.60
  -9  -4  -2  214.18   19.24
  -9   4  -2  168.74   13.49
  -9  -4  -2  201.45   18.67
  -9  -4  -2  196.09   16.79
  -9  -4  -2  199.20   15.42
  -9  -4  -2  178.98   20.75
  -9  -4  -1  386.96   29.82
  -9  -4  -1  357.19   25.09
  -9   4  -1  371.87   22.44
  -9  -4  -1  470.14   29.76
  -9  -4  -1  411.39   29.02
  -9  -4  -1  442.12   24.44
  -9  -4  -1  445.76   28.76
  -9  -4  -1  439.91   27.28
  -9  -4  -1  391.95   24.78
  -9  -4   0  222.34   18.45
  -9  -4   0  175.96   18.39
  -9  -4   0  180.40   20.51
  -9  -4   0  193.85   19.32
  -9  -4   0  183.07   15.88
  -9  -4   0  202.41   15.40
  -9  -4   1 1196.70   55.32
  -9  -4   1 1157.21   55.12
  -9  -4   1  989.95   55.96
  -9  -4   1 1186.30   55.43
  -9  -4   1 1097.52   56.38
  -9  -4   1 1288.12   50.85
  -9  -4   1 1009.09   53.96
  -9  -4   1  999.23   50.07
  -9  -4   1 1084.96   50.32
  -9  -4   2  118.05   13.95
  -9  -4   2  146.73   19.06
  -9  -4   2  148.70   12.74
  -9  -4   2  139.87   16.40
  -9  -4   2  130.02   14.66
  -9  -4   2  127.35   12.69
  -9  -4   2  148.47   16.29
  -9  -4   3  174.34   14.38
  -9  -4   3  186.19   14.91
  -9  -4   3  176.11   17.54
  -9  -4   3  209.71   17.87
  -9  -4   3  155.50   20.12
  -9  -4   4  108.40   11.02
  -9  -4   4   82.71   12.41
  -9  -4   4   78.66    9.66
  -9  -4   4  103.33   11.58
  -9  -4   5  518.40   36.65
  -9  -4   5  513.85   27.20
  -9  -4   6   44.84    7.44
  -9  -4   6   28.61   11.87
  -9  -4   7  169.47   12.30
  -9  -4   7  124.00   15.37
  -9  -4   8   17.87    6.62
  -9   5  -7   81.41    7.05
  -9  -5  -7   95.06    9.39
  -9  -5  -7   97.75    9.25
  -9  -5  -7   75.31    6.93
  -9  -5  -6   73.76    9.16
  -9  -5  -6   64.01    7.36
  -9   5  -6   58.02    7.39
  -9  -5  -5  168.67   12.87
  -9  -5  -5  197.22   15.36
  -9  -5  -4   43.08    7.27
  -9  -5  -4   51.34    9.37
  -9  -5  -4   58.71   10.54
  -9  -5  -4   50.24    8.45
  -9  -5  -4   46.24    8.12
  -9  -5  -3  326.96   15.96
  -9  -5  -3  349.13   17.38
  -9  -5  -3  371.26   21.71
  -9  -5  -3  369.66   21.43
  -9  -5  -2   85.65   10.06
  -9  -5  -2  125.38   11.50
  -9  -5  -2  118.77   11.84
  -9  -5  -2  124.43   15.69
  -9  -5  -2  122.32   14.15
  -9  -5  -2  104.80   12.40
  -9  -5  -1  185.92   17.09
  -9  -5  -1  167.33   15.40
  -9  -5  -1  156.35   14.06
  -9  -5  -1  162.07   13.82
  -9  -5  -1  169.00   13.60
  -9  -5   0   92.70   12.68
  -9  -5   0  100.20   11.05
  -9  -5   0   93.81   11.67
  -9  -5   0  107.30   15.38
  -9  -5   0  107.73   11.69
  -9  -5   0  112.67   15.17
  -9  -5   1  221.81   20.42
  -9  -5   1  241.10   17.01
  -9  -5   1  226.97   20.64
  -9  -5   1  211.68   19.67
  -9  -5   1  271.91   17.90
  -9  -5   1  217.08   17.15
  -9  -5   2  229.14   17.60
  -9  -5   2  219.80   21.71
  -9  -5   2  247.46   20.83
  -9  -5   2  276.28   18.20
  -9  -5   2  270.08   20.81
  -9  -5   3  157.04   13.62
  -9  -5   3  151.06   16.11
  -9  -5   3  171.80   19.29
  -9  -5   3  159.64   13.65
  -9  -5   3  185.96   16.01
  -9  -5   4   31.07    7.18
  -9  -5   4   28.24    6.10
  -9  -5   4   29.29    8.70
  -9  -5   4   21.61    6.36
  -9  -5   4   22.10    6.49
  -9  -5   5  164.90   12.22
  -9  -5   5  165.72   17.50
  -9  -5   5  199.50   12.81
  -9  -5   6   81.70   12.16
  -9  -5   6   99.26    8.48
  -9  -5   7  210.67   12.34
  -9  -5   7  216.39   11.84
  -9  -6  -5   66.51    7.07
  -9   6  -5   38.14    4.13
  -9  -6  -4  210.45   13.58
  -9   6  -4  149.15    9.95
  -9  -6  -3   30.82    6.44
  -9  -6  -3   25.79    6.47
  -9  -6  -2  126.94   11.99
  -9  -6  -2  116.84   10.37
  -9  -6  -2  105.12   10.43
  -9  -6  -1  133.83   10.45
  -9  -6  -1  144.81   13.55
  -9  -6  -1  131.73   11.30
  -9  -6  -1  134.25   12.36
  -9  -6   0  229.93   14.45
  -9  -6   0  227.45   16.16
  -9  -6   0  225.33   15.43
  -9  -6   0  242.40   17.76
  -9  -6   1   48.92    8.61
  -9  -6   1   35.79    7.94
  -9  -6   1   45.52    6.74
  -9  -6   1   49.60   10.63
  -9  -6   1   50.77    8.12
  -9  -6   1   42.64    7.46
  -9  -6   2  219.29   16.66
  -9  -6   2  212.63   13.80
  -9  -6   2  243.58   16.37
  -9  -6   2  185.77   16.58
  -9  -6   2  214.22   14.56
  -9  -6   2  206.09   14.61
  -9  -6   3   79.15   10.24
  -9  -6   3   73.76    7.76
  -9  -6   3   87.28    9.17
  -9  -6   3   74.10   10.48
  -9  -6   3   64.24    8.15
  -9  -6   3   84.09    8.46
  -9  -6   4  108.40    9.20
  -9  -6   4  114.27    9.27
  -9  -6   4  118.61   11.71
  -9  -6   4  127.04    9.11
  -9  -6   5   37.81    4.64
  -9  -6   5   34.47    4.98
  -9  -6   5   37.47    4.48
  -8   0 -11   -0.39    3.69
  -8   0 -10  302.16   18.59
  -8   0 -10  376.81   18.32
  -8   0  -9    0.30    4.37
  -8   0  -9    3.51    3.91
  -8   0  -8  170.25   13.29
  -8   0  -8  166.29   12.91
  -8   0  -8  172.46   13.19
  -8   0  -8  174.61   13.89
  -8   0  -7  -10.60   13.38
  -8   0  -7    1.40    5.17
  -8   0  -7   -2.29    5.08
  -8   0  -7    0.72    4.87
  -8   0  -7    2.33    4.86
  -8   0  -7    7.22   12.70
  -8   0  -6 1086.49   46.14
  -8   0  -6  736.03   57.48
  -8   0  -6 1040.20   45.36
  -8   0  -6 1095.13   46.00
  -8   0  -6 1038.66   45.06
  -8   0  -6  758.33   59.74
  -8   0  -5    2.57    4.72
  -8   0  -5    0.62    4.37
  -8   0  -4  593.45   41.54
  -8   0  -4  597.96   42.73
  -8   0  -3   -3.34   11.00
  -8   0  -3   -1.80   10.55
  -8   0  -2  531.20   34.16
  -8   0  -2  473.50   34.36
  -8   0  -1   -3.64    8.90
  -8   0  -1    7.93    9.22
  -8   0  -1   -1.79    9.33
  -8   0   0 1115.83   53.48
  -8   0   0 1087.19   52.15
  -8   0   0 1110.70   53.38
  -8   0   1   -1.96    5.91
  -8   0   1   -0.80    6.02
  -8   0   1    0.89    6.66
  -8   0   2 2750.91  106.08
  -8   0   2 2566.60  102.87
  -8   0   2 2643.69  103.08
  -8   0   3    3.22    4.51
  -8   0   3   -1.19    2.84
  -8   0   3   -0.20    2.79
  -8   0   4  758.12   35.02
  -8   0   5    0.37    5.83
  -8   0   6  624.25   32.90
  -8   0   6  642.88   30.87
  -8   0   7    1.32    6.99
  -8   0   7    4.34    4.84
  -8   0   8  371.96   23.31
  -8   0   8  344.60   20.48
  -8   0   9    3.62    7.52
  -8   0   9    2.28    4.19
  -8   0  10  392.61   21.87
  -8   0  10  377.14   18.89
  -8   0  11    0.91    3.85
  -8  -1 -11   25.52    4.02
  -8  -1 -11   15.44    4.65
  -8  -1 -10  161.47   10.11
  -8  -1 -10  125.66   11.23
  -8   1 -10  165.64   10.61
  -8  -1 -10  155.91   12.28
  -8   1  -9  177.47   13.15
  -8  -1  -9  179.17   13.66
  -8  -1  -9  166.95   15.53
  -8  -1  -9  193.18   12.54
  -8  -1  -8  337.56   19.12
  -8   1  -8  319.72   19.81
  -8   1  -8  340.72   20.35
  -8   1  -8  309.62   18.98
  -8  -1  -8  336.26   20.71
  -8  -1  -7   70.27   17.72
  -8  -1  -7   59.81   14.58
  -8   1  -7   63.86   18.98
  -8  -1  -7   92.55    9.49
  -8   1  -7   85.86    9.93
  -8  -1  -7   68.14   16.61
  -8   1  -7   59.01   17.58
  -8   1  -7   89.47   10.47
  -8  -1  -7  112.99   10.15
  -8   1  -7  102.31   10.17
  -8  -1  -7  114.90   11.08
  -8  -1  -6  258.59   19.16
  -8  -1  -6  194.95   23.96
  -8  -1  -6  265.02   16.52
  -8   1  -6  278.82   17.69
  -8  -1  -6  230.09   16.63
  -8  -1  -6  268.64   16.63
  -8   1  -6  256.92   16.52
  -8  -1  -6  201.57   25.77
  -8  -1  -6  277.92   17.21
  -8  -1  -6  294.73   18.11
  -8  -1  -6  217.71   27.08
  -8  -1  -5  153.81   13.95
  -8  -1  -5  106.10   20.15
  -8  -1  -5  160.83   11.75
  -8   1  -5  154.38   12.61
  -8  -1  -5  145.50   11.92
  -8  -1  -5  118.11   17.99
  -8   1  -5  157.26   11.46
  -8  -1  -5  180.81   12.99
  -8  -1  -5  163.02   12.46
  -8  -1  -5  154.11   20.91
  -8  -1  -5  179.40   12.44
  -8   1  -5  172.04   12.55
  -8  -1  -4  531.67   36.39
  -8  -1  -3   75.66   15.28
  -8  -1  -3   55.65   13.00
  -8  -1  -3   57.82   13.79
  -8  -1  -2 1060.04   55.65
  -8  -1  -2 1004.43   53.84
  -8  -1  -1  233.96   19.85
  -8   1  -1  169.33   18.86
  -8  -1  -1  225.42   20.70
  -8  -1  -1  206.72   19.40
  -8   1  -1  168.36   18.05
  -8   1   0  864.43   47.94
  -8  -1   0 1134.16   50.15
  -8   1   0  882.68   48.10
  -8  -1   0 1162.95   51.10
  -8   1   0  873.84   47.09
  -8  -1   0 1157.38   50.33
  -8  -1   1   70.49   10.60
  -8   1   1   51.39    8.87
  -8  -1   1   67.95   10.18
  -8   1   1   54.56    9.27
  -8   1   1   55.87    8.50
  -8  -1   1   83.73   10.26
  -8   1   2  750.73   35.91
  -8  -1   2  770.64   36.13
  -8  -1   2  760.92   37.58
  -8  -1   2  772.24   36.08
  -8  -1   3  248.36   15.31
  -8  -1   3  272.65   17.57
  -8  -1   3  246.31   15.28
  -8   1   3  213.77   13.96
  -8  -1   4  572.42   27.75
  -8  -1   4  573.53   27.69
  -8  -1   4  625.97   30.79
  -8   1   5  145.66   12.88
  -8  -1   5  144.58   11.83
  -8   1   6  624.86   32.28
  -8  -1   6  613.50   31.05
  -8   1   7   48.25    9.18
  -8  -1   7   44.73    9.48
  -8  -1   7   43.49    7.78
  -8   1   8  165.86   15.23
  -8  -1   8  170.65   15.66
  -8  -1   8  181.63   14.38
  -8   1   9  122.21   12.38
  -8  -1   9  122.47   13.07
  -8  -1   9  125.17   11.22
  -8   1  10  160.39   11.67
  -8  -1  10  136.14   12.30
  -8  -1  10  135.07   10.41
  -8  -1  11   34.48    5.63
  -8  -1  11   19.62    3.43
  -8  -2 -10   33.89    6.36
  -8   2 -10   33.81    5.13
  -8  -2 -10   32.32    7.61
  -8   2 -10   31.11    5.30
  -8  -2 -10   36.14    6.95
  -8  -2 -10   30.15    5.33
  -8   2  -9   34.72    6.32
  -8  -2  -9   35.66    7.58
  -8   2  -9   40.39    7.06
  -8  -2  -9   42.77    8.71
  -8  -2  -9   46.86    7.44
  -8  -2  -9   30.49    7.23
  -8   2  -8  273.03   17.42
  -8  -2  -8  262.98   15.14
  -8  -2  -8  312.73   22.79
  -8   2  -8  260.95   18.19
  -8  -2  -8  289.31   18.43
  -8  -2  -8  253.06   19.86
  -8  -2  -7  410.07   20.46
  -8   2  -7  385.53   20.31
  -8  -2  -7  228.04   21.50
  -8  -2  -7  388.08   22.50
  -8   2  -7  336.34   21.70
  -8  -2  -7  343.74   18.61
  -8   2  -7  380.14   21.29
  -8  -2  -7  308.86   23.54
  -8  -2  -7  296.93   27.29
  -8  -2  -7  331.31   29.49
  -8  -2  -6  589.19   27.42
  -8   2  -6  561.57   27.30
  -8  -2  -6  492.40   34.39
  -8   2  -6  543.82   28.60
  -8  -2  -6  458.50   28.03
  -8  -2  -6  577.62   32.88
  -8  -2  -6  494.98   37.48
  -8  -2  -6  597.90   29.59
  -8  -2  -6  530.12   39.19
  -8  -2  -5  669.87   30.94
  -8   2  -5  659.89   31.09
  -8  -2  -5  616.64   39.58
  -8   2  -5  638.84   32.45
  -8  -2  -5  542.42   31.77
  -8  -2  -5  734.59   37.47
  -8  -2  -5  671.68   43.61
  -8  -2  -5  726.49   33.52
  -8  -2  -5  671.37   31.97
  -8  -2  -5  675.49   45.09
  -8   2  -4  353.98   19.19
  -8  -2  -4  321.68   26.22
  -8   2  -4  307.42   19.76
  -8  -2  -4  285.99   19.27
  -8  -2  -4  374.79   31.01
  -8  -2  -4  356.34   19.64
  -8  -2  -4  401.21   21.27
  -8  -2  -4  375.93   30.08
  -8  -2  -4  352.32   21.82
  -8  -2  -3  677.69   39.75
  -8  -2  -2  105.78   14.02
  -8  -2  -1  364.34   25.23
  -8  -2  -1  362.04   25.76
  -8  -2  -1  351.51   25.76
  -8   2   0  349.98   26.19
  -8  -2   0  587.96   30.46
  -8  -2   0  569.94   30.24
  -8   2   0  361.76   26.61
  -8  -2   1  501.97   27.40
  -8  -2   1  516.28   27.66
  -8  -2   1  504.41   27.40
  -8  -2   2  117.35   11.65
  -8  -2   2  113.46   12.13
  -8  -2   2  111.22   11.24
  -8  -2   3  494.46   26.95
  -8  -2   3  451.46   24.73
  -8  -2   3  444.19   24.70
  -8  -2   4  510.11   25.96
  -8  -2   4  584.08   29.28
  -8  -2   4  410.87   24.15
  -8  -2   4  523.77   26.19
  -8  -2   4  370.60   24.12
  -8  -2   5  478.28   25.44
  -8  -2   5  421.65   25.32
  -8  -2   6   30.07    7.43
  -8  -2   6   29.30    8.42
  -8  -2   7  482.16   26.64
  -8  -2   7  452.79   26.96
  -8  -2   8  243.61   17.08
  -8  -2   8  215.70   17.27
  -8  -2   9  164.31   11.49
  -8  -2   9  163.32   12.99
  -8  -2  10   67.91    7.26
  -8   3 -10   46.63    4.33
  -8  -3 -10   33.08    6.04
  -8  -3 -10   42.29    5.08
  -8  -3  -9  303.76   20.66
  -8  -3  -9  307.33   18.81
  -8   3  -9  280.12   15.66
  -8  -3  -9  298.57   17.17
  -8  -3  -9  286.46   19.08
  -8  -3  -8   19.70    6.72
  -8   3  -8   15.01    4.88
  -8  -3  -8   17.80    7.50
  -8  -3  -8   22.40    8.24
  -8  -3  -8   11.46    5.66
  -8  -3  -7  288.80   18.50
  -8   3  -7  214.65   17.45
  -8   3  -7  256.37   16.43
  -8  -3  -7  250.75   20.99
  -8  -3  -7  307.00   23.12
  -8  -3  -6  122.78   15.50
  -8   3  -6  119.71   11.10
  -8  -3  -6  118.99   12.01
  -8  -3  -6  152.40   13.39
  -8  -3  -6  123.35   15.69
  -8   3  -6  114.41    9.67
  -8  -3  -6  100.34   13.99
  -8  -3  -6  138.03   15.27
  -8  -3  -5  327.17   26.72
  -8   3  -5  285.95   18.56
  -8  -3  -5  282.20   19.56
  -8  -3  -5  340.72   20.85
  -8  -3  -5  312.28   25.92
  -8  -3  -5  336.01   24.20
  -8  -3  -5  280.60   23.97
  -8  -3  -4    5.08    9.78
  -8  -3  -4    1.59    9.07
  -8  -3  -4    7.97    6.96
  -8   3  -4   13.48    5.37
  -8  -3  -4   16.69    5.83
  -8  -3  -4   12.77    7.34
  -8  -3  -4    2.34    8.83
  -8  -3  -4    6.22    5.66
  -8  -3  -4   14.57    7.62
  -8  -3  -3  620.08   32.00
  -8  -3  -3  605.27   34.68
  -8   3  -3  552.82   29.51
  -8  -3  -3  620.00   30.45
  -8  -3  -3  607.56   28.75
  -8  -3  -3  604.18   30.82
  -8  -3  -3  638.17   38.16
  -8  -3  -3  477.62   35.04
  -8  -3  -3  637.45   38.20
  -8  -3  -2  410.45   27.33
  -8  -3  -2  441.80   23.91
  -8  -3  -2  456.62   30.54
  -8  -3  -2  407.84   25.05
  -8  -3  -2  436.37   30.16
  -8  -3  -2  447.77   23.71
  -8  -3  -1 1115.25   50.63
  -8  -3  -1 1086.81   45.69
  -8  -3  -1  935.91   48.97
  -8  -3  -1 1109.47   45.48
  -8  -3  -1  819.93   50.18
  -8  -3  -1  950.50   45.58
  -8  -3   0   -5.15    9.48
  -8  -3   0    9.93    6.95
  -8  -3   0    0.55    6.32
  -8  -3   0    3.12    6.06
  -8  -3   0    2.52    7.47
  -8  -3   0    2.95    4.10
  -8  -3   0    1.05    5.62
  -8  -3   0   -2.17    4.08
  -8  -3   1  828.01   39.94
  -8  -3   1  686.92   38.18
  -8  -3   1  616.90   38.99
  -8  -3   1  775.87   39.04
  -8  -3   1  813.97   39.82
  -8  -3   2  281.15   19.59
  -8  -3   2  291.91   19.94
  -8  -3   2  271.54   16.69
  -8  -3   2  239.34   19.00
  -8  -3   2  223.07   19.47
  -8  -3   2  216.23   15.73
  -8  -3   3  544.44   29.13
  -8  -3   3  537.87   30.41
  -8  -3   3  553.81   29.41
  -8  -3   3  457.84   28.07
  -8  -3   3  446.20   25.03
  -8  -3   3  512.14   29.56
  -8  -3   3  455.48   25.34
  -8  -3   4  175.43   14.63
  -8  -3   4  153.01   13.49
  -8  -3   5  474.50   26.74
  -8  -3   6  101.47   11.58
  -8  -3   7  207.09   16.36
  -8  -3   7  230.32   16.63
  -8  -3   8   56.10   11.47
  -8  -3   8   47.25    8.72
  -8  -3   8   53.38    8.28
  -8  -3   9  154.82   12.33
  -8  -3   9  184.01   12.49
  -8  -3  10   33.32    4.82
  -8  -3  10   29.92    4.66
  -8  -4  -9  109.04    7.21
  -8   4  -9  121.67    7.54
  -8  -4  -9  101.49    7.30
  -8  -4  -9  120.30   10.47
  -8  -4  -9  125.57    9.68
  -8   4  -8   31.90    4.34
  -8  -4  -8   37.90    6.31
  -8  -4  -8   29.54    7.90
  -8   4  -8   30.44    6.24
  -8  -4  -8   36.93    6.00
  -8  -4  -8   45.03    7.72
  -8  -4  -7  244.41   17.31
  -8   4  -7  179.66   12.16
  -8  -4  -7  229.12   15.88
  -8  -4  -7  219.60   18.88
  -8   4  -7  195.88   14.88
  -8  -4  -7  216.56   18.48
  -8  -4  -7  223.87   15.22
  -8  -4  -6   25.18    6.39
  -8   4  -6   14.73    4.80
  -8  -4  -6   22.24    7.25
  -8  -4  -6   26.47    7.07
  -8  -4  -6   28.62    8.60
  -8  -4  -6   21.17    8.80
  -8  -4  -5  656.64   35.66
  -8  -4  -5  625.89   31.23
  -8   4  -5  482.44   25.96
  -8  -4  -5  504.38   28.54
  -8  -4  -5  515.89   31.95
  -8  -4  -5  601.98   34.53
  -8  -4  -5  509.83   28.95
  -8  -4  -4   22.14    6.47
  -8   4  -4   21.68    5.34
  -8  -4  -4   22.21    7.86
  -8  -4  -4   21.75    7.78
  -8  -4  -4   23.58    7.49
  -8  -4  -4   12.90    9.59
  -8  -4  -3  346.53   24.95
  -8  -4  -3  327.69   21.30
  -8  -4  -3  348.76   25.15
  -8  -4  -3  302.65   20.76
  -8  -4  -3  344.56   21.13
  -8  -4  -3  366.22   25.90
  -8  -4  -3  344.93   23.18
  -8  -4  -3  309.96   25.77
  -8  -4  -2   35.29    9.01
  -8  -4  -2   33.43    7.52
  -8  -4  -2   33.07   11.80
  -8  -4  -2   32.59    7.80
  -8  -4  -2   36.80    9.16
  -8  -4  -2   33.98   11.33
  -8  -4  -2   46.79    9.73
  -8  -4  -2   29.60    7.05
  -8  -4  -1  341.34   24.99
  -8  -4  -1  407.05   27.55
  -8  -4  -1  375.28   27.59
  -8  -4  -1  414.12   24.19
  -8  -4  -1  416.28   27.60
  -8  -4  -1  461.13   27.01
  -8  -4  -1  427.04   25.24
  -8  -4   0  131.03   13.97
  -8  -4   0  101.20   14.82
  -8  -4   0  129.73   13.38
  -8  -4   0  127.26   15.68
  -8  -4   0  118.13   16.27
  -8  -4   0  140.09   12.60
  -8  -4   1  732.78   39.14
  -8  -4   1  762.48   39.50
  -8  -4   1  580.56   39.77
  -8  -4   1  747.03   39.69
  -8  -4   1  635.54   38.48
  -8  -4   1  793.81   35.12
  -8  -4   1  681.97   40.11
  -8  -4   1  744.43   35.69
  -8  -4   1  667.85   35.35
  -8  -4   2   59.11    8.21
  -8  -4   2   34.94   10.51
  -8  -4   2   56.61   10.06
  -8  -4   2   64.83   10.08
  -8  -4   2   50.08    8.88
  -8  -4   2   49.97   11.12
  -8  -4   2   51.68   13.67
  -8  -4   3  277.02   19.02
  -8  -4   3  307.05   22.22
  -8  -4   3  335.87   19.57
  -8  -4   3  255.56   21.38
  -8  -4   4  259.05   25.85
  -8  -4   4  270.12   18.31
  -8  -4   4  294.83   20.62
  -8  -4   4  314.64   19.44
  -8  -4   4  258.41   20.68
  -8  -4   5  382.28   22.55
  -8  -4   5  404.51   31.80
  -8  -4   5  451.59   24.41
  -8  -4   6   20.80   11.86
  -8  -4   6   24.49    6.21
  -8  -4   6   26.63    5.60
  -8  -4   6   36.22    7.34
  -8  -4   7  223.20   15.33
  -8  -4   7  206.83   19.69
  -8  -4   8   11.59    4.69
  -8  -4   8   13.39    7.09
  -8  -4   9  346.70   17.06
  -8   5  -8   33.71    4.10
  -8  -5  -8   42.91    6.14
  -8  -5  -8   40.32    6.40
  -8   5  -7  207.20   12.92
  -8  -5  -7  225.88   16.37
  -8  -5  -7  245.15   17.02
  -8   5  -6   67.80    8.29
  -8  -5  -6   98.54   11.30
  -8  -5  -5  123.57   14.38
  -8  -5  -5  135.00   11.92
  -8  -5  -5  130.75   13.51
  -8  -5  -5  131.81   11.64
  -8  -5  -4  121.53   14.48
  -8  -5  -4  117.48   12.79
  -8  -5  -4  104.46   11.32
  -8  -5  -4  112.56   12.58
  -8  -5  -4  127.69   13.59
  -8  -5  -4  112.65   10.87
  -8  -5  -3  261.99   20.82
  -8  -5  -3  230.53   16.30
  -8  -5  -3  241.01   17.56
  -8  -5  -3  227.78   17.89
  -8  -5  -3  244.50   20.67
  -8  -5  -2  349.47   21.86
  -8  -5  -2  298.41   24.86
  -8  -5  -2  332.96   20.69
  -8  -5  -2  341.89   20.51
  -8  -5  -2  342.68   24.54
  -8  -5  -2  317.62   24.96
  -8  -5  -1  370.58   24.67
  -8  -5  -1  324.35   22.44
  -8  -5  -1  330.74   20.67
  -8  -5  -1  350.61   21.34
  -8  -5  -1  344.62   24.23
  -8  -5  -1  359.37   22.24
  -8  -5  -1  350.50   23.22
  -8  -5  -1  364.51   24.91
  -8  -5   0   26.20    7.62
  -8  -5   0   34.00   10.19
  -8  -5   0   37.89   11.23
  -8  -5   0   28.90    7.14
  -8  -5   0   20.01   10.91
  -8  -5   0   21.31    7.74
  -8  -5   0   27.64    8.60
  -8  -5   0   33.86    7.90
  -8  -5   1  216.33   17.32
  -8  -5   1  201.07   20.19
  -8  -5   1  214.40   20.22
  -8  -5   1  224.15   17.04
  -8  -5   1  231.62   20.33
  -8  -5   2  316.75   21.15
  -8  -5   2  279.44   25.32
  -8  -5   2  275.83   23.38
  -8  -5   2  324.30   20.99
  -8  -5   2  357.85   24.40
  -8  -5   3  660.42   42.94
  -8  -5   3  760.60   39.53
  -8  -5   3  699.59   39.58
  -8  -5   3  682.64   36.01
  -8  -5   4   28.55    7.66
  -8  -5   4   27.80    7.64
  -8  -5   4   31.87    6.49
  -8  -5   4   25.14    9.73
  -8  -5   5  103.82   15.18
  -8  -5   5  108.71    9.72
  -8  -5   5   92.40   11.44
  -8  -5   5  103.43   10.23
  -8  -5   5   82.02    9.70
  -8  -5   6  207.53   13.81
  -8  -5   6  262.26   14.62
  -8  -5   6  213.59   19.08
  -8  -5   7  291.81   15.00
  -8  -5   7  258.85   18.33
  -8  -5   8   59.01    4.69
  -8  -6  -6   73.59    6.15
  -8  -6  -6   72.95    7.47
  -8  -6  -5   37.89    5.47
  -8  -6  -5   35.11    6.71
  -8   6  -5   26.92    4.17
  -8  -6  -4  183.74   14.01
  -8   6  -4  139.50    9.96
  -8  -6  -3  185.43   14.04
  -8  -6  -3  180.26   14.61
  -8  -6  -3  169.79   13.57
  -8  -6  -2  117.30   11.69
  -8  -6  -2  129.73   13.00
  -8  -6  -1   69.11    8.09
  -8  -6  -1   76.29   11.04
  -8  -6   0  264.98   18.37
  -8  -6   0  263.17   16.23
  -8  -6   0  234.10   20.81
  -8  -6   0  275.67   18.05
  -8  -6   1  167.27   15.38
  -8  -6   1  162.56   14.36
  -8  -6   1  166.44   12.35
  -8  -6   1  152.78   16.71
  -8  -6   1  175.41   15.59
  -8  -6   2  267.93   20.66
  -8  -6   2  292.19   17.03
  -8  -6   2  257.49   17.92
  -8  -6   2  260.28   20.61
  -8  -6   2  312.77   20.30
  -8  -6   3   62.43    7.53
  -8  -6   3   63.86    8.11
  -8  -6   3   50.89   10.36
  -8  -6   3   47.88   10.32
  -8  -6   3   54.15    8.54
  -8  -6   3   54.40    8.43
  -8  -6   4  202.00   12.58
  -8  -6   4  177.37   12.89
  -8  -6   4  164.50   14.19
  -8  -6   4  198.54   13.53
  -8  -6   4  170.94   12.67
  -8  -6   5   96.70    8.44
  -8  -6   5   95.64   10.60
  -8  -6   5   82.68    7.53
  -8  -6   5   85.99    7.87
  -8  -6   6  155.95    9.41
  -8  -6   6  151.89    8.46
  -8  -7  -2  138.69    8.74
  -8  -7  -1   16.56    3.76
  -8  -7  -1   16.20    4.77
  -8  -7   0  101.99    7.95
  -8  -7   1   12.33    3.74
  -8  -7   1   10.47    4.45
  -8  -7   2   50.95    5.96
  -8  -7   2   51.25    5.50
  -7   0 -11   -0.24    4.14
  -7   0 -11   -2.21    2.52
  -7   0 -10  361.77   14.32
  -7   0 -10  334.72   15.71
  -7   0  -9    0.64    4.77
  -7   0  -9    0.59    4.62
  -7   0  -9   -0.44    5.85
  -7   0  -8  548.50   26.82
  -7   0  -8  527.91   29.70
  -7   0  -8  480.54   28.77
  -7   0  -8  562.81   27.19
  -7   0  -8  322.05   35.74
  -7   0  -8  501.06   26.30
  -7   0  -8  523.72   27.90
  -7   0  -8  309.66   37.35
  -7   0  -7    7.26    6.68
  -7   0  -7    7.84    5.23
  -7   0  -7   -0.67    5.20
  -7   0  -7    9.63   12.59
  -7   0  -7    1.71    4.98
  -7   0  -7    3.87    5.33
  -7   0  -7    3.93   12.22
  -7   0  -6  377.46   21.00
  -7   0  -6  256.90   30.51
  -7   0  -6  270.70   31.69
  -7   0  -6  368.22   20.74
  -7   0  -6  358.45   22.34
  -7   0  -6  384.07   20.35
  -7   0  -6  391.55   21.69
  -7   0  -5   -2.15    4.90
  -7   0  -4 1272.65   72.81
  -7   0  -4 1343.00   72.30
  -7   0  -3   -2.25   10.71
  -7   0  -3    3.25   12.11
  -7   0  -2  275.96   22.98
  -7   0  -2  264.89   23.84
  -7   0  -1    0.55    9.22
  -7   0  -1    9.62   10.32
  -7   0  -1    6.20    9.25
  -7   0   0 2094.01   89.65
  -7   0   0 2107.32   88.83
  -7   0   0 2218.54   89.90
  -7   0   1   -3.66    6.14
  -7   0   1    6.66    6.39
  -7   0   1    0.39    6.30
  -7   0   2 1443.21   61.24
  -7   0   2 1484.10   61.35
  -7   0   3    4.38    4.34
  -7   0   3    1.00    2.72
  -7   0   3   -0.68    2.81
  -7   0   4 1661.17   67.08
  -7   0   6  139.15   11.23
  -7   0   7    1.36    4.71
  -7   0   8  548.28   28.50
  -7   0   9    4.59    4.92
  -7   0  10  331.54   18.53
  -7   0  10  360.22   21.12
  -7   0  11   -1.27    2.64
  -7   0  11    1.62    4.86
  -7   1 -11    0.95    2.58
  -7  -1 -11   -0.45    3.16
  -7   1 -11    0.83    3.14
  -7  -1 -11    1.61    4.55
  -7   1 -10  131.00   10.49
  -7  -1 -10  135.01   12.06
  -7  -1 -10  130.21   12.12
  -7  -1 -10  144.86   10.02
  -7   1 -10  142.00   10.78
  -7  -1  -9  134.06   11.01
  -7   1  -9  147.29   12.04
  -7   1  -9  127.44   11.78
  -7  -1  -9  133.48   12.53
  -7  -1  -9  154.38   14.85
  -7  -1  -8  448.37   27.11
  -7  -1  -8  361.04   24.38
  -7   1  -8  341.20   22.46
  -7   1  -8  411.03   22.28
  -7  -1  -8  414.99   21.39
  -7   1  -8  199.01   29.78
  -7  -1  -8  249.21   28.02
  -7   1  -8  442.83   22.03
  -7   1  -8  415.92   22.93
  -7  -1  -8  409.05   23.49
  -7   1  -8  193.40   30.21
  -7  -1  -8  253.23   29.86
  -7   1  -7   53.42    9.88
  -7  -1  -7   66.26    8.17
  -7   1  -7   67.21    8.12
  -7   1  -7   53.47    9.02
  -7  -1  -7   59.20   10.31
  -7  -1  -7   63.15    7.91
  -7   1  -7   67.72    8.75
  -7  -1  -7   49.01   14.45
  -7   1  -7   60.50    8.85
  -7  -1  -7   57.85   15.82
  -7  -1  -7   56.16   13.66
  -7   1  -7   67.76    8.75
  -7  -1  -7   71.78    9.06
  -7  -1  -6  851.56   37.24
  -7  -1  -6  629.63   46.85
  -7  -1  -6  828.07   35.31
  -7   1  -6  851.70   35.65
  -7   1  -6  691.61   35.96
  -7  -1  -6  688.90   37.46
  -7  -1  -6  803.79   35.29
  -7   1  -6  781.77   36.01
  -7  -1  -6  718.22   35.67
  -7  -1  -6  788.47   38.72
  -7  -1  -6  671.45   49.23
  -7  -1  -6  494.57   41.66
  -7   1  -6  739.59   39.19
  -7   1  -5  745.91   36.59
  -7  -1  -5  749.20   38.12
  -7   1  -5  863.78   36.98
  -7  -1  -5  757.59   48.91
  -7  -1  -5  912.30   36.67
  -7  -1  -5  610.55   43.26
  -7   1  -5  791.20   39.36
  -7  -1  -5  748.24   50.15
  -7  -1  -4  143.88   17.80
  -7  -1  -4  161.70   21.08
  -7  -1  -4  164.41   20.48
  -7  -1  -3  661.56   38.84
  -7  -1  -2 1987.70   90.03
  -7  -1  -2 2036.55   89.17
  -7  -1  -1  173.50   18.08
  -7  -1  -1  171.35   17.27
  -7   1   0  136.07   14.66
  -7  -1   0  175.62   15.81
  -7  -1   0  193.43   16.69
  -7   1   0  150.42   15.52
  -7   1   0  157.37   15.09
  -7  -1   0  197.35   16.31
  -7   1   1  227.77   16.74
  -7  -1   1  245.84   17.48
  -7   1   1  198.09   15.39
  -7  -1   1  259.97   17.26
  -7   1   1  203.50   15.00
  -7  -1   1  253.83   16.76
  -7   1   2  747.38   34.96
  -7  -1   2  772.68   35.41
  -7  -1   2  784.82   35.46
  -7  -1   2  784.68   36.97
  -7  -1   3  531.15   25.34
  -7  -1   3  540.77   27.17
  -7  -1   3  551.18   25.41
  -7   1   3  484.82   23.76
  -7  -1   4  695.59   31.62
  -7  -1   4  695.13   31.55
  -7  -1   4  715.41   33.88
  -7  -1   6 1262.16   54.89
  -7  -1   7  292.20   19.10
  -7  -1   8  331.87   20.89
  -7   1   8  331.29   21.59
  -7  -1   9   62.88    8.75
  -7   1   9   60.31    9.73
  -7  -1  10  166.14   12.17
  -7   1  10  146.07   12.23
  -7  -1  10  147.34   13.65
  -7  -1  11   47.33    5.68
  -7   1  11   58.29    5.91
  -7  -1  11   51.23    7.11
  -7  -2 -11   71.23    7.81
  -7   2 -11  113.48    6.75
  -7  -2 -11   96.68    7.77
  -7  -2 -11   47.71    5.60
  -7   2 -10   94.88    8.17
  -7  -2 -10   98.98   10.16
  -7  -2 -10   90.94   11.29
  -7   2 -10   95.24    8.82
  -7  -2 -10   96.29   11.11
  -7  -2 -10   90.21    8.74
  -7  -2  -9  109.44   10.14
  -7   2  -9   79.63    9.39
  -7  -2  -9  116.17   11.89
  -7  -2  -9   91.05   11.69
  -7  -2  -9   85.67   10.59
  -7   2  -9   90.77    8.59
  -7   2  -8  152.36   12.52
  -7  -2  -8  144.77   10.71
  -7  -2  -8  163.13   16.83
  -7   2  -8  134.56   13.23
  -7  -2  -8  157.62   13.72
  -7  -2  -8  147.94   15.30
  -7   2  -7  686.67   31.85
  -7  -2  -7  591.37   42.12
  -7   2  -7  701.43   33.19
  -7  -2  -7  670.47   30.96
  -7  -2  -7  568.13   40.93
  -7   2  -7  646.55   33.94
  -7  -2  -7  690.35   34.17
  -7  -2  -7  694.79   37.83
  -7  -2  -6   63.60   10.47
  -7   2  -6   55.19    9.62
  -7   2  -6   60.82    8.19
  -7  -2  -6   53.93    8.53
  -7  -2  -6   59.73    7.43
  -7   2  -6   53.39    7.08
  -7  -2  -6   48.75   13.12
  -7  -2  -6   66.56    8.94
  -7  -2  -6   48.64   13.53
  -7  -2  -6   59.28   11.58
  -7  -2  -5  428.14   25.97
  -7  -2  -5  407.50   20.59
  -7   2  -5  386.69   20.55
  -7   2  -5  391.52   21.91
  -7  -2  -5  367.77   22.22
  -7  -2  -5  366.09   31.64
  -7  -2  -5  353.01   27.71
  -7  -2  -5  414.42   22.88
  -7  -2  -5  403.53   21.68
  -7  -2  -5  377.71   30.88
  -7  -2  -4  920.30   52.38
  -7  -2  -4  915.03   48.56
  -7  -2  -4  887.54   50.62
  -7  -2  -3  535.77   34.98
  -7  -2  -3  492.03   31.00
  -7  -2  -3  452.03   32.37
  -7  -2  -2  177.81   16.66
  -7  -2  -1  471.04   30.56
  -7  -2  -1  515.22   29.88
  -7  -2  -1  531.21   31.16
  -7  -2   0 1363.42   61.84
  -7  -2   0 1384.41   61.93
  -7  -2   1  717.96   32.92
  -7  -2   1  702.26   32.86
  -7  -2   1  725.75   33.15
  -7  -2   2  377.10   21.39
  -7  -2   2  398.98   22.39
  -7  -2   2  369.29   21.35
  -7  -2   3 1283.11   52.17
  -7  -2   3 1310.35   54.01
  -7  -2   3 1290.45   52.36
  -7  -2   4  514.46   26.67
  -7  -2   4  515.20   28.33
  -7  -2   4  495.24   26.34
  -7  -2   5  192.85   14.56
  -7  -2   6  355.08   21.81
  -7  -2   7  115.40   11.85
  -7  -2   8  311.81   20.37
  -7  -2   9  165.68   13.60
  -7  -2   9  155.76   14.50
  -7  -2  10   92.85    9.08
  -7  -2  11   78.69    6.71
  -7   3 -10   71.64    5.78
  -7  -3 -10   80.33    9.61
  -7  -3 -10   56.42    7.46
  -7  -3 -10   70.28    6.87
  -7  -3  -9  216.97   17.86
  -7   3  -9  187.57   12.35
  -7  -3  -9  207.13   15.43
  -7   3  -9  176.56   13.48
  -7  -3  -9  188.09   16.12
  -7  -3  -9  203.69   13.98
  -7  -3  -8  116.06   11.57
  -7   3  -8  110.70   11.77
  -7  -3  -8  122.56   12.97
  -7  -3  -8  120.32   14.87
  -7  -3  -8  104.08   13.64
  -7   3  -8  119.71   10.23
  -7   3  -7  328.01   19.25
  -7   3  -7  297.24   20.71
  -7  -3  -7  308.75   23.89
  -7  -3  -7  320.60   20.76
  -7  -3  -6  296.01   19.30
  -7  -3  -6  233.25   21.39
  -7  -3  -6  224.77   19.40
  -7   3  -6  263.00   16.85
  -7  -3  -6  267.87   22.10
  -7  -3  -6  268.66   22.61
  -7  -3  -5  489.91   26.04
  -7  -3  -5  400.98   30.10
  -7   3  -5  433.24   23.61
  -7  -3  -5  492.59   29.74
  -7  -3  -5  371.87   28.13
  -7  -3  -5  457.94   31.59
  -7  -3  -4   22.66   10.60
  -7  -3  -4   27.68    6.38
  -7  -3  -4   28.85    8.91
  -7   3  -4   20.19    5.47
  -7  -3  -4   31.37    7.49
  -7  -3  -4   27.98   10.19
  -7  -3  -4   29.26   10.53
  -7  -3  -4   20.81    7.17
  -7  -3  -3  877.93   46.60
  -7  -3  -3  825.93   42.63
  -7  -3  -3  913.54   47.05
  -7  -3  -3  914.48   40.03
  -7  -3  -3  883.89   40.99
  -7  -3  -3  831.80   43.24
  -7  -3  -2  127.60   14.97
  -7  -3  -2  131.55   15.28
  -7  -3  -2  129.21   13.56
  -7  -3  -2  101.79   14.84
  -7  -3  -1 1074.33   50.44
  -7  -3   0    5.46    6.17
  -7  -3   0    1.84    5.84
  -7  -3   0    2.99    6.04
  -7  -3   0    6.99    8.44
  -7  -3   1 1084.09   49.15
  -7  -3   1 1132.41   49.66
  -7  -3   1 1083.36   49.34
  -7  -3   2  186.86   15.40
  -7  -3   2  197.66   15.70
  -7  -3   2  156.18   15.82
  -7  -3   3  227.56   18.05
  -7  -3   3  208.82   15.55
  -7  -3   3  287.31   19.03
  -7  -3   3  296.38   20.26
  -7  -3   3  288.07   18.96
  -7  -3   3  241.13   18.52
  -7  -3   3  243.01   21.48
  -7  -3   4    4.34    7.21
  -7  -3   4   12.93    5.94
  -7  -3   4    7.63    4.84
  -7  -3   4    6.19    5.90
  -7  -3   4    7.94    5.46
  -7  -3   5  744.50   36.10
  -7  -3   5  617.89   33.11
  -7  -3   6   73.58   10.66
  -7  -3   7  311.84   20.80
  -7  -3   8   23.22    7.27
  -7  -3   8   23.60    9.59
  -7  -3   9  152.62   12.89
  -7  -3   9  164.17   12.52
  -7  -3  10   31.79    5.95
  -7  -3  10   36.15    5.66
  -7   4  -9  214.25   12.78
  -7  -4  -9  213.09   13.59
  -7  -4  -9  202.00   16.15
  -7  -4  -9  223.77   14.91
  -7  -4  -9  219.85   15.79
  -7   4  -8   71.17    6.45
  -7  -4  -8   92.67    9.75
  -7  -4  -8   90.66   12.01
  -7   4  -8   81.93    9.03
  -7  -4  -8   77.48    8.76
  -7  -4  -8   92.97   11.01
  -7  -4  -7  251.39   18.49
  -7   4  -7  171.84   12.14
  -7  -4  -7  221.03   16.25
  -7  -4  -7  246.71   20.29
  -7   4  -7  179.81   14.86
  -7  -4  -7  210.53   15.43
  -7  -4  -7  209.61   18.70
  -7   4  -6   48.49    6.71
  -7  -4  -6   70.75    9.75
  -7  -4  -6   69.52   10.91
  -7  -4  -6   54.24    8.81
  -7  -4  -6   71.59   12.21
  -7  -4  -6   57.02   11.59
  -7  -4  -5  810.71   42.05
  -7  -4  -5  831.66   38.76
  -7   4  -5  621.80   31.63
  -7  -4  -5  670.64   34.88
  -7  -4  -5  669.03   37.73
  -7  -4  -5  717.44   40.49
  -7  -4  -5  706.84   35.77
  -7  -4  -4   14.36    9.20
  -7  -4  -4    9.12    6.47
  -7  -4  -4   16.48    5.89
  -7  -4  -4   16.63    6.84
  -7  -4  -4   24.71    8.92
  -7  -4  -4    5.95    6.11
  -7  -4  -3  315.71   20.21
  -7  -4  -3  277.23   23.13
  -7  -4  -3  320.25   23.23
  -7  -4  -3  290.54   22.10
  -7  -4  -3  284.82   19.13
  -7  -4  -3  284.20   19.05
  -7  -4  -3  322.91   23.85
  -7  -4  -3  286.56   24.00
  -7  -4  -2   36.79   11.52
  -7  -4  -2   28.36    8.22
  -7  -4  -2   40.24    7.46
  -7  -4  -2   38.62    7.63
  -7  -4  -2   39.65    9.37
  -7  -4  -2   41.94   10.82
  -7  -4  -2   36.79    8.64
  -7  -4  -2   32.13    7.43
  -7  -4  -1  638.57   37.61
  -7  -4  -1  738.45   39.65
  -7  -4  -1  757.50   37.89
  -7  -4  -1  750.64   35.45
  -7  -4  -1  730.84   36.01
  -7  -4  -1  785.53   40.26
  -7  -4  -1  691.42   36.36
  -7  -4   0    9.97    6.56
  -7  -4   0   10.50    5.41
  -7  -4   0    6.18    8.29
  -7  -4   0    7.82    8.74
  -7  -4   0   11.03    8.87
  -7  -4   0    8.61    6.26
  -7  -4   0    1.99   10.53
  -7  -4   0   13.14    6.82
  -7  -4   0    6.46    5.43
  -7  -4   1  771.51   38.76
  -7  -4   1  638.13   40.61
  -7  -4   1  704.56   40.06
  -7  -4   1  807.11   35.05
  -7  -4   1  635.27   38.01
  -7  -4   1  684.55   35.27
  -7  -4   2  105.48   16.54
  -7  -4   2  115.34   11.82
  -7  -4   2  117.64   14.33
  -7  -4   2  148.07   14.73
  -7  -4   2  150.39   12.18
  -7  -4   2  120.03   14.72
  -7  -4   2  147.64   14.48
  -7  -4   2  109.24   17.07
  -7  -4   2  132.16   15.17
  -7  -4   3  803.85   36.32
  -7  -4   3  679.58   38.83
  -7  -4   3  760.76   43.45
  -7  -4   3  726.71   36.03
  -7  -4   3  796.43   40.04
  -7  -4   3  646.73   38.23
  -7  -4   4   61.40   10.00
  -7  -4   4   34.69   14.06
  -7  -4   4   52.62    8.83
  -7  -4   4   55.35   11.19
  -7  -4   4   46.00    8.11
  -7  -4   4   43.70   11.18
  -7  -4   5  523.25   31.98
  -7  -4   5  548.07   38.17
  -7  -4   5  585.31   29.80
  -7  -4   5  581.66   30.66
  -7  -4   5  593.21   30.32
  -7  -4   6   58.55   10.86
  -7  -4   6   48.17   14.02
  -7  -4   6   56.98    8.17
  -7  -4   6   58.98    8.12
  -7  -4   6   63.78    9.52
  -7  -4   7  264.12   20.67
  -7  -4   7  278.30   13.27
  -7  -4   7  282.92   15.27
  -7  -4   8   23.06    5.85
  -7  -4   8   21.39    8.14
  -7  -4   9  401.41   19.91
  -7   5  -8   85.55    6.83
  -7  -5  -8   98.95   10.03
  -7  -5  -8   90.81    9.97
  -7  -5  -8   84.37    7.23
  -7   5  -7  195.73   13.04
  -7  -5  -7  242.75   17.97
  -7   5  -6   66.76    8.35
  -7  -5  -6   78.52   11.21
  -7  -5  -5  109.44   10.72
  -7  -5  -5  115.66   14.45
  -7  -5  -5  129.62   14.40
  -7  -5  -4  221.48   15.90
  -7  -5  -4  247.15   18.99
  -7  -5  -4  256.99   20.88
  -7  -5  -4  240.05   18.45
  -7  -5  -4  247.81   19.88
  -7  -5  -3  332.07   20.64
  -7  -5  -3  354.93   23.49
  -7  -5  -3  350.85   25.43
  -7  -5  -3  372.57   23.72
  -7  -5  -3  348.65   25.12
  -7  -5  -2  163.03   15.25
  -7  -5  -2  137.39   12.31
  -7  -5  -2  160.63   13.39
  -7  -5  -2  168.98   17.79
  -7  -5  -2  137.75   14.44
  -7  -5  -2  161.18   16.22
  -7  -5  -2  147.53   17.85
  -7  -5  -1  547.95   33.64
  -7  -5  -1  637.63   35.61
  -7  -5  -1  620.18   31.51
  -7  -5  -1  649.55   32.27
  -7  -5  -1  634.37   37.64
  -7  -5  -1  648.74   35.90
  -7  -5  -1  680.73   36.26
  -7  -5   0  143.02   14.19
  -7  -5   0  123.49   18.54
  -7  -5   0  143.22   16.63
  -7  -5   0  139.85   14.68
  -7  -5   0  147.79   12.91
  -7  -5   0  156.16   17.61
  -7  -5   0  145.40   15.15
  -7  -5   0  123.74   16.62
  -7  -5   1  120.61   13.17
  -7  -5   1  104.44   16.05
  -7  -5   1  102.54   15.11
  -7  -5   1  127.95   15.82
  -7  -5   1  111.79   12.32
  -7  -5   2  156.30   14.37
  -7  -5   2  156.65   14.57
  -7  -5   2  161.14   19.27
  -7  -5   2  180.99   13.28
  -7  -5   2  142.59   16.91
  -7  -5   2  144.32   19.35
  -7  -5   2  148.72   16.34
  -7  -5   3  434.93   32.49
  -7  -5   3  469.25   24.36
  -7  -5   3  410.01   28.50
  -7  -5   3  443.64   26.02
  -7  -5   3  418.60   31.61
  -7  -5   3  438.59   28.00
  -7  -5   4  174.30   15.44
  -7  -5   4  147.27   16.64
  -7  -5   4  173.18   20.65
  -7  -5   4  173.35   13.03
  -7  -5   4  147.02   16.11
  -7  -5   4  156.25   13.81
  -7  -5   5  193.73   20.55
  -7  -5   5  186.89   16.68
  -7  -5   5  213.54   14.33
  -7  -5   5  192.78   14.93
  -7  -5   5  195.02   15.17
  -7  -5   6  119.12   10.20
  -7  -5   6  105.95   10.21
  -7  -5   6  125.81   15.39
  -7  -5   7  264.17   15.39
  -7  -5   7  265.66   19.76
  -7  -5   8   27.69    3.82
  -7  -6  -6  174.32   10.83
  -7  -6  -6  193.34   13.41
  -7  -6  -5  151.99   10.81
  -7  -6  -5  173.77   13.40
  -7  -6  -4  128.12    9.91
  -7  -6  -4  141.18   12.37
  -7  -6  -3  182.49   14.63
  -7  -6  -3  180.72   15.28
  -7  -6  -3  173.22   13.60
  -7  -6  -3  183.78   14.71
  -7  -6  -2  259.74   18.54
  -7  -6  -2  225.80   17.47
  -7  -6  -2  270.30   21.10
  -7  -6  -2  275.08   17.59
  -7  -6  -2  268.73   19.54
  -7  -6  -1   10.98    5.33
  -7  -6  -1   12.60    6.06
  -7  -6  -1   22.56   10.97
  -7  -6  -1   13.24    7.83
  -7  -6   0  278.97   17.22
  -7  -6   0  309.73   19.36
  -7  -6   0  268.07   20.01
  -7  -6   1  224.07   15.00
  -7  -6   1  204.82   18.30
  -7  -6   1  227.90   17.46
  -7  -6   1  218.15   19.85
  -7  -6   1  219.04   18.43
  -7  -6   2  196.45   13.87
  -7  -6   2  203.36   18.64
  -7  -6   2  187.45   15.62
  -7  -6   2  199.11   18.36
  -7  -6   2  189.27   16.52
  -7  -6   3   36.07    8.45
  -7  -6   3   32.89   10.43
  -7  -6   3   33.98    6.45
  -7  -6   3   27.31   10.20
  -7  -6   3   31.93    7.88
  -7  -6   4  262.21   17.50
  -7  -6   4  259.08   17.09
  -7  -6   4  266.65   19.16
  -7  -6   5  124.26   10.08
  -7  -6   5  149.06   13.86
  -7  -6   5  128.09   10.54
  -7  -6   5  111.04   11.10
  -7  -6   6  104.95    8.19
  -7  -6   6  114.94   10.60
  -7  -7  -3   45.73    4.72
  -7  -7  -2  126.69    9.51
  -7  -7  -2  119.66    8.50
  -7  -7  -1   47.68    6.80
  -7  -7  -1   40.41    5.54
  -7  -7   0  390.97   20.57
  -7  -7   0  356.00   18.66
  -7  -7   1   11.23    7.17
  -7  -7   1    9.62    3.98
  -7  -7   2  187.02   14.10
  -7  -7   2  184.16   11.49
  -7  -7   2  192.67   12.87
  -7  -7   2  197.81   12.69
  -7  -7   3    8.81    5.71
  -7  -7   3    4.22    3.18
  -7  -7   3    7.85    4.05
  -6   0 -11   -1.67    4.72
  -6   0 -11    1.50    2.98
  -6   0 -10  228.88   15.81
  -6   0 -10  219.06   14.25
  -6   0 -10  193.68   15.97
  -6   0 -10  246.98   14.95
  -6   0  -9   -2.69    4.85
  -6   0  -9    0.66    4.88
  -6   0  -9   -5.11    7.22
  -6   0  -9   -0.40    5.75
  -6   0  -8  182.66   17.26
  -6   0  -8  197.37   16.67
  -6   0  -8  224.10   15.14
  -6   0  -8   95.69   21.01
  -6   0  -8  225.55   15.37
  -6   0  -8  218.56   16.23
  -6   0  -8  100.42   22.70
  -6   0  -7    5.20    5.90
  -6   0  -7   11.31    5.93
  -6   0  -7    3.30    5.30
  -6   0  -7    4.94    5.09
  -6   0  -7    4.65   11.73
  -6   0  -7    3.77   12.33
  -6   0  -7    0.34    5.21
  -6   0  -6  380.12   19.85
  -6   0  -6  369.96   20.30
  -6   0  -6  330.94   21.01
  -6   0  -5   -0.77    4.73
  -6   0  -5   -1.93    4.83
  -6   0  -4 2765.62  104.08
  -6   0  -4 2497.05  101.73
  -6   0  -3    0.24    4.04
  -6   0  -2 1283.53   59.65
  -6   0  -2 1210.01   60.15
  -6   0  -1   -0.47    8.84
  -6   0  -1   -1.55    9.80
  -6   0   0 1366.22   59.41
  -6   0   0 1331.90   59.53
  -6   0   0 1401.86   60.40
  -6   0   1    0.28    5.27
  -6   0   1    1.81    5.58
  -6   0   1    0.33    6.17
  -6   0   2   87.54    7.45
  -6   0   2   77.90    8.67
  -6   0   2   84.19    7.42
  -6   0   3    1.83    2.66
  -6   0   3    1.95    2.66
  -6   0   3   -0.45    3.68
  -6   0   4 2888.22  110.78
  -6   0   7    8.10    5.26
  -6   0   8 1188.83   52.46
  -6   0   9    0.36    4.98
  -6   0  10  379.98   20.92
  -6   0  11    5.12    5.85
  -6   0  11    0.19    3.18
  -6  -1 -11    4.36    5.41
  -6   1 -11    8.96    3.95
  -6   1 -11    1.75    3.51
  -6  -1 -11    5.34    3.88
  -6   1 -10  227.32   15.48
  -6  -1 -10  261.83   17.88
  -6   1 -10  258.95   15.80
  -6  -1 -10  266.15   15.23
  -6  -1 -10  235.18   17.80
  -6  -1 -10  252.37   16.82
  -6   1  -9  202.37   16.41
  -6  -1  -9  226.23   18.25
  -6  -1  -9  242.85   15.29
  -6   1  -9  233.65   15.92
  -6  -1  -9  213.99   13.99
  -6   1  -9  207.99   15.79
  -6  -1  -9  237.39   17.23
  -6  -1  -9  242.80   18.96
  -6  -1  -8  235.70   29.51
  -6  -1  -8  490.53   28.56
  -6   1  -8  355.36   23.28
  -6  -1  -8  372.55   25.13
  -6   1  -8  441.49   23.38
  -6  -1  -8  458.53   23.05
  -6  -1  -8  412.35   21.78
  -6  -1  -8  253.49   29.08
  -6   1  -8  423.48   24.04
  -6   1  -8  385.98   26.09
  -6  -1  -8  439.16   24.73
  -6   1  -7  244.14   16.68
  -6  -1  -7  231.89   16.50
  -6   1  -7  217.23   16.32
  -6  -1  -7  223.08   17.63
  -6   1  -7  211.51   16.15
  -6   1  -7  202.36   14.97
  -6  -1  -7  241.42   15.22
  -6  -1  -7  158.10   22.41
  -6  -1  -7  250.55   15.43
  -6   1  -7  230.74   14.89
  -6  -1  -7  207.60   17.08
  -6  -1  -7  198.66   17.47
  -6   1  -7  206.84   17.79
  -6  -1  -7  140.96   22.56
  -6  -1  -6 1069.52   43.52
  -6   1  -6 1032.45   43.33
  -6  -1  -6  961.33   46.06
  -6   1  -6  962.16   44.65
  -6  -1  -6  803.79   54.74
  -6  -1  -6 1042.52   43.68
  -6   1  -6 1081.49   44.60
  -6   1  -6  901.22   46.40
  -6  -1  -6  925.03   46.76
  -6  -1  -6  796.48   56.10
  -6  -1  -6 1059.32   45.74
  -6  -1  -5  416.16   23.75
  -6   1  -5  425.86   23.92
  -6  -1  -5  384.06   33.11
  -6  -1  -5  323.88   29.71
  -6   1  -5  399.78   21.55
  -6  -1  -5  403.02   22.95
  -6   1  -4  108.55   10.34
  -6  -1  -4   90.93   17.32
  -6  -1  -4  105.18   16.51
  -6   1  -4   96.05    8.81
  -6  -1  -4  106.71   10.30
  -6   1  -3  124.16   10.62
  -6  -1  -3  132.45   10.64
  -6  -1  -2 3406.10  136.33
  -6  -1  -2 3221.26  134.37
  -6  -1  -2 3449.59  137.74
  -6  -1  -1  258.57   20.29
  -6  -1  -1  290.10   21.64
  -6  -1   0 1014.57   44.55
  -6   1   0  835.24   42.82
  -6  -1   0  996.71   44.14
  -6  -1   0 1040.54   45.41
  -6   1   0  826.16   43.54
  -6  -1   1  673.25   30.06
  -6   1   1  523.54   27.49
  -6  -1   1  703.67   30.82
  -6   1   1  526.88   28.78
  -6   1   1  511.45   27.85
  -6  -1   1  670.86   30.32
  -6  -1   2 2514.69   84.99
  -6   1   2 2020.19   80.37
  -6   1   2 1877.01   82.70
  -6  -1   2 2541.98   86.50
  -6   1   2 1990.64   80.38
  -6  -1   2 2489.90   84.88
  -6  -1   3  224.66   13.16
  -6   1   3  203.98   11.59
  -6  -1   3  230.48   14.67
  -6  -1   3  222.66   13.34
  -6  -1   4  807.12   36.88
  -6  -1   6  810.88   37.82
  -6  -1   7  266.59   17.89
  -6  -1   8  219.64   16.42
  -6  -1   9   17.22    6.53
  -6   1  10  198.52   15.01
  -6  -1  10  201.30   14.38
  -6   1  11   59.81    7.13
  -6  -1  11   65.47    8.53
  -6  -1  11   60.34    6.77
  -6  -2 -11  173.68   11.96
  -6  -2 -11  175.09   12.91
  -6   2 -10  159.44   10.99
  -6  -2 -10  157.65   13.39
  -6  -2 -10  148.71   11.93
  -6   2 -10  147.78   11.57
  -6  -2 -10  120.68   12.08
  -6  -2 -10  157.36   14.50
  -6  -2  -9  121.62    9.82
  -6   2  -9  139.20   11.43
  -6  -2  -9  142.83   13.89
  -6   2  -9  145.10   12.89
  -6  -2  -9  140.39   15.19
  -6  -2  -9  124.98   13.77
  -6  -2  -9  124.78   12.25
  -6  -2  -8  259.07   15.53
  -6   2  -8  246.99   16.40
  -6  -2  -8  229.19   19.97
  -6  -2  -8  259.86   21.45
  -6   2  -8  211.68   18.93
  -6  -2  -8  251.00   18.09
  -6  -2  -7  395.75   26.13
  -6   2  -7  338.11   24.16
  -6  -2  -7  378.66   20.14
  -6   2  -7  377.58   21.60
  -6   2  -7  370.99   20.38
  -6  -2  -7  330.36   28.53
  -6  -2  -7  400.97   23.44
  -6  -2  -7  348.86   30.02
  -6  -2  -6  296.94   21.11
  -6   2  -6  262.39   19.28
  -6  -2  -6  231.51   20.96
  -6   2  -6  284.64   17.16
  -6  -2  -6  251.37   17.42
  -6  -2  -6  272.26   15.87
  -6   2  -6  262.80   15.78
  -6  -2  -6  275.43   25.37
  -6  -2  -6  263.31   18.22
  -6  -2  -6  252.73   25.64
  -6  -2  -5  163.01   17.37
  -6   2  -5  185.48   14.85
  -6   2  -5  169.80   12.68
  -6  -2  -5  183.19   13.70
  -6  -2  -5  192.62   21.25
  -6  -2  -5  198.31   13.26
  -6  -2  -5  181.07   13.85
  -6  -2  -5  212.37   16.82
  -6  -2  -5  169.90   19.69
  -6  -2  -4 1460.61   71.33
  -6  -2  -4 1423.90   69.88
  -6   2  -4 1466.35   61.72
  -6  -2  -4 1420.48   66.90
  -6  -2  -3  429.99   29.85
  -6  -2  -3  417.73   28.87
  -6  -2  -3  422.37   27.22
  -6  -2  -2   43.97    9.62
  -6  -2  -1 1550.24   67.14
  -6  -2   0 1056.36   48.93
  -6  -2   0 1046.16   48.65
  -6  -2   1  590.25   27.53
  -6  -2   1  391.67   25.63
  -6  -2   1  608.97   27.69
  -6   2   1  418.00   24.42
  -6  -2   2  479.56   23.62
  -6  -2   2  510.37   24.66
  -6  -2   2  381.20   18.46
  -6  -2   2  351.66   23.03
  -6  -2   2  493.85   23.87
  -6  -2   3 1559.58   59.26
  -6  -2   3 1478.81   60.30
  -6  -2   3 1552.07   59.33
  -6  -2   5  407.23   22.68
  -6  -2   6  215.85   15.72
  -6  -2   7  270.20   18.77
  -6  -2   8  393.49   23.95
  -6  -2   9  507.38   27.69
  -6  -2  10  151.29   12.16
  -6  -2  11   89.98    7.83
  -6   3 -10   29.77    4.42
  -6   3 -10   34.86    5.56
  -6  -3 -10   28.97    6.68
  -6  -3 -10   24.93    5.33
  -6  -3 -10   28.95    7.60
  -6  -3  -9  244.04   18.77
  -6   3  -9  186.62   12.59
  -6  -3  -9  214.31   18.63
  -6   3  -9  194.41   14.52
  -6  -3  -9  238.31   17.13
  -6  -3  -9  176.56   14.05
  -6  -3  -9  196.78   17.44
  -6  -3  -8   35.40    8.40
  -6   3  -8   33.72    6.51
  -6   3  -8   25.91    7.62
  -6  -3  -8   41.98   10.39
  -6  -3  -8   36.27    7.78
  -6  -3  -8   38.74   10.09
  -6   3  -7  438.89   23.31
  -6  -3  -7  452.08   29.75
  -6   3  -7  447.44   25.60
  -6  -3  -7  541.30   32.40
  -6  -3  -7  447.66   25.71
  -6   3  -6  139.22   11.39
  -6  -3  -6  156.69   13.45
  -6  -3  -6  120.71   14.96
  -6   3  -6  114.52   12.63
  -6  -3  -6  140.84   15.52
  -6  -3  -6  133.67   15.18
  -6  -3  -5  643.21   38.28
  -6   3  -5  606.62   30.40
  -6  -3  -5  714.18   37.32
  -6  -3  -5  713.70   34.75
  -6  -3  -5  609.58   37.34
  -6  -3  -5  665.44   33.20
  -6  -3  -5  560.87   34.96
  -6  -3  -4    9.50    8.58
  -6  -3  -4   20.61    6.43
  -6  -3  -4   25.40    6.53
  -6  -3  -4   21.49    6.23
  -6   3  -4   12.86    4.46
  -6  -3  -4   30.29    8.03
  -6  -3  -4   18.39    5.79
  -6  -3  -4   19.30    7.53
  -6  -3  -4   15.15    8.32
  -6  -3  -4   14.84    6.03
  -6  -3  -4   17.45    8.72
  -6  -3  -3 1123.69   52.53
  -6  -3  -3 1063.42   51.85
  -6  -3  -3 1094.06   48.60
  -6  -3  -2   97.77   12.78
  -6  -3  -2  104.08   11.20
  -6  -3  -2  109.19   13.08
  -6  -3  -2   79.34   12.45
  -6  -3  -1  594.65   29.63
  -6  -3  -1  582.96   31.22
  -6  -3  -1  599.85   31.43
  -6  -3   0   83.79   12.26
  -6  -3   0  111.56   11.16
  -6  -3   1 1185.76   51.40
  -6  -3   1 1226.44   51.69
  -6  -3   1 1197.75   51.62
  -6  -3   2  581.61   29.93
  -6  -3   2  618.12   30.54
  -6  -3   3  675.21   32.92
  -6  -3   3  652.97   32.79
  -6  -3   4  269.42   22.14
  -6  -3   4  259.45   17.45
  -6  -3   4  272.98   19.01
  -6  -3   4  289.89   18.70
  -6  -3   5  603.50   32.55
  -6  -3   5  632.51   32.11
  -6  -3   6  180.19   15.73
  -6  -3   7  914.04   49.70
  -6  -3   8   28.31    7.98
  -6  -3   8   26.83    9.72
  -6  -3   9  100.33   11.08
  -6  -3  10   17.51    5.96
  -6  -4 -10   12.98    3.19
  -6  -4 -10   16.22    4.35
  -6  -4 -10   12.96    4.22
  -6  -4 -10   13.70    4.94
  -6   4 -10   10.25    3.08
  -6  -4  -9  317.39   19.10
  -6  -4  -9  386.59   21.71
  -6  -4  -9  302.46   21.14
  -6  -4  -9  366.22   23.43
  -6   4  -9  322.77   17.81
  -6  -4  -8  104.17   11.04
  -6  -4  -8  135.39   13.87
  -6  -4  -8  120.46   14.26
  -6   4  -8  108.82   10.61
  -6   4  -8  100.65    7.93
  -6   4  -7  148.53   10.83
  -6  -4  -7  178.15   15.04
  -6   4  -7  151.59   13.53
  -6  -4  -7  167.48   17.71
  -6  -4  -7  201.40   17.60
  -6  -4  -7  167.10   17.16
  -6  -4  -6  136.72   16.17
  -6  -4  -6  169.29   16.20
  -6  -4  -6  128.67   13.23
  -6  -4  -6  134.54   16.21
  -6  -4  -5  761.08   38.65
  -6  -4  -5  927.23   43.40
  -6  -4  -5  883.68   45.63
  -6  -4  -5  699.87   40.29
  -6  -4  -5  834.79   41.17
  -6  -4  -4  258.80   20.39
  -6  -4  -4  184.13   16.54
  -6  -4  -4  192.98   14.98
  -6  -4  -4  210.69   17.48
  -6  -4  -4  199.61   18.44
  -6  -4  -4  211.88   19.32
  -6  -4  -4  194.14   17.03
  -6  -4  -3  807.68   44.04
  -6  -4  -3  884.26   44.01
  -6  -4  -3  921.04   44.35
  -6  -4  -3  810.74   39.58
  -6  -4  -3  813.87   39.37
  -6  -4  -3  879.40   42.22
  -6  -4  -3  927.79   45.78
  -6  -4  -3  806.69   44.72
  -6  -4  -2   41.69   10.69
  -6  -4  -2   35.49    8.70
  -6  -4  -2   45.56    7.28
  -6  -4  -2   47.00    7.49
  -6  -4  -2   36.28    8.55
  -6  -4  -2   32.85   10.25
  -6  -4  -2   34.75   11.01
  -6  -4  -2   38.51    7.42
  -6  -4  -1  614.29   38.78
  -6  -4  -1  637.76   37.10
  -6  -4  -1  770.70   36.71
  -6  -4  -1  756.86   38.51
  -6  -4  -1  778.87   35.05
  -6  -4  -1  736.37   35.61
  -6  -4  -1  798.17   39.14
  -6  -4  -1  672.45   35.54
  -6  -4   0   43.39    8.79
  -6  -4   0   45.61    7.36
  -6  -4   0   41.14    9.96
  -6  -4   0   41.31   10.91
  -6  -4   0   41.32   10.35
  -6  -4   0   47.43    8.53
  -6  -4   0   54.27   12.64
  -6  -4   0   43.89    8.75
  -6  -4   0   41.92    8.08
  -6  -4   1  783.56   44.81
  -6  -4   1  872.43   44.06
  -6  -4   1  746.88   41.63
  -6  -4   1  749.15   38.76
  -6  -4   2  137.97   12.54
  -6  -4   2  120.08   16.69
  -6  -4   2  121.59   14.23
  -6  -4   2  164.22   14.95
  -6  -4   2  148.12   11.93
  -6  -4   2  128.51   14.74
  -6  -4   2  158.96   14.64
  -6  -4   2  119.81   16.72
  -6  -4   2  135.10   14.84
  -6  -4   3 1058.34   44.48
  -6  -4   3  957.01   47.65
  -6  -4   3  947.06   51.08
  -6  -4   3  920.99   44.18
  -6  -4   3 1014.61   47.94
  -6  -4   3  890.84   46.73
  -6  -4   4  114.29   14.34
  -6  -4   4  123.19   18.31
  -6  -4   4   89.49   15.79
  -6  -4   4  106.17   11.24
  -6  -4   4  133.92   13.64
  -6  -4   4  125.16   11.71
  -6  -4   4  112.58   14.06
  -6  -4   5  388.76   25.88
  -6  -4   5  373.41   30.64
  -6  -4   5  397.67   29.46
  -6  -4   5  402.61   23.43
  -6  -4   5  449.74   24.88
  -6  -4   5  400.50   23.76
  -6  -4   5  395.66   25.58
  -6  -4   6  107.80   16.36
  -6  -4   6   88.21   10.77
  -6  -4   6   89.23   10.27
  -6  -4   6   89.48   12.65
  -6  -4   7  205.06   16.52
  -6  -4   7  210.63   20.28
  -6  -4   7  205.61   14.11
  -6  -4   7  179.35   14.67
  -6  -4   7  146.90   12.90
  -6  -4   8   -1.41    7.38
  -6  -4   8    5.10    5.16
  -6  -4   9  397.90   20.46
  -6  -4  10   16.05    3.42
  -6  -5  -8  130.87   12.40
  -6  -5  -8  114.30    8.93
  -6   5  -8  112.86    8.42
  -6  -5  -8  103.11   12.02
  -6  -5  -7  254.39   15.98
  -6   5  -7  261.18   15.63
  -6  -5  -7  284.27   20.99
  -6  -5  -6   85.97   12.84
  -6  -5  -6   81.29    9.55
  -6   5  -6   72.87    8.92
  -6  -5  -6   82.66   12.44
  -6  -5  -5  128.91   15.36
  -6  -5  -5  141.40   15.18
  -6  -5  -5  116.53   11.79
  -6  -5  -4   90.16   11.21
  -6  -5  -4  100.87   13.51
  -6  -5  -4   95.92   11.95
  -6  -5  -4   80.26    9.46
  -6  -5  -4  104.06   12.17
  -6  -5  -4   83.33   12.14
  -6  -5  -3  500.39   29.15
  -6  -5  -3  488.55   27.37
  -6  -5  -3  445.14   30.16
  -6  -5  -3  469.79   27.74
  -6  -5  -3  443.93   24.86
  -6  -5  -3  433.71   24.97
  -6  -5  -3  511.65   30.92
  -6  -5  -3  494.36   28.59
  -6  -5  -3  439.35   26.95
  -6  -5  -3  483.40   29.76
  -6  -5  -2   69.40   11.04
  -6  -5  -2   68.94   11.13
  -6  -5  -2   54.44   11.49
  -6  -5  -2   60.19    9.66
  -6  -5  -2   52.83    7.85
  -6  -5  -2   68.57    8.96
  -6  -5  -2   60.86   13.05
  -6  -5  -2   58.38    9.52
  -6  -5  -2   65.14    9.90
  -6  -5  -1  560.40   38.06
  -6  -5  -1  649.87   36.41
  -6  -5  -1  723.49   36.98
  -6  -5  -1  678.45   33.14
  -6  -5  -1  654.47   32.20
  -6  -5  -1  725.02   37.50
  -6  -5  -1  664.72   36.29
  -6  -5  -1  636.93   38.30
  -6  -5  -1  625.90   37.92
  -6  -5   0  209.11   20.34
  -6  -5   0  233.40   18.95
  -6  -5   0  241.00   16.60
  -6  -5   0  201.83   21.64
  -6  -5   0  260.79   19.09
  -6  -5   0  193.83   17.08
  -6  -5   0  248.28   19.29
  -6  -5   1  169.99   19.24
  -6  -5   1  172.59   15.53
  -6  -5   1  148.39   17.36
  -6  -5   1  169.07   17.46
  -6  -5   2  115.58   17.58
  -6  -5   2  122.80   10.94
  -6  -5   2   94.76   14.80
  -6  -5   2  137.92   15.59
  -6  -5   2  119.42   13.23
  -6  -5   2   91.33   17.23
  -6  -5   3  301.48   17.87
  -6  -5   3  247.01   21.43
  -6  -5   3  239.67   21.39
  -6  -5   3  291.60   21.54
  -6  -5   3  248.79   24.46
  -6  -5   3  256.54   19.15
  -6  -5   4  280.26   19.81
  -6  -5   4  274.32   25.35
  -6  -5   4  309.53   26.75
  -6  -5   4  282.57   22.22
  -6  -5   4  327.85   18.64
  -6  -5   4  256.26   21.99
  -6  -5   4  285.68   21.10
  -6  -5   5  364.67   22.26
  -6  -5   5  337.05   27.36
  -6  -5   5  369.62   20.80
  -6  -5   5  350.98   24.10
  -6  -5   5  339.92   24.60
  -6  -5   5  386.01   22.87
  -6  -5   6   56.83   12.35
  -6  -5   6   58.64   11.35
  -6  -5   6   48.10    8.21
  -6  -5   6   64.68    8.02
  -6  -5   6   64.09    9.58
  -6  -5   7  273.10   16.69
  -6  -5   7  313.26   16.55
  -6  -5   7  273.43   20.36
  -6  -5   8   52.79    4.91
  -6  -5   8    1.07    2.32
  -6  -6  -7   12.07    4.44
  -6  -6  -7   11.36    2.70
  -6  -6  -6  218.22   15.47
  -6  -6  -6  205.35   12.40
  -6  -6  -5  128.43   12.43
  -6  -6  -5  112.40    9.79
  -6  -6  -4  197.47   13.01
  -6  -6  -4  188.69   14.36
  -6  -6  -4  177.35   11.78
  -6  -6  -3  127.11   11.72
  -6  -6  -3  131.89   12.81
  -6  -6  -3  132.64   12.98
  -6  -6  -3  122.78   12.90
  -6  -6  -2  511.08   26.70
  -6  -6  -2  465.76   29.90
  -6  -6  -2  473.51   28.49
  -6  -6  -2  487.82   27.62
  -6  -6  -2  447.18   26.92
  -6  -6  -1  139.44   13.33
  -6  -6  -1  140.86   11.59
  -6  -6  -1  165.59   13.88
  -6  -6  -1  144.07   16.93
  -6  -6  -1  174.42   16.50
  -6  -6  -1  154.52   14.95
  -6  -6   0  225.32   14.98
  -6  -6   0  233.17   16.89
  -6  -6   0  197.07   21.38
  -6  -6   0  222.10   18.71
  -6  -6   1  364.00   21.36
  -6  -6   1  431.34   24.21
  -6  -6   1  377.15   27.36
  -6  -6   1  464.49   27.61
  -6  -6   1  384.52   26.91
  -6  -6   2  325.19   27.83
  -6  -6   2  355.62   26.30
  -6  -6   2  363.55   20.40
  -6  -6   2  355.36   25.66
  -6  -6   2  329.13   22.36
  -6  -6   2  355.96   24.21
  -6  -6   2  391.12   22.56
  -6  -6   3   69.97   10.37
  -6  -6   3   65.13   12.00
  -6  -6   3   70.44   10.52
  -6  -6   3   69.54   12.82
  -6  -6   3   69.11   15.28
  -6  -6   3   74.51    9.50
  -6  -6   4  261.86   18.23
  -6  -6   4  285.11   22.12
  -6  -6   4  250.99   17.68
  -6  -6   4  283.30   17.97
  -6  -6   4  259.76   19.87
  -6  -6   5   99.24    9.86
  -6  -6   5  102.60   12.57
  -6  -6   5   96.30    9.96
  -6  -6   5  104.87   10.19
  -6  -6   5   91.77   11.28
  -6  -6   6  151.96   13.19
  -6  -6   6  160.31   11.24
  -6  -6   6  145.45   10.80
  -6  -6   7   34.10    4.82
  -6  -6   7   34.25    4.29
  -6  -7  -3   10.00    3.36
  -6  -7  -2  167.74   11.13
  -6  -7  -2  189.72   12.23
  -6  -7  -1   77.94    8.67
  -6  -7  -1   75.80    8.57
  -6  -7  -1   65.70    7.05
  -6  -7   0  356.79   20.45
  -6  -7   0  347.15   21.99
  -6  -7   0  336.64   18.38
  -6  -7   0  357.50   19.96
  -6  -7   1    1.35    4.01
  -6  -7   1    2.31    4.79
  -6  -7   2  205.39   14.07
  -6  -7   2  209.99   14.36
  -6  -7   2  182.37   15.10
  -6  -7   2  190.93   12.35
  -6  -7   3   21.43    7.16
  -6  -7   3   12.41    3.93
  -6  -7   3   18.58    4.98
  -6  -7   3   14.05    5.16
  -6  -7   4  178.37   12.14
  -6  -7   4  157.93    9.89
  -5   0 -11   -0.30    5.02
  -5   0 -11   -1.58    4.41
  -5   0 -11   -0.25    3.20
  -5   0 -11    3.74    3.55
  -5   0 -10  193.80   13.24
  -5   0 -10  148.49   14.01
  -5   0 -10  164.51   13.47
  -5   0 -10  158.39   12.47
  -5   0  -9   -1.68    5.79
  -5   0  -9    0.71    5.26
  -5   0  -9    1.38    5.08
  -5   0  -9   -0.47    6.27
  -5   0  -9   -1.13    4.92
  -5   0  -8 1028.04   51.52
  -5   0  -8 1110.16   50.44
  -5   0  -8 1206.11   48.59
  -5   0  -8  672.41   57.41
  -5   0  -8 1235.01   49.39
  -5   0  -8 1158.33   50.31
  -5   0  -8  673.99   58.63
  -5   0  -7   11.31    5.21
  -5   0  -7    3.69    5.46
  -5   0  -7   -1.63    5.57
  -5   0  -7   13.45    5.99
  -5   0  -7   11.43    5.38
  -5   0  -6 1058.22   47.20
  -5   0  -5    1.15    4.26
  -5   0  -4 3726.49  137.72
  -5   0  -4 3469.41  136.13
  -5   0  -3   -1.20    3.99
  -5   0  -1   -2.44    8.97
  -5   0  -1   -0.44    9.60
  -5   0   0 1495.13   62.96
  -5   0   0 1480.46   62.96
  -5   0   0 1536.15   63.98
  -5   0   1    4.18    5.58
  -5   0   1    1.00    5.87
  -5   0   1    2.11    5.93
  -5   0   2 5090.06  189.87
  -5   0   2 5237.51  191.61
  -5   0   2 5089.11  189.88
  -5   0   3    1.60    2.34
  -5   0   3   -0.79    2.33
  -5   0   3   -0.74    3.50
  -5   0   7    6.66    4.67
  -5   0   8  305.47   19.25
  -5   0   9    3.78    5.45
  -5   0  10  354.53   20.60
  -5   0  11   -0.70    3.86
  -5   0  12  181.00   10.65
  -5   1 -12   58.27    4.21
  -5  -1 -11   13.74    6.01
  -5   1 -11   18.29    4.80
  -5  -1 -11   13.63    4.83
  -5   1 -10  269.36   18.87
  -5  -1 -10  275.20   20.25
  -5  -1 -10  325.42   20.85
  -5   1 -10  322.44   19.15
  -5  -1 -10  358.40   18.58
  -5   1 -10  345.51   18.93
  -5  -1 -10  305.76   21.23
  -5  -1 -10  291.17   19.34
  -5   1  -9   59.08    9.38
  -5  -1  -9   56.88   10.54
  -5   1  -9   63.52    8.52
  -5  -1  -9   90.35    9.06
  -5  -1  -9   69.01    8.11
  -5  -1  -9   75.96   10.58
  -5   1  -9   63.99    9.31
  -5  -1  -9   63.36    9.44
  -5  -1  -9   84.70   11.67
  -5  -1  -8  423.13   24.27
  -5   1  -8  473.52   24.58
  -5  -1  -8  217.13   27.02
  -5  -1  -8  388.45   25.71
  -5  -1  -8  447.31   27.38
  -5  -1  -8  394.54   25.05
  -5   1  -8  381.48   23.36
  -5   1  -8  417.59   22.62
  -5  -1  -8  446.90   22.64
  -5  -1  -8  393.53   21.82
  -5   1  -8  353.59   24.84
  -5  -1  -8  334.68   24.42
  -5  -1  -8  243.85   29.17
  -5   1  -7   35.59    7.43
  -5  -1  -7   47.82    7.85
  -5  -1  -7   45.72    6.83
  -5   1  -7   42.04    7.46
  -5  -1  -7   27.22   12.18
  -5   1  -7   37.18    7.49
  -5  -1  -7   28.34    7.85
  -5  -1  -7   52.18    7.02
  -5   1  -7   36.43    6.77
  -5  -1  -7   38.85    8.30
  -5  -1  -7   42.75    6.69
  -5   1  -7   36.85    6.33
  -5   1  -7   31.39    7.61
  -5  -1  -7   39.44    8.13
  -5  -1  -7   43.64   14.02
  -5   1  -6  769.73   33.05
  -5  -1  -6  713.18   35.42
  -5   1  -6  719.70   35.29
  -5  -1  -6  549.57   43.34
  -5  -1  -6  588.19   42.80
  -5   1  -6  688.38   33.06
  -5  -1  -6  687.34   34.54
  -5   1  -5  203.46   14.35
  -5  -1  -5  200.19   14.35
  -5  -1  -5  161.44   21.36
  -5  -1  -5  161.33   20.19
  -5  -1  -5  189.12   13.78
  -5   1  -5  194.57   12.95
  -5   1  -4  571.81   27.38
  -5  -1  -4  591.88   27.92
  -5  -1  -4  510.28   36.06
  -5  -1  -4  535.62   35.27
  -5   1  -4  542.75   25.50
  -5  -1  -4  546.17   26.84
  -5   1  -3  137.50   10.46
  -5  -1  -3  127.84   16.83
  -5  -1  -3  123.80   16.03
  -5  -1  -3  142.85   10.43
  -5  -1  -2  530.65   31.52
  -5   1  -2  650.26   27.85
  -5  -1  -1 1448.93   63.51
  -5  -1  -1 1421.46   62.44
  -5  -1   0 2501.53   97.51
  -5  -1   0 2400.49   97.56
  -5  -1   0 2417.08   97.11
  -5  -1   1  415.90   20.37
  -5   1   1  295.55   18.12
  -5   1   1  289.69   17.75
  -5  -1   1  397.15   19.92
  -5  -1   1  421.83   19.99
  -5   1   1  277.54   17.14
  -5   1   2 2443.88   92.75
  -5  -1   2 2687.08   94.32
  -5   1   2 2362.38   89.83
  -5  -1   2 2623.77   94.25
  -5   1   2 2329.57   89.81
  -5  -1   2 2575.64   94.85
  -5  -1   3  441.74   20.84
  -5  -1   3  450.28   20.86
  -5  -1   3  434.92   21.96
  -5   1   3  434.03   19.02
  -5  -1   7  453.88   25.14
  -5  -1   8  671.10   34.20
  -5   1   8  671.05   32.34
  -5  -1   9  187.59   15.16
  -5   1   9  174.20   13.28
  -5   1  10  221.33   14.19
  -5  -1  10  234.24   16.14
  -5   1  11   58.41    7.45
  -5  -1  11   69.21    7.59
  -5  -1  12  122.39    8.38
  -5  -1  12  103.89    7.06
  -5  -2 -11  200.15   13.90
  -5  -2 -11  198.61   13.96
  -5  -2 -11  181.66   12.68
  -5   2 -10  189.76   12.61
  -5  -2 -10  192.19   15.25
  -5  -2 -10  165.67   13.33
  -5  -2 -10  180.65   16.41
  -5  -2 -10  135.99   14.06
  -5  -2  -9  163.82   15.11
  -5  -2  -9  178.18   17.36
  -5  -2  -9  140.55   13.17
  -5  -2  -9  139.13   15.49
  -5   2  -9  167.51   12.64
  -5  -2  -8  112.51    9.90
  -5   2  -8  111.88   10.70
  -5  -2  -8  113.97   11.84
  -5  -2  -8  143.70   15.90
  -5  -2  -8  113.88   14.14
  -5   2  -8   99.06   12.41
  -5  -2  -7  202.31   17.92
  -5  -2  -7  232.87   19.17
  -5   2  -7  180.79   15.87
  -5   2  -7  209.75   14.22
  -5  -2  -7  202.13   13.27
  -5  -2  -7  158.17   19.15
  -5  -2  -7  154.29   18.26
  -5  -2  -7  189.10   15.24
  -5   2  -7  191.47   13.18
  -5  -2  -6   85.01    9.82
  -5  -2  -6   62.17   13.28
  -5  -2  -6   83.78   10.80
  -5   2  -6   91.68    8.94
  -5  -2  -6   93.56    9.79
  -5   2  -6   74.42    9.75
  -5  -2  -6  100.76   12.00
  -5  -2  -6   93.70    8.29
  -5   2  -6   75.89    7.70
  -5  -2  -6   95.13   15.81
  -5  -2  -5  877.26   41.42
  -5  -2  -5  895.09   49.96
  -5  -2  -5  891.55   48.73
  -5   2  -5  900.79   41.28
  -5  -2  -5  833.88   44.70
  -5  -2  -4  548.93   28.51
  -5  -2  -4  567.34   35.81
  -5  -2  -4  590.74   35.15
  -5  -2  -4  548.49   32.23
  -5   2  -4  608.26   28.59
  -5  -2  -3 1603.22   69.80
  -5  -2  -3 1799.91   77.22
  -5  -2  -3 1736.05   77.73
  -5   2  -3 1784.92   69.77
  -5  -2  -3 1785.34   74.72
  -5  -2  -2 1002.22   48.19
  -5  -2  -2 1001.15   49.04
  -5  -2  -2  974.53   46.11
  -5  -2  -1 1641.12   68.84
  -5  -2   0  578.20   30.13
  -5  -2   0  578.46   30.20
  -5  -2   0  614.86   29.66
  -5  -2   1  356.79   19.17
  -5  -2   1  336.27   18.71
  -5  -2   2  346.50   17.77
  -5  -2   2  414.83   20.90
  -5  -2   2  400.92   21.15
  -5  -2   2  394.26   20.62
  -5  -2   3  920.62   38.78
  -5  -2   3  887.82   37.40
  -5  -2   3  922.93   37.76
  -5  -2   6   51.32    7.97
  -5  -2   7  291.24   19.43
  -5  -2   8  305.95   20.64
  -5  -2   9  551.55   30.06
  -5  -2  10  176.40   13.94
  -5  -2  11   93.91    8.50
  -5   3 -11  118.14    7.08
  -5  -3 -11  118.18    9.34
  -5   3 -10    6.23    3.28
  -5   3 -10    5.24    4.54
  -5  -3 -10    8.34    6.22
  -5  -3 -10    3.87    6.04
  -5  -3 -10    2.95    6.20
  -5   3  -9  323.77   17.86
  -5   3  -9  319.10   19.54
  -5  -3  -9  296.06   22.97
  -5  -3  -9  341.15   24.68
  -5  -3  -8   65.22   10.00
  -5   3  -8   47.62    8.95
  -5  -3  -8   39.05   10.60
  -5  -3  -8   52.30   11.16
  -5   3  -8   48.27    7.09
  -5  -3  -7 1163.16   55.74
  -5   3  -7  936.13   49.13
  -5  -3  -7 1090.04   54.30
  -5   3  -7 1075.00   48.50
  -5   3  -7 1032.81   45.79
  -5  -3  -6  185.04   17.53
  -5   3  -6  183.26   12.71
  -5   3  -6  157.30   14.37
  -5  -3  -5  439.11   28.06
  -5   3  -5  457.01   26.27
  -5   3  -5  476.91   24.21
  -5  -3  -5  500.86   26.39
  -5  -3  -5  520.02   30.89
  -5  -3  -5  518.86   31.00
  -5  -3  -5  434.53   26.02
  -5  -3  -5  556.34   30.83
  -5  -3  -5  528.94   28.07
  -5   3  -4   43.48    6.81
  -5  -3  -4   63.16   11.05
  -5  -3  -4   36.76   10.10
  -5  -3  -4   44.87    7.16
  -5  -3  -4   46.41    9.97
  -5  -3  -4   57.49    9.68
  -5  -3  -4   45.50    7.30
  -5  -3  -3 1392.81   61.57
  -5  -3  -3 1429.91   61.65
  -5  -3  -3 1407.47   57.43
  -5  -3  -2  418.81   25.59
  -5  -3  -2  449.68   26.38
  -5  -3  -2  432.13   23.12
  -5  -3  -1  602.32   31.01
  -5  -3  -1  629.26   29.33
  -5  -3  -1  605.78   30.69
  -5  -3   0  120.98   13.33
  -5  -3   0  123.90   11.10
  -5  -3   1 2840.60  108.20
  -5  -3   1 2869.64  108.27
  -5  -3   1 2969.41  108.21
  -5  -3   2   49.60    7.81
  -5  -3   2   39.32    8.44
  -5  -3   2   38.84    5.34
  -5  -3   2   45.40    7.59
  -5  -3   2   39.00    7.34
  -5  -3   3  869.41   44.20
  -5  -3   3  859.29   42.12
  -5  -3   3 1124.06   45.89
  -5  -3   3 1163.36   46.29
  -5  -3   4   14.58    5.66
  -5  -3   4    7.55    5.52
  -5  -3   5  477.55   27.50
  -5  -3   5  543.17   26.80
  -5  -3   5  483.78   28.84
  -5  -3   5  492.38   26.87
  -5  -3   6  312.53   23.01
  -5  -3   6  303.87   20.89
  -5  -3   6  335.62   21.12
  -5  -3   7  717.21   42.75
  -5  -3   7  833.52   39.39
  -5  -3   7  753.71   42.85
  -5  -3   8   74.15   12.09
  -5  -3  10   10.00    6.03
  -5  -3  11  187.09   10.73
  -5  -4 -10   10.50    3.41
  -5   4 -10   10.67    3.49
  -5  -4 -10   12.32    5.07
  -5  -4 -10    6.83    5.53
  -5  -4 -10    7.82    5.14
  -5  -4  -9  337.45   19.69
  -5   4  -9  385.21   20.10
  -5  -4  -9  366.04   21.94
  -5  -4  -9  438.58   24.81
  -5  -4  -9  433.16   27.01
  -5  -4  -9  402.49   25.09
  -5  -4  -8    7.07    5.43
  -5  -4  -8    1.58    8.01
  -5   4  -8    5.22    5.72
  -5  -4  -8    4.46    5.25
  -5  -4  -8    0.38    5.11
  -5  -4  -8    0.61    8.08
  -5  -4  -7  107.90   12.20
  -5  -4  -7  138.49   15.21
  -5   4  -7  104.96   11.31
  -5  -4  -7  105.11   14.30
  -5  -4  -7  117.11   12.46
  -5  -4  -7   97.29   11.20
  -5  -4  -6   52.65    9.03
  -5   4  -6   60.08    9.36
  -5  -4  -6   96.51   12.96
  -5  -4  -6   83.50   12.98
  -5  -4  -6   58.02   11.77
  -5  -4  -6   70.45   10.08
  -5  -4  -5  814.38   42.64
  -5  -4  -5  883.05   41.12
  -5  -4  -5  625.81   35.19
  -5  -4  -5  676.43   35.13
  -5  -4  -5  764.02   37.07
  -5  -4  -5  742.80   37.37
  -5  -4  -5  649.27   35.89
  -5  -4  -4   11.48    6.88
  -5  -4  -4   20.38    7.72
  -5  -4  -4   18.61    7.76
  -5  -4  -4   31.87    7.76
  -5  -4  -4   21.49    6.33
  -5  -4  -4   20.28    6.04
  -5  -4  -4   16.13    6.02
  -5  -4  -4   25.60    9.24
  -5  -4  -4   23.49    7.23
  -5  -4  -4   19.87    8.48
  -5  -4  -3  573.39   31.68
  -5  -4  -3  601.50   33.89
  -5  -4  -3  561.77   33.33
  -5  -4  -3  610.27   32.51
  -5  -4  -3  658.16   33.11
  -5  -4  -3  568.41   29.45
  -5  -4  -3  542.97   28.99
  -5  -4  -3  536.16   33.20
  -5  -4  -3  715.56   35.10
  -5  -4  -2   91.13   13.67
  -5  -4  -2   96.27   11.21
  -5  -4  -2  103.94   13.46
  -5  -4  -2  102.18   11.56
  -5  -4  -2  112.96   11.94
  -5  -4  -2  108.32    9.96
  -5  -4  -2   94.39    9.85
  -5  -4  -2  100.76   11.71
  -5  -4  -2   99.58   13.47
  -5  -4  -1  751.48   41.14
  -5  -4  -1  928.90   42.39
  -5  -4  -1  911.79   39.98
  -5  -4  -1  896.36   38.64
  -5  -4  -1  948.03   42.64
  -5  -4  -1  820.22   43.66
  -5  -4  -1  691.13   42.05
  -5  -4  -1  723.97   41.45
  -5  -4   0   16.20    8.86
  -5  -4   0   18.86    8.30
  -5  -4   0    7.81    5.94
  -5  -4   0   13.17    5.59
  -5  -4   0    9.13    9.29
  -5  -4   0   13.08    5.57
  -5  -4   0   17.24    6.37
  -5  -4   1  503.87   32.20
  -5  -4   1  572.92   30.01
  -5  -4   1  492.83   32.36
  -5  -4   1  602.07   30.60
  -5  -4   1  489.33   27.34
  -5  -4   1  531.89   31.08
  -5  -4   1  470.70   29.36
  -5  -4   2   43.56    9.56
  -5  -4   2   39.17   11.54
  -5  -4   2   45.84    9.49
  -5  -4   2   31.63   10.74
  -5  -4   2   39.37    7.36
  -5  -4   2   49.24    7.14
  -5  -4   2   32.58    9.14
  -5  -4   3 1036.77   56.65
  -5  -4   3 1199.60   53.02
  -5  -4   3 1002.76   51.08
  -5  -4   3 1062.65   55.15
  -5  -4   3 1197.56   49.28
  -5  -4   3 1082.43   52.08
  -5  -4   4   53.41   14.01
  -5  -4   4   63.78    9.97
  -5  -4   4   44.84   10.67
  -5  -4   4   68.04   13.90
  -5  -4   4   55.55    8.23
  -5  -4   4   51.90   10.21
  -5  -4   5  524.27   35.92
  -5  -4   5  582.41   29.89
  -5  -4   5  551.38   34.39
  -5  -4   5  500.57   30.55
  -5  -4   5  492.04   28.14
  -5  -4   5  517.67   30.28
  -5  -4   6   74.29   12.56
  -5  -4   6   84.97   15.40
  -5  -4   6   82.31   10.31
  -5  -4   7  129.57   12.20
  -5  -4   7  176.63   15.86
  -5  -4   7  152.98   13.69
  -5  -4   7  172.38   18.34
  -5  -4   8    8.46    7.36
  -5  -4   8    5.79    6.73
  -5  -4   8   -1.68    3.89
  -5  -4   8   17.90    5.38
  -5  -4   8    7.63    5.70
  -5  -4   9  346.28   19.10
  -5  -4  10    3.06    3.07
  -5   5  -9   22.63    3.12
  -5  -5  -9   28.89    5.96
  -5  -5  -9   22.48    3.47
  -5  -5  -9   22.85    6.02
  -5   5  -8  106.33    8.32
  -5  -5  -8  102.04    8.61
  -5  -5  -8  104.49   12.91
  -5   5  -7  561.60   27.18
  -5  -5  -7  595.02   34.50
  -5  -5  -7  561.62   28.02
  -5  -5  -6   24.22    6.58
  -5   5  -6   33.69    7.05
  -5  -5  -6   33.70    8.24
  -5  -5  -6   36.67    9.66
  -5  -5  -6   41.31   10.45
  -5  -5  -5  321.11   20.83
  -5   5  -5  309.46   19.53
  -5  -5  -5  344.83   25.48
  -5  -5  -5  328.64   21.27
  -5  -5  -5  348.47   25.35
  -5  -5  -4  230.24   17.65
  -5  -5  -4  211.00   19.09
  -5  -5  -4  172.81   13.76
  -5  -5  -4  201.43   15.90
  -5  -5  -4  206.61   18.60
  -5  -5  -4  211.44   16.87
  -5  -5  -3  212.65   18.60
  -5  -5  -3  196.44   16.84
  -5  -5  -3  207.08   16.22
  -5  -5  -3  186.99   18.99
  -5  -5  -3  183.81   13.94
  -5  -5  -3  223.08   18.55
  -5  -5  -3  213.43   17.83
  -5  -5  -2  606.65   33.14
  -5  -5  -2  591.65   31.59
  -5  -5  -2  442.62   32.42
  -5  -5  -2  507.43   29.77
  -5  -5  -2  586.32   31.15
  -5  -5  -2  519.37   27.16
  -5  -5  -2  501.86   27.51
  -5  -5  -2  565.57   30.85
  -5  -5  -2  540.60   33.34
  -5  -5  -2  581.98   30.54
  -5  -5  -2  573.33   33.40
  -5  -5  -1  678.39   36.52
  -5  -5  -1  708.14   36.47
  -5  -5  -1  615.14   39.28
  -5  -5  -1  664.38   37.27
  -5  -5  -1  691.67   36.36
  -5  -5  -1  620.32   31.74
  -5  -5  -1  673.15   33.13
  -5  -5  -1  729.43   36.91
  -5  -5  -1  643.87   38.53
  -5  -5  -1  737.61   39.42
  -5  -5  -1  752.32   35.84
  -5  -5   0  426.81   24.15
  -5  -5   0  394.01   22.31
  -5  -5   0  336.35   26.41
  -5  -5   0  345.03   27.79
  -5  -5   0  374.92   23.77
  -5  -5   1  331.39   25.05
  -5  -5   1  372.16   23.78
  -5  -5   1  341.45   25.93
  -5  -5   1  348.65   27.73
  -5  -5   1  399.83   26.78
  -5  -5   1  414.42   23.85
  -5  -5   2  189.74   20.75
  -5  -5   2  200.71   17.93
  -5  -5   2  154.06   12.62
  -5  -5   2  167.04   17.76
  -5  -5   2  180.51   15.68
  -5  -5   2  166.59   19.92
  -5  -5   3  558.01   27.90
  -5  -5   3  492.53   32.29
  -5  -5   3  567.60   30.67
  -5  -5   3  504.90   35.42
  -5  -5   3  582.04   32.79
  -5  -5   3  507.72   32.31
  -5  -5   4  107.20   15.46
  -5  -5   4  124.96   18.63
  -5  -5   4  130.93   13.17
  -5  -5   4  134.48   18.47
  -5  -5   4  145.04   14.47
  -5  -5   4  137.16   11.59
  -5  -5   4  122.90   15.13
  -5  -5   5  469.43   27.31
  -5  -5   5  463.35   32.28
  -5  -5   5  408.78   28.92
  -5  -5   5  531.28   26.09
  -5  -5   5  480.42   29.45
  -5  -5   5  525.60   34.54
  -5  -5   5  515.45   28.39
  -5  -5   6  125.35   12.23
  -5  -5   6  118.15   14.79
  -5  -5   6  133.30   11.37
  -5  -5   6  123.92   13.41
  -5  -5   6  138.72   12.04
  -5  -5   6  120.03   16.05
  -5  -5   7  212.02   14.51
  -5  -5   7  186.14   15.93
  -5  -5   7  199.57   13.33
  -5  -5   7  216.00   17.93
  -5  -5   8   79.44    7.45
  -5  -6  -7   23.55    3.22
  -5  -6  -7   28.43    6.20
  -5  -6  -6  193.94   12.36
  -5  -6  -6  221.45   16.17
  -5  -6  -5   29.54    5.86
  -5  -6  -5   38.66    8.06
  -5  -6  -4  173.51   13.54
  -5  -6  -4  189.98   14.36
  -5  -6  -4  188.18   16.24
  -5  -6  -3  196.22   15.56
  -5  -6  -3  175.93   14.46
  -5  -6  -3  208.12   18.07
  -5  -6  -3  196.57   15.73
  -5  -6  -3  186.64   16.07
  -5  -6  -2  213.03   17.65
  -5  -6  -2  192.60   19.26
  -5  -6  -2  216.73   16.13
  -5  -6  -2  225.36   17.46
  -5  -6  -2  208.03   16.44
  -5  -6  -1  132.72   14.23
  -5  -6  -1  157.60   13.60
  -5  -6  -1  150.55   17.39
  -5  -6  -1  129.19   10.69
  -5  -6  -1  147.67   18.33
  -5  -6  -1  141.37   15.14
  -5  -6  -1  173.94   15.23
  -5  -6   0  256.58   21.08
  -5  -6   0  287.14   18.98
  -5  -6   0  260.60   22.48
  -5  -6   0  247.78   23.52
  -5  -6   0  329.02   22.60
  -5  -6   0  283.09   20.30
  -5  -6   0  236.86   16.07
  -5  -6   1  194.29   14.28
  -5  -6   1  244.02   17.12
  -5  -6   1  227.84   20.51
  -5  -6   2  236.83   21.94
  -5  -6   2  280.85   18.49
  -5  -6   2  236.12   21.24
  -5  -6   2  252.91   16.05
  -5  -6   2  239.82   18.70
  -5  -6   2  263.82   20.50
  -5  -6   2  228.08   23.51
  -5  -6   3  110.31   12.32
  -5  -6   3   80.44   16.38
  -5  -6   3  107.63   14.58
  -5  -6   3   96.50   12.53
  -5  -6   3   99.00   11.22
  -5  -6   4  338.27   22.11
  -5  -6   4  344.26   25.66
  -5  -6   4  327.36   23.84
  -5  -6   4  314.00   23.25
  -5  -6   4  331.10   26.24
  -5  -6   4  344.55   21.68
  -5  -6   4  400.34   21.83
  -5  -6   5  101.47   12.87
  -5  -6   5   97.44   10.30
  -5  -6   5   94.19   10.27
  -5  -6   5   86.05   11.72
  -5  -6   5   69.21   12.27
  -5  -6   6  221.22   16.25
  -5  -6   6  195.27   13.46
  -5  -6   6  172.49   13.40
  -5  -6   7   43.05    5.59
  -5  -6   7   49.81    5.92
  -5  -7  -3   -0.99    2.22
  -5  -7  -2  354.86   18.98
  -5  -7  -2  318.15   17.28
  -5  -7  -2  347.85   18.74
  -5  -7  -1    2.72    7.54
  -5  -7  -1    8.50    5.12
  -5  -7  -1    0.29    5.22
  -5  -7  -1    2.05    3.72
  -5  -7   0  260.64   16.56
  -5  -7   0  289.05   18.28
  -5  -7   0  294.37   20.50
  -5  -7   0  292.18   17.75
  -5  -7   0  260.93   15.85
  -5  -7   1   12.41    6.43
  -5  -7   1    8.81    4.58
  -5  -7   1    7.34    5.63
  -5  -7   2  219.38   17.11
  -5  -7   2  198.58   13.05
  -5  -7   2  198.85   15.44
  -5  -7   2  223.28   15.48
  -5  -7   3   42.37    8.96
  -5  -7   3   45.42    7.25
  -5  -7   3   39.20    5.59
  -5  -7   3   43.85    7.68
  -5  -7   4  122.88   10.02
  -5  -7   4  129.09    8.60
  -5  -7   4  127.92   11.32
  -5  -7   5    2.82    1.50
  -5  -7   5   10.02    3.52
  -4   0 -11   -0.32    5.28
  -4   0 -11    1.04    4.75
  -4   0 -11    3.81    3.69
  -4   0 -11    2.57    4.29
  -4   0 -10  389.14   20.80
  -4   0 -10  321.10   22.02
  -4   0 -10  338.20   21.34
  -4   0 -10  351.33   20.50
  -4   0  -9   -0.43    5.76
  -4   0  -9   -1.12    5.42
  -4   0  -9    0.35    4.91
  -4   0  -9    4.08    4.90
  -4   0  -9    5.66    6.28
  -4   0  -9    4.97    5.41
  -4   0  -8 1149.07   54.16
  -4   0  -8 1178.50   52.94
  -4   0  -8 1304.16   51.41
  -4   0  -8  686.40   58.76
  -4   0  -8 1370.75   52.74
  -4   0  -8 1321.00   53.65
  -4   0  -8  639.59   59.14
  -4   0  -7    7.18    5.31
  -4   0  -7    5.93    5.89
  -4   0  -7    3.06    5.56
  -4   0  -7    6.95    5.65
  -4   0  -7    8.60    5.07
  -4   0  -6  154.20   12.14
  -4   0  -5    1.03    4.08
  -4   0  -4 1237.72   49.45
  -4   0  -4 1146.85   48.27
  -4   0  -3    1.74    3.80
  -4   0  -2 2852.69  108.05
  -4   0   0 3550.69  131.62
  -4   0   0 3262.19  130.38
  -4   0   0 3443.59  130.69
  -4   0   1   -2.74    5.31
  -4   0   1    3.67    5.72
  -4   0   1   -2.23    5.03
  -4   0   2 3005.77  112.15
  -4   0   2 3068.45  113.52
  -4   0   2 2988.64  112.15
  -4   0   3    2.44    2.09
  -4   0   3    1.64    3.12
  -4   0   3    0.47    2.10
  -4   0   7    0.33    4.49
  -4   0   8  240.01   16.65
  -4   0   9   -0.79    5.71
  -4   0  10  837.77   39.33
  -4   0  11    2.68    4.53
  -4   0  12   88.06    6.81
  -4   0  12  132.82    8.96
  -4   1 -12  130.38    6.96
  -4  -1 -12   85.76    8.19
  -4   1 -11   42.70    7.17
  -4  -1 -11   48.50    8.03
  -4  -1 -11   70.30    9.49
  -4   1 -11   56.01    6.96
  -4  -1 -11   53.38    7.67
  -4   1 -10  259.74   16.03
  -4   1 -10  254.68   16.72
  -4  -1 -10  224.21   14.82
  -4  -1 -10  249.20   18.21
  -4  -1 -10  226.87   18.35
  -4  -1 -10  220.91   16.76
  -4  -1 -10  239.91   18.35
  -4   1 -10  218.49   16.62
  -4   1  -9  132.71   12.92
  -4  -1  -9  122.03   13.68
  -4   1  -9  131.67   11.74
  -4  -1  -9  150.89   12.01
  -4  -1  -9  153.65   12.10
  -4  -1  -9  154.12   14.21
  -4  -1  -9  146.47   15.19
  -4   1  -9  141.99   13.12
  -4  -1  -9  133.09   13.23
  -4   1  -9  109.26   12.86
  -4  -1  -9   82.82   12.07
  -4  -1  -8  189.99   17.31
  -4  -1  -8  221.05   18.25
  -4  -1  -8  170.68   15.97
  -4   1  -8  192.78   15.43
  -4   1  -8  232.01   15.20
  -4  -1  -8  231.99   14.95
  -4  -1  -8  175.65   14.13
  -4   1  -8  213.44   16.11
  -4  -1  -8  197.33   15.83
  -4  -1  -8  164.82   15.79
  -4   1  -8  194.45   16.68
  -4  -1  -7  274.91   29.65
  -4  -1  -7  387.28   24.93
  -4  -1  -7  452.68   26.34
  -4  -1  -7  391.81   23.70
  -4   1  -7  381.07   22.28
  -4   1  -7  377.51   21.31
  -4  -1  -7  416.37   21.45
  -4  -1  -7  269.55   28.36
  -4  -1  -7  392.64   24.13
  -4   1  -7  386.83   23.83
  -4   1  -7  431.31   23.57
  -4  -1  -7  422.78   21.98
  -4   1  -7  414.48   21.05
  -4   1  -7  358.19   22.76
  -4  -1  -7  458.70   23.86
  -4   1  -6 1574.11   64.09
  -4  -1  -6 1612.27   64.26
  -4  -1  -6 1216.83   72.63
  -4  -1  -6 1221.88   71.24
  -4  -1  -6 1564.55   63.38
  -4   1  -6 1494.18   61.87
  -4  -1  -5  132.31   10.72
  -4   1  -5  133.48   10.70
  -4  -1  -5   93.21   16.13
  -4  -1  -5  103.86   16.28
  -4   1  -5  126.99    9.77
  -4  -1  -5  129.33   10.62
  -4   1  -4 1571.79   61.99
  -4  -1  -4 1628.66   62.50
  -4  -1  -4 1349.93   70.47
  -4  -1  -4 1345.62   69.28
  -4  -1  -4 1540.84   61.68
  -4   1  -3  823.33   34.56
  -4  -1  -3  876.48   35.35
  -4  -1  -3  734.36   42.05
  -4  -1  -3  703.33   40.63
  -4   1  -2 2073.82   79.83
  -4  -1  -1  298.61   20.27
  -4  -1  -1  304.81   19.69
  -4  -1   0 2498.92   98.32
  -4  -1   0 2537.75   99.26
  -4  -1   0 2524.79   98.80
  -4   1   1  542.08   29.01
  -4  -1   1  843.36   31.30
  -4   1   1  546.14   28.70
  -4  -1   1  831.50   31.37
  -4  -1   1  795.21   31.08
  -4   1   2 1929.64   75.29
  -4  -1   2 2032.19   77.16
  -4  -1   2 2044.70   77.07
  -4  -1   2 2027.19   77.81
  -4  -1   3 2007.49   76.85
  -4  -1   3 2060.64   76.90
  -4  -1   3 1955.38   77.87
  -4   1   3 1971.46   74.43
  -4   1   7  449.90   23.60
  -4  -1   7  480.98   25.56
  -4  -1   8 1284.23   56.58
  -4   1   8 1263.32   54.62
  -4  -1   9   67.92    9.83
  -4   1   9   59.31    8.27
  -4  -1  10  141.13   12.71
  -4   1  10  125.24   10.80
  -4  -1  11   44.62    6.92
  -4   1  11   30.54    4.96
  -4   1  11   27.87    6.54
  -4  -1  12  132.54    8.86
  -4  -1  12  165.02   10.48
  -4  -2 -11  169.96   13.44
  -4  -2 -11  160.90   13.32
  -4  -2 -11  103.79   11.18
  -4  -2 -11  127.48   11.21
  -4   2 -10  285.88   16.29
  -4  -2 -10  281.08   19.17
  -4  -2 -10  315.21   21.84
  -4  -2 -10  232.64   20.04
  -4  -2 -10  217.35   18.88
  -4  -2 -10  234.64   18.19
  -4  -2  -9  332.87   23.22
  -4   2  -9  348.68   20.04
  -4  -2  -9  361.06   23.81
  -4  -2  -9  352.94   25.70
  -4  -2  -9  319.17   24.76
  -4  -2  -9  358.27   22.20
  -4  -2  -8  390.21   26.68
  -4   2  -8  349.81   20.47
  -4  -2  -8  413.31   20.48
  -4  -2  -8  362.31   25.79
  -4  -2  -8  353.82   23.85
  -4   2  -8  319.18   20.49
  -4   2  -8  358.75   22.19
  -4   2  -8  289.56   22.51
  -4  -2  -8  360.40   22.33
  -4  -2  -7  325.20   23.16
  -4  -2  -7  285.50   20.34
  -4   2  -7  263.91   17.31
  -4   2  -7  268.28   17.24
  -4  -2  -7  306.01   16.92
  -4  -2  -7  245.62   18.99
  -4   2  -7  285.33   19.99
  -4   2  -7  291.34   19.13
  -4  -2  -7  309.72   19.52
  -4  -2  -7  316.47   22.66
  -4  -2  -6  298.10   20.33
  -4   2  -6  249.65   17.39
  -4  -2  -6  248.83   17.60
  -4  -2  -6  234.88   21.36
  -4   2  -6  272.94   15.98
  -4  -2  -6  256.52   18.08
  -4  -2  -6  272.32   17.46
  -4  -2  -6  229.22   21.96
  -4  -2  -5  817.50   45.96
  -4  -2  -5  849.04   38.97
  -4   2  -5  881.15   39.00
  -4  -2  -5  779.29   41.22
  -4  -2  -5  797.05   44.49
  -4  -2  -5  879.67   39.43
  -4  -2  -4  475.05   30.34
  -4   2  -4  494.19   23.76
  -4  -2  -4  453.72   27.04
  -4  -2  -4  465.78   29.30
  -4  -2  -4  474.87   24.39
  -4  -2  -3  614.85   34.37
  -4  -2  -3  623.30   31.58
  -4   2  -3  622.24   27.89
  -4  -2  -3  610.54   33.59
  -4  -2  -3  605.12   28.57
  -4  -2  -2 1585.59   68.59
  -4  -2  -2 1632.52   66.32
  -4   2  -2 1556.78   62.15
  -4  -2  -2 1588.82   68.07
  -4  -2  -1  510.18   25.63
  -4  -2   0  156.33    6.61
  -4  -2   0  212.59   12.83
  -4  -2   1  675.14   29.20
  -4  -2   1  691.01   29.45
  -4  -2   2 1084.85   43.52
  -4  -2   2 1050.10   43.83
  -4  -2   2 1100.04   43.72
  -4  -2   3 1397.85   59.31
  -4  -2   3 1453.31   58.73
  -4  -2   3 1461.61   58.80
  -4  -2   7   95.17   10.68
  -4  -2   8  165.76   14.48
  -4  -2   9  226.06   17.45
  -4  -2  10  290.90   19.03
  -4  -2  11   84.59    8.61
  -4  -3 -11  148.37   12.61
  -4   3 -11  193.23   10.65
  -4  -3 -11  171.02   11.54
  -4  -3 -11  206.83   13.68
  -4  -3 -11  134.15   11.15
  -4  -3 -10   23.98    7.94
  -4   3 -10   25.47    5.97
  -4  -3 -10   34.47    8.73
  -4  -3 -10   27.26    6.17
  -4  -3 -10   30.00    8.22
  -4  -3 -10   37.12    8.96
  -4   3  -9  201.48   13.28
  -4  -3  -9  230.67   20.17
  -4   3  -9  218.68   15.59
  -4  -3  -9  206.33   15.47
  -4  -3  -9  211.98   19.58
  -4   3  -8   68.32    7.86
  -4  -3  -8   82.63   11.28
  -4  -3  -8   54.55   10.16
  -4   3  -8   68.84    9.94
  -4  -3  -8   72.32   12.51
  -4  -3  -8   66.72   12.21
  -4  -3  -7  768.06   42.26
  -4  -3  -7  649.03   36.87
  -4  -3  -7  807.61   39.32
  -4  -3  -7  715.38   40.86
  -4   3  -7  697.35   33.22
  -4   3  -7  734.00   36.01
  -4   3  -7  669.27   36.53
  -4   3  -6  113.52    9.52
  -4  -3  -6  121.91   14.07
  -4  -3  -6  112.72   12.25
  -4   3  -6   95.65   10.75
  -4  -3  -5  247.78   18.16
  -4   3  -5  265.63   17.38
  -4  -3  -5  264.43   17.01
  -4  -3  -5  290.06   20.21
  -4  -3  -5  294.26   20.83
  -4  -3  -5  266.78   18.11
  -4  -3  -5  242.04   17.94
  -4  -3  -5  282.54   19.87
  -4  -3  -4   20.00    7.88
  -4  -3  -4   36.03    8.48
  -4  -3  -4   28.46    7.52
  -4   3  -4   24.79    5.14
  -4  -3  -3 1332.32   52.95
  -4  -3  -3 1314.69   56.88
  -4  -3  -3 1436.93   57.76
  -4   3  -3 1235.30   51.90
  -4  -3  -2   97.06   10.90
  -4  -3  -2  101.31    8.91
  -4  -3  -2  102.35   10.95
  -4  -3  -1 1642.05   61.93
  -4  -3  -1 1176.32   60.45
  -4  -3  -1 1182.38   59.15
  -4  -3  -1 1582.31   59.29
  -4  -3  -1 1597.04   61.66
  -4  -3   0  121.69   10.73
  -4  -3   0  103.69   11.64
  -4  -3   0  117.85   10.68
  -4  -3   0  102.11    5.75
  -4  -3   0  134.01   10.58
  -4  -3   1 1882.65   75.84
  -4  -3   1 1895.26   81.63
  -4  -3   2   87.07    8.52
  -4  -3   2  107.21   10.07
  -4  -3   2  107.96   10.27
  -4  -3   2   83.04   10.34
  -4  -3   3  514.34   26.93
  -4  -3   3  496.66   26.13
  -4  -3   4   48.70    7.73
  -4  -3   4   39.55    8.34
  -4  -3   5  532.00   26.23
  -4  -3   5  483.10   28.96
  -4  -3   5  455.70   25.77
  -4  -3   6   14.48    7.69
  -4  -3   6    8.41    9.58
  -4  -3   6    7.85    7.71
  -4  -3   6    6.41    5.51
  -4  -3   7  657.17   34.54
  -4  -3   7  643.03   38.29
  -4  -3   7  661.78   39.24
  -4  -3   7  730.57   35.48
  -4  -3   8   17.94    7.20
  -4  -3   9  245.08   17.76
  -4  -3  11  191.21   11.58
  -4  -4 -10    3.69    5.73
  -4  -4 -10    2.43    3.02
  -4   4 -10   -0.33    3.27
  -4  -4 -10   -1.30    5.69
  -4  -4 -10   -2.24    5.04
  -4  -4  -9  481.35   27.38
  -4  -4  -9  404.01   24.13
  -4  -4  -9  388.62   23.54
  -4  -4  -9  413.80   21.91
  -4   4  -9  439.74   22.00
  -4  -4  -9  453.31   28.94
  -4  -4  -9  395.57   26.72
  -4  -4  -8   62.48    9.63
  -4  -4  -8   46.79    9.38
  -4  -4  -8   56.28    8.16
  -4   4  -8   58.97    8.42
  -4  -4  -8   66.13   12.03
  -4  -4  -8   52.59   11.33
  -4  -4  -7  323.79   21.89
  -4  -4  -7  306.54   22.15
  -4  -4  -7  275.24   19.06
  -4   4  -7  264.11   18.45
  -4  -4  -7  271.77   23.43
  -4  -4  -6  454.82   26.89
  -4  -4  -6  393.45   26.97
  -4  -4  -6  423.49   25.21
  -4   4  -6  407.09   24.47
  -4  -4  -6  484.49   31.58
  -4  -4  -6  525.15   30.82
  -4  -4  -5 1292.78   55.20
  -4  -4  -5 1084.06   49.79
  -4  -4  -5  961.38   47.85
  -4  -4  -5 1135.81   50.80
  -4  -4  -5 1099.10   54.72
  -4  -4  -5 1025.77   49.79
  -4  -4  -5 1198.81   56.08
  -4  -4  -4  191.72   17.64
  -4  -4  -4  181.08   15.46
  -4  -4  -4  196.19   17.43
  -4  -4  -4  222.90   17.36
  -4  -4  -4  188.33   14.77
  -4  -4  -4  157.76   16.29
  -4  -4  -4  173.70   13.97
  -4  -4  -4  163.21   13.06
  -4  -4  -4  173.95   13.88
  -4  -4  -4  177.63   15.36
  -4  -4  -4  176.39   13.90
  -4  -4  -3  852.32   41.05
  -4  -4  -3  821.60   38.70
  -4  -4  -3  839.99   41.25
  -4  -4  -3  846.38   39.21
  -4  -4  -3  717.90   35.71
  -4  -4  -3  763.21   35.96
  -4  -4  -3  853.27   39.05
  -4  -4  -3  721.31   39.76
  -4  -4  -3  763.18   37.52
  -4  -4  -3  760.46   39.93
  -4  -4  -2  288.62   19.87
  -4  -4  -2  346.16   20.90
  -4  -4  -2  309.06   19.21
  -4  -4  -2  304.22   19.91
  -4  -4  -2  335.42   20.57
  -4  -4  -2  313.62   21.96
  -4  -4  -1 1527.17   69.86
  -4  -4  -1 1680.98   68.37
  -4  -4  -1 1442.64   68.35
  -4  -4  -1 1688.23   68.52
  -4  -4   0   40.22   10.09
  -4  -4   0   38.87    7.54
  -4  -4   0   34.03    7.19
  -4  -4   1  699.15   37.27
  -4  -4   1  774.58   36.71
  -4  -4   1  778.39   36.89
  -4  -4   2   50.62    9.77
  -4  -4   2   44.34   11.31
  -4  -4   2   58.75    9.87
  -4  -4   3 1115.94   49.10
  -4  -4   3  946.09   47.45
  -4  -4   3 1027.70   51.73
  -4  -4   3 1040.45   45.19
  -4  -4   3  997.69   48.37
  -4  -4   3 1021.41   53.21
  -4  -4   3 1003.93   46.20
  -4  -4   3 1001.17   53.22
  -4  -4   4   85.94   13.99
  -4  -4   4   80.78   14.76
  -4  -4   4   85.37    9.59
  -4  -4   4   82.33   11.86
  -4  -4   4   65.63   11.50
  -4  -4   4   89.35   10.97
  -4  -4   4  112.24   11.90
  -4  -4   5  956.60   50.28
  -4  -4   5 1003.04   52.82
  -4  -4   5  930.73   44.45
  -4  -4   5  943.47   46.57
  -4  -4   5  892.59   46.41
  -4  -4   5 1059.52   46.34
  -4  -4   5  956.38   47.82
  -4  -4   6  175.23   14.97
  -4  -4   6  182.39   17.24
  -4  -4   6  212.52   15.43
  -4  -4   6  185.50   20.09
  -4  -4   6  175.94   17.48
  -4  -4   7  408.10   25.59
  -4  -4   7  413.33   28.72
  -4  -4   7  406.05   24.28
  -4  -4   8   92.53   11.59
  -4  -4   8   91.85   10.36
  -4  -4   8   96.11   11.38
  -4  -4   9  338.47   17.49
  -4  -4   9  309.30   18.41
  -4  -4  10   -2.06    3.69
  -4  -5  -9   44.30    4.42
  -4   5  -9   43.51    4.12
  -4  -5  -9   35.97    6.15
  -4  -5  -9   48.36    8.38
  -4  -5  -9   52.98    8.11
  -4   5  -8  136.43    9.56
  -4  -5  -8  133.03   13.30
  -4  -5  -8  128.06   14.73
  -4  -5  -8  131.23    9.97
  -4  -5  -7  302.34   18.39
  -4   5  -7  306.27   17.66
  -4  -5  -7  313.15   22.44
  -4  -5  -7  342.14   25.19
  -4  -5  -7  348.77   24.45
  -4  -5  -6   67.24    8.71
  -4   5  -6   67.10    8.15
  -4  -5  -6   77.96   12.38
  -4  -5  -6   71.69   12.53
  -4  -5  -6   70.37   11.62
  -4  -5  -5  347.85   24.69
  -4   5  -5  359.62   20.90
  -4  -5  -5  361.89   22.17
  -4  -5  -5  382.17   27.52
  -4  -5  -5  368.81   22.60
  -4  -5  -5  392.15   27.05
  -4  -5  -4  520.34   29.23
  -4  -5  -4  495.83   31.78
  -4  -5  -4  510.52   28.23
  -4  -5  -4  496.73   30.39
  -4  -5  -4  507.41   32.06
  -4  -5  -4  516.70   28.51
  -4  -5  -3  209.66   18.11
  -4  -5  -3  204.26   16.79
  -4  -5  -3  186.07   15.25
  -4  -5  -3  194.78   18.30
  -4  -5  -3  155.03   12.45
  -4  -5  -3  200.00   16.83
  -4  -5  -3  195.85   17.07
  -4  -5  -3  181.20   17.96
  -4  -5  -2   89.44   11.45
  -4  -5  -2   90.40   11.86
  -4  -5  -2   78.68   14.40
  -4  -5  -2   81.25    9.98
  -4  -5  -2   81.13   11.47
  -4  -5  -2   85.30    9.16
  -4  -5  -2   79.45   10.00
  -4  -5  -2   78.10   13.96
  -4  -5  -2   81.84   10.56
  -4  -5  -2  107.90   13.52
  -4  -5  -1  449.34   31.81
  -4  -5  -1  440.92   30.51
  -4  -5  -1  524.50   30.91
  -4  -5  -1  468.66   25.44
  -4  -5  -1  491.13   28.42
  -4  -5  -1  552.75   29.71
  -4  -5  -1  443.43   30.42
  -4  -5  -1  538.13   31.54
  -4  -5  -1  564.38   28.79
  -4  -5   0  171.61   19.53
  -4  -5   0  188.78   17.58
  -4  -5   0  176.90   13.78
  -4  -5   0  169.25   19.27
  -4  -5   0  202.49   16.36
  -4  -5   0  224.75   16.29
  -4  -5   0  194.40   19.15
  -4  -5   1  890.80   47.08
  -4  -5   1 1033.70   49.27
  -4  -5   1 1078.49   46.24
  -4  -5   1  872.90   48.06
  -4  -5   1  855.84   50.56
  -4  -5   1  999.60   51.30
  -4  -5   2  177.57   18.01
  -4  -5   2  178.58   16.97
  -4  -5   2  163.60   14.83
  -4  -5   2  158.60   19.86
  -4  -5   3  274.72   24.89
  -4  -5   3  215.57   20.48
  -4  -5   3  294.64   21.32
  -4  -5   3  244.63   23.62
  -4  -5   3  264.90   19.13
  -4  -5   4  108.69   16.95
  -4  -5   4  135.86   13.62
  -4  -5   4  147.56   19.11
  -4  -5   4  123.96   10.88
  -4  -5   4  126.16   15.29
  -4  -5   4  116.30   15.58
  -4  -5   4  139.68   14.61
  -4  -5   5  263.33   18.69
  -4  -5   5  208.45   21.71
  -4  -5   5  202.64   19.57
  -4  -5   5  223.95   15.39
  -4  -5   5  221.05   19.55
  -4  -5   5  230.03   22.44
  -4  -5   6  480.17   25.83
  -4  -5   6  429.26   29.83
  -4  -5   6  415.92   27.60
  -4  -5   6  457.87   23.67
  -4  -5   6  422.61   26.45
  -4  -5   6  455.68   29.74
  -4  -5   7  281.76   20.70
  -4  -5   7  244.05   19.11
  -4  -5   7  281.30   17.92
  -4  -5   7  270.04   16.03
  -4  -5   8   50.06    8.80
  -4  -5   8   61.09    7.55
  -4  -5   9  124.94    7.70
  -4  -6  -7   36.51    6.82
  -4  -6  -6  190.14   12.26
  -4  -6  -6  218.57   16.63
  -4  -6  -5   27.85    5.78
  -4  -6  -5   40.75    8.64
  -4  -6  -4  337.74   20.10
  -4  -6  -4  348.26   20.54
  -4  -6  -4  344.60   23.28
  -4  -6  -3  336.88   23.78
  -4  -6  -3  355.26   20.87
  -4  -6  -3  347.77   21.97
  -4  -6  -3  323.17   22.28
  -4  -6  -3  353.08   21.82
  -4  -6  -2  232.45   16.96
  -4  -6  -2  227.88   21.04
  -4  -6  -2  257.19   20.96
  -4  -6  -2  227.37   16.56
  -4  -6  -2  251.28   18.71
  -4  -6  -2  215.06   16.64
  -4  -6  -2  246.77   18.98
  -4  -6  -1  148.96   15.40
  -4  -6  -1  158.28   13.71
  -4  -6  -1  145.87   17.52
  -4  -6  -1  156.52   18.70
  -4  -6  -1  157.64   15.65
  -4  -6  -1  141.37   14.71
  -4  -6   0  731.93   39.94
  -4  -6   0  740.73   35.96
  -4  -6   0  687.64   40.25
  -4  -6   0  665.76   41.38
  -4  -6   0  734.49   39.04
  -4  -6   0  775.68   38.08
  -4  -6   0  646.77   31.84
  -4  -6   1   74.92    9.81
  -4  -6   1   64.80    7.48
  -4  -6   1   70.98   11.04
  -4  -6   1   69.73   13.33
  -4  -6   2  292.23   24.37
  -4  -6   2  262.49   22.15
  -4  -6   2  276.52   17.02
  -4  -6   2  272.80   25.67
  -4  -6   2  320.75   22.54
  -4  -6   2  319.66   20.02
  -4  -6   2  280.86   23.62
  -4  -6   3   88.17   16.87
  -4  -6   3  103.68   12.71
  -4  -6   3   91.92   14.67
  -4  -6   3  114.99   13.59
  -4  -6   3  114.02   11.65
  -4  -6   4  390.92   23.66
  -4  -6   4  350.91   27.91
  -4  -6   4  357.15   25.72
  -4  -6   4  366.91   26.84
  -4  -6   4  404.87   24.59
  -4  -6   5  152.61   15.87
  -4  -6   5  149.56   13.47
  -4  -6   5  159.51   17.64
  -4  -6   5  153.65   15.33
  -4  -6   5  172.58   16.68
  -4  -6   5  154.98   13.63
  -4  -6   6  151.55   14.56
  -4  -6   6  140.63   12.76
  -4  -6   6  153.97   12.22
  -4  -6   6  130.19   11.05
  -4  -6   6  162.69   14.34
  -4  -6   7   47.89    6.48
  -4  -7  -2  259.88   16.30
  -4  -7  -2  291.65   16.29
  -4  -7  -2  254.76   17.86
  -4  -7  -1   42.22    9.57
  -4  -7  -1   45.48    7.71
  -4  -7  -1   36.21    7.44
  -4  -7  -1   41.99    5.68
  -4  -7   0  281.09   16.85
  -4  -7   0  302.06   21.69
  -4  -7   0  320.65   19.58
  -4  -7   0  340.28   20.35
  -4  -7   0  328.80   19.38
  -4  -7   0  285.26   22.48
  -4  -7   1   21.55    7.55
  -4  -7   1   27.24   11.48
  -4  -7   1   17.49    6.68
  -4  -7   1   22.66    7.15
  -4  -7   1   13.43    4.63
  -4  -7   2  354.87   23.30
  -4  -7   2  367.71   20.85
  -4  -7   2  300.64   17.94
  -4  -7   2  396.94   21.98
  -4  -7   2  372.88   22.60
  -4  -7   3   27.89    5.02
  -4  -7   3   36.80    9.19
  -4  -7   3   33.75   11.05
  -4  -7   3   35.57    7.15
  -4  -7   4  276.01   14.36
  -4  -7   4  270.33   13.11
  -4  -7   4  257.70   14.53
  -4  -7   5   20.69    5.70
  -4  -7   5   18.19    4.92
  -3   0 -12  181.29   10.06
  -3   0 -11    4.81    5.18
  -3   0 -11    1.47    5.13
  -3   0 -11   -0.26    4.43
  -3   0 -10  523.67   28.59
  -3   0 -10  550.37   28.00
  -3   0 -10  502.84   29.28
  -3   0  -9    0.47    5.97
  -3   0  -9    7.29    5.73
  -3   0  -9   -3.15    4.90
  -3   0  -9   -1.31    5.71
  -3   0  -9    3.75    5.15
  -3   0  -8  485.32   28.25
  -3   0  -8  548.19   28.12
  -3   0  -8  551.03   29.09
  -3   0  -8  505.32   29.42
  -3   0  -7    6.13    5.56
  -3   0  -7    6.07    5.66
  -3   0  -7    6.22    4.66
  -3   0  -7    4.73    5.23
  -3   0  -6  428.96   23.06
  -3   0  -6  491.68   23.35
  -3   0  -6  462.13   23.81
  -3   0  -5    5.10    3.21
  -3   0  -5   -0.82    3.26
  -3   0  -5    0.23    3.77
  -3   0  -4 1872.14   72.30
  -3   0  -3   -1.43    3.25
  -3   0  -2 9999.00  366.10
  -3   0  -1   -0.80    3.36
  -3   0   0 4470.75  167.31
  -3   0   0 4438.04  166.77
  -3   0   1    1.48    3.93
  -3   0   1    2.02    4.23
  -3   0   1    0.47    3.88
  -3   0   2 3797.14  139.76
  -3   0   2 3820.53  140.77
  -3   0   2 3789.40  139.77
  -3   0   3   -1.09    2.91
  -3   0   7    3.22    4.67
  -3   0   8  872.13   40.91
  -3   0   9   -2.03    5.52
  -3   0  10 1203.29   53.23
  -3   0  11   -3.84    5.02
  -3   0  12   79.92    6.75
  -3   1 -12  198.72    9.86
  -3  -1 -12  168.78   11.57
  -3   1 -11   98.09    9.93
  -3  -1 -11   96.41   10.52
  -3  -1 -11   97.43   10.29
  -3   1 -11  117.53    9.97
  -3   1 -10  378.85   20.47
  -3  -1 -10  334.30   19.79
  -3  -1 -10  367.91   22.86
  -3   1 -10  375.01   21.62
  -3  -1 -10  305.49   22.84
  -3  -1 -10  340.38   21.27
  -3  -1 -10  337.43   22.67
  -3   1 -10  321.20   21.23
  -3  -1  -9   51.92   10.38
  -3  -1  -9   56.44   10.26
  -3   1  -9   45.63    8.65
  -3   1  -9   47.15    7.81
  -3  -1  -9   66.20    8.21
  -3  -1  -9   53.94    9.32
  -3  -1  -9   65.76    8.70
  -3  -1  -9   61.92   10.60
  -3   1  -9   56.89    9.12
  -3  -1  -9   54.03    9.18
  -3   1  -9   54.78    9.16
  -3  -1  -9   39.03    8.48
  -3  -1  -8  449.87   28.70
  -3  -1  -8  452.25   28.41
  -3   1  -8  404.58   24.83
  -3  -1  -8  419.12   26.25
  -3  -1  -8  485.33   24.51
  -3   1  -8  461.55   24.33
  -3  -1  -8  477.84   25.02
  -3   1  -8  497.59   26.41
  -3  -1  -8  461.10   26.12
  -3   1  -8  432.68   26.70
  -3  -1  -8  423.68   26.59
  -3  -1  -7  437.46   27.12
  -3  -1  -7  502.59   28.16
  -3  -1  -7  455.70   25.70
  -3   1  -7  461.24   24.66
  -3   1  -7  454.39   23.57
  -3  -1  -7  498.69   23.70
  -3   1  -7  414.99   23.48
  -3  -1  -7  294.41   29.21
  -3   1  -7  459.45   25.84
  -3  -1  -7  433.90   25.35
  -3  -1  -7  534.89   24.89
  -3   1  -7  507.32   25.58
  -3   1  -7  473.33   25.89
  -3  -1  -7  505.38   25.91
  -3  -1  -7  282.35   29.88
  -3  -1  -6  960.54   59.89
  -3   1  -6 1299.09   52.88
  -3  -1  -6 1345.75   52.86
  -3  -1  -6  961.38   58.82
  -3   1  -6 1146.36   50.03
  -3   1  -6 1253.58   51.14
  -3  -1  -6 1255.01   52.27
  -3  -1  -5  378.10   30.36
  -3   1  -5  488.74   23.29
  -3  -1  -5  488.22   23.16
  -3   1  -5  436.59   21.18
  -3  -1  -5  398.98   29.87
  -3  -1  -4 1840.03   89.75
  -3   1  -4 2177.14   82.25
  -3  -1  -4 2279.55   82.49
  -3  -1  -4 1833.54   88.72
  -3  -1  -3  845.95   46.55
  -3  -1  -3 1059.05   40.22
  -3   1  -3  995.17   39.73
  -3  -1  -3  845.20   45.58
  -3  -1  -2  284.16   20.36
  -3   1  -2  313.27   14.46
  -3  -1  -2  315.61   14.91
  -3  -1  -1   90.05    9.82
  -3   1  -1   98.87    6.60
  -3  -1   0 2561.99   96.35
  -3  -1   0 2415.13   95.69
  -3  -1   1  861.50   36.71
  -3  -1   1  912.40   36.74
  -3  -1   1  906.24   36.86
  -3  -1   2 5598.22  208.31
  -3  -1   2 5607.12  208.27
  -3   1   2 5724.32  206.05
  -3  -1   2 5482.82  208.74
  -3  -1   3 1777.17   67.72
  -3  -1   3 1792.35   67.70
  -3  -1   3 1683.79   68.28
  -3  -1   7  390.58   22.26
  -3  -1   8  545.32   28.92
  -3   1   8  517.85   27.22
  -3   1   9  135.86   12.17
  -3  -1   9  153.39   13.69
  -3  -1  10  126.58   12.30
  -3   1  10  124.07   11.06
  -3  -1  11   10.89    5.47
  -3   1  11    7.69    4.27
  -3  -1  12  162.13    9.81
  -3   1  12  121.92    7.90
  -3  -2 -11   98.88   10.60
  -3   2 -11  142.77   10.48
  -3  -2 -11  112.36   12.08
  -3  -2 -11  100.42   11.12
  -3  -2 -11  160.39   13.57
  -3   2 -10  230.03   14.56
  -3  -2 -10  218.20   17.31
  -3  -2 -10  177.47   16.12
  -3  -2 -10  204.06   18.71
  -3  -2 -10  204.07   18.94
  -3   2 -10  217.75   15.55
  -3   2  -9  656.26   31.40
  -3  -2  -9  682.76   35.91
  -3  -2  -9  616.53   34.79
  -3   2  -9  582.18   31.68
  -3  -2  -9  653.66   38.41
  -3  -2  -9  736.96   39.92
  -3   2  -9  653.48   33.12
  -3  -2  -8  278.52   22.29
  -3   2  -8  263.99   16.61
  -3  -2  -8  276.48   16.52
  -3  -2  -8  282.72   20.22
  -3   2  -8  266.14   19.30
  -3   2  -8  283.30   18.58
  -3   2  -8  236.38   16.68
  -3  -2  -8  254.87   19.42
  -3  -2  -8  270.54   21.91
  -3  -2  -7  250.25   18.33
  -3   2  -7  218.07   15.39
  -3  -2  -7  272.48   15.57
  -3   2  -7  236.36   15.28
  -3  -2  -7  281.60   21.09
  -3  -2  -7  249.79   20.21
  -3   2  -7  261.29   17.46
  -3  -2  -7  224.08   17.14
  -3   2  -7  247.73   17.85
  -3  -2  -6  352.36   22.11
  -3  -2  -6  267.58   22.07
  -3  -2  -6  252.23   21.01
  -3  -2  -6  294.14   19.04
  -3   2  -6  292.75   16.77
  -3  -2  -6  280.78   18.23
  -3   2  -6  318.61   19.08
  -3   2  -6  317.79   18.55
  -3  -2  -5 1155.27   48.84
  -3   2  -5 1184.93   48.45
  -3  -2  -5 1185.36   48.48
  -3  -2  -5  975.16   48.91
  -3  -2  -5 1085.47   53.38
  -3  -2  -5 1087.20   54.31
  -3  -2  -4  739.55   32.60
  -3  -2  -4  687.48   36.69
  -3   2  -4  713.14   31.63
  -3  -2  -4  648.72   33.64
  -3  -2  -4  743.79   32.19
  -3  -2  -4  707.63   37.74
  -3  -2  -3  407.24   23.89
  -3   2  -3  395.88   19.02
  -3  -2  -3  385.82   21.37
  -3  -2  -3  422.41   25.04
  -3  -2  -2 1426.08   61.61
  -3   2  -2 1440.91   56.89
  -3  -2  -2 1544.90   60.08
  -3  -2  -2 1456.10   62.10
  -3  -2  -1 1664.92   65.58
  -3   2  -1 1507.27   60.93
  -3  -2  -1 1768.61   64.28
  -3  -2  -1 1679.18   65.81
  -3  -2  -1 1582.78   59.21
  -3  -2   0 1211.98   47.82
  -3  -2   0 1447.17   51.84
  -3  -2   1 2313.91   83.15
  -3  -2   1 2296.81   83.10
  -3  -2   2  206.27   12.22
  -3  -2   2  202.75   12.10
  -3  -2   2  168.18   11.81
  -3  -2   7  197.16   14.96
  -3  -2   8  159.09   13.65
  -3  -2   9  384.51   23.91
  -3  -2  10  171.84   14.31
  -3  -2  11  228.90   14.81
  -3  -2  12   88.92    6.80
  -3  -3 -11  100.44   11.15
  -3   3 -11  145.90    9.19
  -3  -3 -11   85.53    9.96
  -3  -3 -11  127.82   10.65
  -3  -3 -11  134.23   11.73
  -3  -3 -10    3.56    7.65
  -3  -3 -10    3.38    5.45
  -3   3 -10    6.15    4.98
  -3  -3 -10    3.88    7.49
  -3  -3 -10    6.53    7.66
  -3  -3 -10    2.60    4.41
  -3  -3 -10   11.48    7.89
  -3  -3  -9  233.24   21.14
  -3  -3  -9  274.64   21.67
  -3   3  -9  217.67   13.94
  -3  -3  -9  230.34   16.18
  -3   3  -9  235.76   16.31
  -3  -3  -9  218.11   20.43
  -3  -3  -9  187.05   16.63
  -3  -3  -8  110.92   15.07
  -3  -3  -8   90.64   12.09
  -3   3  -8  106.08    9.64
  -3  -3  -8  118.51   13.30
  -3  -3  -8  122.09   16.37
  -3   3  -8  112.48   11.61
  -3  -3  -8  127.82   12.03
  -3   3  -8  103.73   11.95
  -3  -3  -7  853.63   46.25
  -3  -3  -7  783.40   41.78
  -3   3  -7  826.83   37.85
  -3  -3  -7  927.14   44.07
  -3   3  -7  854.54   40.80
  -3  -3  -7  867.10   41.01
  -3  -3  -7  970.21   48.27
  -3   3  -7  819.30   41.73
  -3  -3  -6   61.37    8.49
  -3   3  -6   42.75    7.50
  -3  -3  -6   50.88    8.74
  -3   3  -6   42.15    5.99
  -3  -3  -6   46.73    9.60
  -3   3  -6   39.14    7.22
  -3  -3  -5 1222.44   53.37
  -3   3  -5 1073.94   47.47
  -3  -3  -5 1000.26   48.06
  -3  -3  -5  989.58   46.43
  -3  -3  -5 1062.30   51.24
  -3  -3  -5 1072.41   48.56
  -3  -3  -5 1210.99   48.62
  -3  -3  -5 1077.51   48.61
  -3  -3  -4  168.40   13.45
  -3   3  -4  157.97   11.23
  -3  -3  -4  141.63   12.76
  -3  -3  -4  144.74   12.11
  -3  -3  -4  172.15   13.64
  -3   3  -3  958.10   40.47
  -3  -3  -3  988.78   40.21
  -3  -3  -3 1038.69   44.53
  -3  -3  -3 1088.41   44.91
  -3  -3  -2  223.21   16.51
  -3   3  -2  237.40   12.77
  -3  -3  -2  276.25   16.63
  -3  -3  -2  252.50   14.00
  -3  -3  -2  277.23   16.56
  -3  -3  -1 1986.23   74.92
  -3  -3  -1 2024.44   75.07
  -3  -3  -1 1920.84   72.81
  -3  -3  -1 1808.11   69.03
  -3  -3   0  232.44   14.27
  -3  -3   0  212.74   13.83
  -3  -3   0  211.29   10.58
  -3  -3   0  210.48   13.07
  -3  -3   1  733.37   35.99
  -3  -3   1  665.37   36.81
  -3  -3   1  757.28   33.19
  -3  -3   2  838.02   42.29
  -3  -3   2  887.00   41.63
  -3  -3   2 1073.87   43.24
  -3  -3   2 1108.69   43.53
  -3  -3   3 1529.68   63.90
  -3  -3   3 1483.53   62.88
  -3  -3   4  142.51   13.61
  -3  -3   4  149.88   12.02
  -3  -3   5  574.15   32.73
  -3  -3   5  573.56   28.48
  -3  -3   5  604.17   29.76
  -3  -3   5  486.16   32.27
  -3  -3   6   89.89   13.77
  -3  -3   6  117.75   12.10
  -3  -3   6   96.43   10.82
  -3  -3   6  103.70   14.45
  -3  -3   7  909.23   43.04
  -3  -3   7  995.10   43.84
  -3  -3   7  878.76   48.20
  -3  -3   8  119.73   16.43
  -3  -3   8  115.40   12.45
  -3  -3   9  417.87   24.64
  -3  -3  10   26.33    6.73
  -3  -3  11  130.94   10.10
  -3  -3  11  151.29   10.11
  -3  -4 -10    6.81    6.31
  -3   4 -10    2.81    3.48
  -3  -4 -10    2.09    5.92
  -3  -4 -10   -0.18    3.41
  -3  -4 -10    6.59    5.09
  -3  -4  -9  418.41   21.85
  -3  -4  -9  388.37   24.50
  -3   4  -9  425.75   21.71
  -3  -4  -9  375.61   23.88
  -3  -4  -9  451.14   27.53
  -3  -4  -9  419.53   27.82
  -3  -4  -9  428.86   29.12
  -3  -4  -8   20.74    6.50
  -3  -4  -8   14.50    8.77
  -3   4  -8   17.56    6.25
  -3  -4  -8   18.40    7.26
  -3  -4  -8   21.21    9.77
  -3  -4  -8   21.09    9.96
  -3  -4  -8   19.06    9.94
  -3  -4  -7  616.83   34.68
  -3  -4  -7  744.05   39.35
  -3   4  -7  603.46   31.48
  -3  -4  -7  614.36   38.00
  -3  -4  -7  641.01   36.30
  -3  -4  -7  627.23   32.12
  -3  -4  -6    7.39    5.75
  -3  -4  -6    9.89    8.28
  -3   4  -6    7.63    5.76
  -3  -4  -6    7.91    7.84
  -3  -4  -6   -0.55    7.89
  -3  -4  -6    5.60    5.33
  -3  -4  -5  430.34   25.32
  -3  -4  -5  412.63   24.37
  -3  -4  -5  434.68   27.32
  -3  -4  -5  359.17   23.82
  -3  -4  -5  437.45   28.66
  -3  -4  -5  473.14   29.99
  -3  -4  -5  506.56   29.23
  -3  -4  -4   11.21    6.50
  -3  -4  -4    3.18    5.78
  -3  -4  -4    6.22    4.06
  -3  -4  -4    3.71    3.72
  -3  -4  -4    5.11    4.87
  -3  -4  -4    3.42    5.25
  -3  -4  -4    0.39    6.56
  -3  -4  -4    0.55    5.47
  -3  -4  -3 1047.76   45.11
  -3  -4  -3  993.82   48.02
  -3  -4  -3  974.89   45.82
  -3  -4  -3  938.01   46.47
  -3  -4  -3 1001.03   45.31
  -3  -4  -3 1049.30   45.03
  -3  -4  -2  265.14   19.36
  -3  -4  -2  262.90   18.37
  -3  -4  -2  295.54   18.14
  -3  -4  -2  318.68   18.44
  -3  -4  -1 1058.56   50.77
  -3  -4  -1 1046.98   50.78
  -3  -4  -1 1225.98   49.88
  -3  -4  -1 1259.12   50.00
  -3  -4  -1 1059.57   43.42
  -3  -4   0  268.32   21.05
  -3  -4   0  356.42   20.26
  -3  -4   0  301.77   15.13
  -3  -4   0  368.61   20.32
  -3  -4   1  679.46   35.70
  -3  -4   1  767.87   35.41
  -3  -4   1  684.51   31.15
  -3  -4   1  779.61   35.61
  -3  -4   1  628.65   37.35
  -3  -4   2   38.97    6.89
  -3  -4   2   38.93    8.36
  -3  -4   3  696.37   41.08
  -3  -4   3  718.88   40.09
  -3  -4   3  726.18   37.21
  -3  -4   3  720.36   41.80
  -3  -4   3  840.69   38.48
  -3  -4   3  740.30   37.98
  -3  -4   4   16.05   10.19
  -3  -4   4   30.38    8.47
  -3  -4   4   26.75   13.12
  -3  -4   4   31.01    7.80
  -3  -4   4   33.47   11.16
  -3  -4   4   27.88    8.58
  -3  -4   4   27.35    6.15
  -3  -4   5  901.97   48.24
  -3  -4   5  926.76   47.99
  -3  -4   5  875.94   42.77
  -3  -4   5  876.08   45.01
  -3  -4   5  904.61   49.49
  -3  -4   6    8.41    7.81
  -3  -4   6    2.41    5.55
  -3  -4   6    1.93    6.91
  -3  -4   6    5.22    5.68
  -3  -4   6    2.00    9.56
  -3  -4   7  240.06   17.74
  -3  -4   7  267.86   21.49
  -3  -4   7  256.33   19.89
  -3  -4   8   91.74   10.33
  -3  -4   8   85.41   11.44
  -3  -4   9  188.02   13.46
  -3  -4  10   12.73    3.95
  -3   5  -9   42.39    4.26
  -3  -5  -9   46.21    7.96
  -3  -5  -9   47.93    9.40
  -3   5  -8   89.39    7.65
  -3  -5  -8   97.30   13.55
  -3  -5  -8   79.27   11.73
  -3  -5  -8   98.42    8.37
  -3  -5  -7  108.80   10.18
  -3   5  -7  116.59    9.64
  -3  -5  -7  102.25   14.32
  -3  -5  -7   93.35   13.86
  -3  -5  -7  100.45   14.65
  -3  -5  -6  162.92   13.14
  -3  -5  -6  142.31   13.53
  -3   5  -6  156.66   11.99
  -3  -5  -6  168.41   17.46
  -3  -5  -6  148.84   16.41
  -3  -5  -6  161.11   18.28
  -3  -5  -5  423.47   23.97
  -3   5  -5  417.78   22.44
  -3  -5  -5  383.66   23.42
  -3  -5  -5  428.96   28.79
  -3  -5  -5  444.74   30.15
  -3  -5  -5  389.29   27.55
  -3  -5  -4  363.30   23.22
  -3  -5  -4  372.49   26.23
  -3  -5  -4  374.34   24.89
  -3  -5  -4  403.44   23.45
  -3  -5  -4  383.14   22.56
  -3  -5  -4  382.16   27.13
  -3  -5  -3  776.04   38.21
  -3  -5  -3  773.77   40.25
  -3  -5  -3  730.36   36.48
  -3  -5  -3  731.74   39.90
  -3  -5  -3  782.59   38.55
  -3  -5  -3  678.22   39.27
  -3  -5  -3  703.55   39.67
  -3  -5  -2   58.38   10.32
  -3  -5  -2   59.06   10.62
  -3  -5  -2   52.72   11.97
  -3  -5  -2   48.09    6.89
  -3  -5  -2   51.32    8.67
  -3  -5  -2   63.80   12.35
  -3  -5  -2   41.26    8.61
  -3  -5  -2   27.76   11.12
  -3  -5  -2   58.04    9.87
  -3  -5  -1  437.37   25.47
  -3  -5  -1  359.73   27.40
  -3  -5  -1  366.28   27.27
  -3  -5  -1  367.94   25.16
  -3  -5  -1  397.00   21.52
  -3  -5  -1  420.49   24.35
  -3  -5  -1  403.17   27.32
  -3  -5  -1  424.78   26.99
  -3  -5  -1  450.49   26.96
  -3  -5   0  413.52   24.54
  -3  -5   0  340.93   27.42
  -3  -5   0  341.50   27.52
  -3  -5   0  351.87   22.90
  -3  -5   0  351.30   24.69
  -3  -5   0  421.39   21.75
  -3  -5   0  407.19   26.77
  -3  -5   0  415.50   26.49
  -3  -5   0  395.34   23.42
  -3  -5   0  443.51   28.54
  -3  -5   1 1097.08   59.38
  -3  -5   1 1313.61   55.39
  -3  -5   1 1269.09   60.34
  -3  -5   1 1099.96   55.38
  -3  -5   2  374.54   26.68
  -3  -5   2  372.45   28.65
  -3  -5   2  420.80   26.40
  -3  -5   2  365.75   25.54
  -3  -5   3  199.86   19.17
  -3  -5   3  227.50   24.36
  -3  -5   3  199.91   21.60
  -3  -5   3  225.37   22.46
  -3  -5   3  236.91   18.80
  -3  -5   4  120.66   15.52
  -3  -5   4   91.73   14.53
  -3  -5   4  106.05   17.21
  -3  -5   4  111.92   16.57
  -3  -5   4  108.12   13.27
  -3  -5   5   87.15   15.70
  -3  -5   5   76.78    8.68
  -3  -5   5   91.45   13.58
  -3  -5   5  100.20   12.13
  -3  -5   5  101.63   15.73
  -3  -5   5   96.96   14.17
  -3  -5   6  300.41   24.13
  -3  -5   6  263.58   17.22
  -3  -5   6  304.98   21.89
  -3  -5   6  280.43   22.11
  -3  -5   6  349.30   21.12
  -3  -5   6  345.18   25.09
  -3  -5   7  530.11   21.37
  -3  -5   7  553.09   24.31
  -3  -5   7  513.55   22.87
  -3  -5   8   67.00    9.86
  -3  -5   8   66.08    8.21
  -3  -5   9  208.40   11.91
  -3  -6  -8  111.91    9.22
  -3  -6  -7   59.94    8.85
  -3  -6  -6  184.05   15.88
  -3  -6  -5   39.52    6.26
  -3  -6  -5   53.92    9.49
  -3  -6  -4  276.25   17.25
  -3  -6  -4  264.42   17.12
  -3  -6  -4  267.24   19.98
  -3  -6  -3  297.13   21.36
  -3  -6  -3  290.91   18.91
  -3  -6  -3  264.60   17.64
  -3  -6  -3  251.86   18.48
  -3  -6  -3  274.94   19.59
  -3  -6  -2  400.05   24.99
  -3  -6  -2  417.76   23.67
  -3  -6  -2  425.15   27.92
  -3  -6  -2  387.84   28.16
  -3  -6  -2  392.91   25.15
  -3  -6  -2  448.03   25.82
  -3  -6  -1  167.74   19.48
  -3  -6  -1  215.19   18.20
  -3  -6  -1  175.91   14.74
  -3  -6  -1  184.26   18.67
  -3  -6  -1  193.49   20.40
  -3  -6  -1  185.88   17.01
  -3  -6  -1  196.84   16.73
  -3  -6   0  243.41   24.10
  -3  -6   0  291.59   22.95
  -3  -6   0  282.79   18.74
  -3  -6   0  276.83   23.20
  -3  -6   0  266.23   24.95
  -3  -6   0  293.89   21.70
  -3  -6   0  286.92   20.75
  -3  -6   1  309.95   24.23
  -3  -6   1  373.90   22.32
  -3  -6   1  385.56   24.16
  -3  -6   1  369.53   26.87
  -3  -6   1  316.00   28.43
  -3  -6   2  415.56   23.47
  -3  -6   2  348.38   26.69
  -3  -6   2  406.86   26.52
  -3  -6   2  394.57   24.69
  -3  -6   2  322.17   28.57
  -3  -6   2  341.61   25.77
  -3  -6   3  322.35   19.57
  -3  -6   3  252.64   22.27
  -3  -6   3  305.71   24.75
  -3  -6   3  277.91   21.09
  -3  -6   3  262.27   25.04
  -3  -6   3  250.18   21.78
  -3  -6   4  384.36   27.24
  -3  -6   4  392.81   24.58
  -3  -6   4  329.71   25.20
  -3  -6   4  374.13   28.47
  -3  -6   4  379.31   23.60
  -3  -6   5  175.83   17.25
  -3  -6   5  206.38   18.58
  -3  -6   5  193.88   15.71
  -3  -6   5  199.38   19.67
  -3  -6   5  211.05   16.12
  -3  -6   5  194.29   18.18
  -3  -6   6  162.10   14.43
  -3  -6   6  155.91   12.70
  -3  -6   6  167.51   14.86
  -3  -6   6  176.41   15.75
  -3  -6   6  162.79   13.35
  -3  -6   7   44.21    8.59
  -3  -6   7   31.69    6.38
  -3  -6   8   84.94    5.90
  -3  -6   8  133.22    7.77
  -3  -7  -2   18.91    7.11
  -3  -7  -2  325.71   14.63
  -3  -7  -1   76.83   11.56
  -3  -7  -1   62.51    8.53
  -3  -7  -1   70.37    9.25
  -3  -7  -1   70.49    8.74
  -3  -7  -1   69.43   12.63
  -3  -7   0  287.91   20.87
  -3  -7   0  253.63   17.51
  -3  -7   0  264.52   18.45
  -3  -7   0  275.36   18.52
  -3  -7   0  246.00   21.22
  -3  -7   1  104.30   13.66
  -3  -7   1   92.81   10.67
  -3  -7   1   98.03   12.01
  -3  -7   1  118.84   12.11
  -3  -7   1  100.68   15.58
  -3  -7   2  324.95   21.84
  -3  -7   2  328.48   19.99
  -3  -7   3   22.59    9.47
  -3  -7   3   33.04    7.21
  -3  -7   3   26.99   11.44
  -3  -7   3   31.28    7.04
  -3  -7   4  295.37   19.97
  -3  -7   4  327.30   19.92
  -3  -7   4  332.87   18.83
  -3  -7   4  295.87   21.34
  -3  -7   5    2.34    5.46
  -2   0 -12   47.27    6.78
  -2   0 -12   74.85    6.32
  -2   0 -11    0.76    5.27
  -2   0 -11    0.31    5.10
  -2   0 -11   -0.29    4.73
  -2   0 -10  562.86   31.52
  -2   0 -10  627.33   30.59
  -2   0 -10  556.02   30.48
  -2   0  -9   -2.79    6.53
  -2   0  -9   -0.89    4.82
  -2   0  -9   -1.17    5.84
  -2   0  -9    0.52    5.27
  -2   0  -8  787.88   39.77
  -2   0  -8  842.34   40.15
  -2   0  -8  974.24   40.50
  -2   0  -8  920.22   40.95
  -2   0  -8  802.39   40.63
  -2   0  -8  778.12   38.60
  -2   0  -8  710.32   38.59
  -2   0  -7   10.04    4.99
  -2   0  -7    2.48    3.74
  -2   0  -7    4.21    4.64
  -2   0  -7    2.72    4.24
  -2   0  -6 1452.43   58.09
  -2   0  -6 1387.73   58.58
  -2   0  -5   -0.19    3.22
  -2   0  -5    0.43    3.31
  -2   0  -4 2027.96   77.49
  -2   0  -3    3.24    2.57
  -2   0  -2 9757.17  360.55
  -2   0  -2 9952.95  360.00
  -2   0  -1    2.28    2.21
  -2   0   0  981.63   39.56
  -2   0   0 1005.23   39.96
  -2   0   1   -0.75    2.26
  -2   0   1    0.89    2.22
  -2   0   1   -0.17    2.76
  -2   0   2 2377.14   88.33
  -2   0   9   -1.66    5.16
  -2   0  10  440.82   25.13
  -2   0  11    0.63    4.77
  -2   0  12   43.82    5.77
  -2   1 -12  287.61   12.66
  -2  -1 -12  224.80   14.15
  -2  -1 -11   39.24    6.15
  -2   1 -11   48.86    7.52
  -2  -1 -11   62.45    9.22
  -2   1 -11   31.83    6.94
  -2  -1 -11   44.30    7.97
  -2   1 -10  343.13   19.88
  -2  -1 -10  328.09   19.63
  -2  -1 -10  320.10   21.65
  -2  -1 -10  308.54   23.14
  -2  -1 -10  306.63   23.64
  -2   1 -10  299.40   20.49
  -2  -1 -10  323.64   21.95
  -2  -1 -10  397.78   24.62
  -2   1  -9  109.89   12.07
  -2  -1  -9  110.45   13.07
  -2  -1  -9  123.07   11.11
  -2   1  -9  131.91   11.52
  -2  -1  -9  128.28   13.10
  -2  -1  -9  134.24   12.02
  -2  -1  -9  117.63   14.00
  -2  -1  -9  119.91   14.73
  -2   1  -9  114.08   12.70
  -2  -1  -9   91.39   11.66
  -2   1  -8  756.33   37.63
  -2  -1  -8  706.31   38.17
  -2  -1  -8  823.79   36.55
  -2   1  -8  833.90   36.72
  -2  -1  -8  868.27   40.40
  -2  -1  -8  892.16   38.03
  -2  -1  -8  790.65   41.23
  -2   1  -8  679.53   36.33
  -2   1  -8  758.18   39.06
  -2  -1  -8  705.97   38.20
  -2  -1  -8  762.81   41.73
  -2   1  -7  101.17    9.04
  -2  -1  -7  136.66   10.17
  -2  -1  -7   76.87   14.36
  -2  -1  -7  115.77   11.89
  -2   1  -7  121.55   11.16
  -2  -1  -7   98.97   10.33
  -2   1  -7  108.51    9.59
  -2   1  -7  106.86    9.61
  -2  -1  -7   61.64   12.77
  -2  -1  -7   97.57   10.76
  -2   1  -6  501.52   25.55
  -2  -1  -6  533.47   25.54
  -2   1  -6  526.18   24.13
  -2  -1  -6  394.19   30.25
  -2   1  -6  533.70   24.55
  -2  -1  -6  498.03   25.74
  -2  -1  -6  340.83   30.32
  -2   1  -5  208.88   13.20
  -2  -1  -5  216.92   13.00
  -2   1  -5  208.41   11.89
  -2  -1  -5  166.87   17.58
  -2   1  -5  221.31   12.43
  -2  -1  -5  209.47   13.17
  -2  -1  -5  157.91   18.00
  -2   1  -4 2308.58   87.11
  -2  -1  -4 2380.66   86.76
  -2   1  -4 2402.56   85.77
  -2  -1  -4 1824.22   91.78
  -2  -1  -4 1892.90   92.90
  -2  -1  -3 1261.78   47.13
  -2   1  -3 1219.61   47.28
  -2   1  -3 1229.34   46.21
  -2  -1  -3 1014.41   51.79
  -2  -1  -3 1014.09   52.52
  -2  -1  -2 1560.85   55.59
  -2   1  -2 1480.02   55.29
  -2  -1  -2 1251.60   59.10
  -2  -1  -2 1282.59   59.97
  -2   1  -1  246.24   10.72
  -2  -1  -1  221.28   13.32
  -2  -1   0 1730.80   65.67
  -2  -1   0 1890.62   68.98
  -2  -1   0 1886.51   68.90
  -2  -1   1 1611.97   60.43
  -2  -1   1 1587.32   60.31
  -2  -1   1 1534.81   60.27
  -2  -1   2 6464.58  234.45
  -2  -1   2 6242.83  234.71
  -2  -1   2 6412.22  234.43
  -2  -1   7  252.08   16.72
  -2  -1   8  535.04   29.05
  -2  -1   9  160.37   14.22
  -2   1   9  155.23   13.15
  -2  -1  10  524.99   28.47
  -2   1  10  489.29   26.45
  -2  -1  11  121.07   11.09
  -2   1  11   99.24    9.34
  -2   1  12  208.35   10.75
  -2  -1  12  237.89   12.33
  -2  -2 -12   29.77    5.28
  -2  -2 -12   39.47    6.04
  -2   2 -11   97.31    8.85
  -2  -2 -11  100.91   11.44
  -2  -2 -11   70.05   10.25
  -2  -2 -11   73.24   10.23
  -2  -2 -11   61.60    8.78
  -2  -2 -10   91.17   13.17
  -2  -2 -10  118.81   14.03
  -2   2 -10  109.03    9.59
  -2  -2 -10   95.81   11.85
  -2   2 -10  114.42   11.10
  -2  -2 -10  103.74   13.99
  -2   2 -10   85.33    9.82
  -2  -2 -10   88.53   11.25
  -2  -2 -10  114.82   10.97
  -2  -2  -9  522.95   27.78
  -2   2  -9  509.68   27.40
  -2  -2  -9  502.67   32.53
  -2  -2  -9  617.89   33.70
  -2   2  -9  504.31   25.62
  -2  -2  -9  529.78   30.15
  -2  -2  -9  427.68   24.72
  -2   2  -9  448.19   28.35
  -2  -2  -9  480.25   32.17
  -2   2  -9  430.39   25.78
  -2  -2  -9  481.11   28.73
  -2  -2  -8  335.16   24.70
  -2   2  -8  309.30   19.17
  -2  -2  -8  306.05   21.25
  -2   2  -8  316.45   18.32
  -2  -2  -8  307.12   18.68
  -2  -2  -8  325.95   22.08
  -2  -2  -8  321.48   24.24
  -2   2  -8  307.33   19.94
  -2   2  -8  293.84   20.81
  -2  -2  -8  235.73   19.01
  -2  -2  -8  320.86   20.38
  -2  -2  -7  437.44   27.89
  -2  -2  -7  461.61   28.12
  -2  -2  -7  417.93   24.75
  -2   2  -7  387.20   22.20
  -2  -2  -7  423.94   21.67
  -2   2  -7  413.60   21.76
  -2  -2  -7  446.61   25.66
  -2   2  -7  398.82   23.44
  -2   2  -7  438.17   24.88
  -2  -2  -7  392.21   23.48
  -2  -2  -7  419.53   23.66
  -2  -2  -6  478.62   25.20
  -2  -2  -6  463.47   24.29
  -2   2  -6  501.22   25.39
  -2  -2  -6  421.94   26.09
  -2  -2  -6  435.32   26.83
  -2  -2  -5  615.69   29.37
  -2   2  -5  649.32   29.45
  -2   2  -5  603.20   27.06
  -2  -2  -5  632.14   28.75
  -2  -2  -5  624.61   27.96
  -2  -2  -5  570.46   31.83
  -2  -2  -5  563.03   32.28
  -2  -2  -4  324.87   17.49
  -2  -2  -4  324.04   20.44
  -2  -2  -4  343.70   16.55
  -2  -2  -4  290.04   17.24
  -2  -2  -4  355.04   17.17
  -2   2  -4  344.55   17.36
  -2  -2  -4  317.74   20.75
  -2  -2  -3 1368.40   58.26
  -2  -2  -3 1384.33   55.52
  -2  -2  -3 1386.91   54.53
  -2   2  -3 1377.35   54.47
  -2  -2  -3 1403.40   58.94
  -2  -2  -2  774.81   34.24
  -2  -2  -2  807.70   32.16
  -2   2  -2  718.36   30.48
  -2  -2  -2  755.30   34.35
  -2  -2  -1 2340.63   87.97
  -2   2  -1 2103.49   84.28
  -2  -2  -1 2290.63   84.02
  -2  -2  -1 2408.43   86.39
  -2  -2  -1 2372.34   88.08
  -2  -2   0 3124.01  114.27
  -2  -2   0 3091.55  114.19
  -2  -2   0 3321.16  113.68
  -2  -2   1 2342.32   96.25
  -2  -2   1 2780.66   97.01
  -2  -2   2  174.54   10.83
  -2  -2   2  181.06   10.89
  -2  -2   2  155.16   11.49
  -2  -2   7  445.48   24.76
  -2  -2   8  279.83   18.74
  -2  -2  11  244.08   15.91
  -2  -2  12  144.71    9.21
  -2   3 -11  300.96   14.72
  -2  -3 -11  199.07   17.38
  -2  -3 -11  212.35   16.93
  -2  -3 -11  290.22   17.37
  -2  -3 -11  292.14   18.33
  -2  -3 -10   54.12   10.60
  -2  -3 -10   25.90    7.12
  -2  -3 -10   33.91    7.65
  -2   3 -10   58.07    7.71
  -2  -3 -10   41.74   10.12
  -2  -3 -10   36.99    6.47
  -2  -3 -10   53.20   10.55
  -2  -3 -10   37.94   10.17
  -2  -3  -9  284.11   24.11
  -2  -3  -9  333.27   24.11
  -2   3  -9  275.29   16.36
  -2  -3  -9  344.19   24.62
  -2  -3  -9  290.44   18.55
  -2   3  -9  286.36   18.42
  -2  -3  -9  275.54   23.52
  -2  -3  -9  234.53   19.09
  -2  -3  -8    6.75    6.70
  -2   3  -8    5.38    5.17
  -2   3  -8    9.32    4.57
  -2  -3  -8    3.03    7.74
  -2   3  -8   17.67    6.49
  -2  -3  -8   10.67    6.10
  -2  -3  -8    5.08    7.99
  -2  -3  -7  669.78   39.49
  -2  -3  -7  638.41   34.90
  -2   3  -7  646.24   30.96
  -2  -3  -7  756.78   37.53
  -2   3  -7  649.23   34.57
  -2   3  -7  676.50   33.64
  -2  -3  -7  706.25   40.19
  -2  -3  -7  698.08   34.05
  -2  -3  -6  219.78   18.62
  -2   3  -6  180.53   14.16
  -2  -3  -6  221.53   16.32
  -2   3  -6  181.24   14.08
  -2  -3  -6  200.45   14.61
  -2  -3  -6  189.64   15.15
  -2  -3  -6  178.38   17.07
  -2  -3  -5 1098.10   49.34
  -2   3  -5 1144.70   48.67
  -2  -3  -4  448.99   22.72
  -2   3  -4  445.32   21.99
  -2  -3  -4  422.48   22.73
  -2  -3  -4  449.94   22.68
  -2  -3  -3 1874.90   69.61
  -2   3  -3 1771.97   67.18
  -2  -3  -3 1516.51   69.35
  -2  -3  -3 1569.59   68.14
  -2  -3  -3 1858.58   69.56
  -2  -3  -2  229.82   16.16
  -2   3  -2  260.66   12.98
  -2  -3  -2  276.45   15.63
  -2  -3  -2  297.67   15.90
  -2  -3  -2  271.64   12.70
  -2  -3  -2  282.44   13.61
  -2  -3  -1  895.49   36.92
  -2  -3  -1  901.82   36.96
  -2  -3  -1  832.49   33.59
  -2  -3  -1  859.10   35.14
  -2  -3   0  397.59   19.48
  -2  -3   0  350.37   17.13
  -2  -3   0  391.28   19.31
  -2  -3   0  384.72   18.38
  -2  -3   1 1878.91   68.91
  -2  -3   1 1599.85   67.70
  -2  -3   1 1848.74   68.72
  -2  -3   1 1511.86   68.74
  -2  -3   2  266.49   16.65
  -2  -3   2  261.75   16.23
  -2  -3   2  235.70   17.88
  -2  -3   3 2016.89   76.92
  -2  -3   3 1888.72   74.15
  -2  -3   4   66.92   10.30
  -2  -3   4   56.31    7.61
  -2  -3   4   52.02    9.97
  -2  -3   5  265.34   20.31
  -2  -3   5  247.31   15.78
  -2  -3   6   53.55    8.09
  -2  -3   6   59.15   11.68
  -2  -3   6   65.94    9.75
  -2  -3   6   37.33    9.80
  -2  -3   7  945.59   44.91
  -2  -3   7  833.97   45.61
  -2  -3   8  100.09   12.40
  -2  -3   8   83.97   14.13
  -2  -3   8   99.94   11.79
  -2  -3   9  548.58   29.66
  -2  -3  10   70.98    9.10
  -2  -3  11  107.92    8.81
  -2  -4 -10    7.35    6.54
  -2  -4 -10   18.65    7.71
  -2  -4 -10   11.32    6.35
  -2   4 -10    8.34    3.82
  -2  -4  -9  338.23   24.51
  -2   4  -9  333.33   17.94
  -2  -4  -9  295.29   24.54
  -2  -4  -9  304.87   21.62
  -2  -4  -9  289.46   17.51
  -2  -4  -8    2.40    4.91
  -2  -4  -8    6.19    8.64
  -2   4  -8    3.22    5.16
  -2  -4  -8    1.54    5.57
  -2  -4  -8    2.55    8.84
  -2  -4  -8   -3.12    9.52
  -2  -4  -8   -1.41    8.48
  -2   4  -7  542.35   28.64
  -2  -4  -7  643.56   36.48
  -2  -4  -7  532.48   32.09
  -2  -4  -7  551.77   29.12
  -2  -4  -7  584.04   34.56
  -2  -4  -6  121.25   15.09
  -2  -4  -6  102.84   11.07
  -2   4  -6   89.59   10.15
  -2  -4  -6   92.13   11.70
  -2  -4  -6  135.94   15.43
  -2  -4  -6  122.77   15.95
  -2  -4  -6  113.44   14.79
  -2  -4  -5  434.16   28.09
  -2  -4  -5  442.02   24.10
  -2   4  -5  400.38   22.77
  -2  -4  -5  404.33   23.70
  -2  -4  -5  420.86   28.09
  -2  -4  -5  465.78   29.86
  -2  -4  -5  491.32   29.11
  -2  -4  -5  401.01   24.84
  -2  -4  -4  403.43   24.28
  -2  -4  -4  364.69   20.57
  -2  -4  -4  303.17   22.08
  -2  -4  -4  330.40   20.53
  -2  -4  -4  374.81   24.45
  -2  -4  -4  299.58   19.81
  -2  -4  -4  347.27   23.17
  -2  -4  -4  304.05   19.28
  -2  -4  -3  960.31   40.18
  -2  -4  -3  863.48   40.90
  -2  -4  -3  952.29   40.00
  -2  -4  -3  839.49   41.58
  -2  -4  -2  136.02   10.59
  -2  -4  -2  128.42   12.28
  -2  -4  -2  136.51   10.52
  -2  -4  -2  120.94    8.02
  -2  -4  -2  110.03   11.67
  -2  -4  -1 1916.97   74.49
  -2  -4  -1 1660.95   76.18
  -2  -4  -1 1850.09   70.57
  -2  -4  -1 1941.74   74.47
  -2  -4  -1 1685.14   75.62
  -2  -4   0  262.98   16.45
  -2  -4   0  240.45   17.50
  -2  -4   0  259.55   16.23
  -2  -4   0  248.97   13.73
  -2  -4   0  242.86   18.96
  -2  -4   1  645.72   33.58
  -2  -4   1  697.57   31.27
  -2  -4   1  630.55   35.90
  -2  -4   2   71.56    9.68
  -2  -4   2   63.54   11.99
  -2  -4   2   66.31    9.13
  -2  -4   3  882.59   46.97
  -2  -4   3  806.60   42.27
  -2  -4   3  881.19   43.48
  -2  -4   3  929.00   42.54
  -2  -4   3  842.39   44.66
  -2  -4   3  959.94   39.19
  -2  -4   3  811.41   45.31
  -2  -4   4   66.42   15.11
  -2  -4   4   82.20   10.37
  -2  -4   4   71.44   11.49
  -2  -4   4   74.44   11.11
  -2  -4   4   71.20    8.35
  -2  -4   4   88.11   13.88
  -2  -4   4   63.55   12.63
  -2  -4   5  917.81   48.75
  -2  -4   5  891.19   49.31
  -2  -4   5  997.84   52.85
  -2  -4   5  936.16   46.41
  -2  -4   5  942.73   43.81
  -2  -4   5 1104.92   46.56
  -2  -4   5  898.63   49.30
  -2  -4   6   31.68   10.87
  -2  -4   6   38.93    9.91
  -2  -4   6   39.24    8.23
  -2  -4   6   35.00   10.32
  -2  -4   6   36.46    9.65
  -2  -4   6   36.75    7.66
  -2  -4   7  366.89   28.28
  -2  -4   7  339.50   23.70
  -2  -4   7  394.81   26.02
  -2  -4   7  341.93   22.40
  -2  -4   8   37.54    7.65
  -2  -4   8   53.61   10.57
  -2  -4   9  266.79   17.38
  -2  -4   9  316.82   18.45
  -2  -4  10    1.73    3.73
  -2  -5  -9   84.36   10.85
  -2  -5  -8  139.01   14.55
  -2   5  -8  110.11    7.63
  -2  -5  -8   91.36    7.40
  -2  -5  -8  116.41   15.09
  -2  -5  -8  113.59   13.97
  -2  -5  -7  202.88   13.84
  -2  -5  -7  175.21   16.36
  -2   5  -7  198.06   12.89
  -2  -5  -7  223.31   19.99
  -2  -5  -7  208.77   20.98
  -2  -5  -7  187.67   18.82
  -2  -5  -6  164.03   12.87
  -2  -5  -6  124.66   14.63
  -2   5  -6  153.09   11.46
  -2  -5  -6  180.77   19.40
  -2  -5  -6  171.33   17.98
  -2  -5  -6  181.96   18.01
  -2  -5  -5  807.42   37.14
  -2  -5  -5  679.84   39.23
  -2  -5  -5  812.00   45.01
  -2  -5  -5  747.86   42.39
  -2  -5  -5  812.55   43.56
  -2  -5  -4   54.47    8.30
  -2  -5  -4   53.94   10.29
  -2  -5  -4   45.62   10.14
  -2  -5  -4   48.05    8.55
  -2  -5  -4   50.79   10.59
  -2  -5  -3  477.96   26.28
  -2  -5  -3  497.84   26.14
  -2  -5  -3  466.46   28.68
  -2  -5  -3  454.45   26.59
  -2  -5  -3  458.55   28.22
  -2  -5  -3  464.29   26.34
  -2  -5  -3  412.64   28.54
  -2  -5  -3  413.00   28.13
  -2  -5  -2  296.48   23.92
  -2  -5  -2  401.00   24.13
  -2  -5  -2  351.65   21.27
  -2  -5  -2  363.96   24.57
  -2  -5  -2  367.45   22.62
  -2  -5  -2  321.06   22.01
  -2  -5  -2  365.38   23.11
  -2  -5  -2  299.70   23.99
  -2  -5  -1  302.59   24.41
  -2  -5  -1  311.10   20.50
  -2  -5  -1  311.62   24.91
  -2  -5  -1  300.68   21.70
  -2  -5  -1  329.66   20.40
  -2  -5  -1  328.73   23.65
  -2  -5  -1  336.66   21.45
  -2  -5  -1  376.97   23.41
  -2  -5  -1  362.49   24.24
  -2  -5   0  360.34   28.18
  -2  -5   0  387.11   24.28
  -2  -5   0  388.77   25.17
  -2  -5   0  442.44   23.81
  -2  -5   0  440.61   26.37
  -2  -5   0  372.29   28.09
  -2  -5   0  415.47   24.53
  -2  -5   0  355.43   25.85
  -2  -5   0  433.21   28.38
  -2  -5   1  420.90   26.22
  -2  -5   1  430.94   25.01
  -2  -5   1  389.17   20.99
  -2  -5   1  419.23   28.94
  -2  -5   1  388.83   29.41
  -2  -5   1  386.08   25.18
  -2  -5   2  452.40   30.29
  -2  -5   2  459.75   32.29
  -2  -5   2  550.22   30.46
  -2  -5   2  508.51   26.29
  -2  -5   2  476.63   29.60
  -2  -5   3  722.48   41.13
  -2  -5   3  642.15   37.75
  -2  -5   3  649.83   39.96
  -2  -5   3  749.77   37.85
  -2  -5   3  632.77   34.78
  -2  -5   3  698.64   42.74
  -2  -5   4  116.81   12.93
  -2  -5   4  114.29   16.40
  -2  -5   4   86.95   13.76
  -2  -5   4  133.84   20.03
  -2  -5   4   90.12   16.12
  -2  -5   4   64.43   10.90
  -2  -5   4   79.67   13.11
  -2  -5   5  470.13   26.48
  -2  -5   5  412.38   28.92
  -2  -5   5  382.30   26.75
  -2  -5   5  399.69   29.30
  -2  -5   5  311.42   24.59
  -2  -5   5  388.03   26.65
  -2  -5   6  147.25   16.86
  -2  -5   6  160.53   14.50
  -2  -5   6  162.59   17.22
  -2  -5   6  162.78   16.28
  -2  -5   6  170.65   18.04
  -2  -5   7  304.51   22.01
  -2  -5   7  317.71   20.91
  -2  -5   7  298.36   21.11
  -2  -5   8   42.00    9.33
  -2  -5   9  108.43    9.17
  -2  -5   9  101.37    8.55
  -2  -6  -8   -0.80    2.67
  -2  -6  -8  100.77    8.35
  -2  -6  -7    2.25    5.79
  -2  -6  -7   96.22   10.43
  -2  -6  -6    0.55    4.94
  -2  -6  -6  201.02   15.09
  -2  -6  -5   20.11    7.54
  -2  -6  -5    3.94    3.15
  -2  -6  -4  229.73   17.96
  -2  -6  -4  225.11   14.87
  -2  -6  -3  120.19   12.40
  -2  -6  -3  124.23   12.19
  -2  -6  -3  130.27   14.24
  -2  -6  -3  123.21   14.02
  -2  -6  -3  121.13   11.81
  -2  -6  -3  130.35   11.22
  -2  -6  -2  553.91   34.59
  -2  -6  -2  594.57   32.74
  -2  -6  -2  617.44   32.08
  -2  -6  -2  638.45   35.48
  -2  -6  -2  532.88   34.89
  -2  -6  -2  609.49   32.46
  -2  -6  -2  592.66   29.95
  -2  -6  -1  201.12   21.22
  -2  -6  -1  218.24   18.92
  -2  -6  -1  206.34   16.94
  -2  -6  -1  194.43   19.01
  -2  -6  -1  176.55   19.98
  -2  -6  -1  207.93   17.55
  -2  -6  -1  196.60   14.90
  -2  -6   0  209.99   15.64
  -2  -6   0  218.32   20.70
  -2  -6   0  196.05   22.31
  -2  -6   0  205.39   18.71
  -2  -6   0  210.41   17.48
  -2  -6   0  193.80   22.14
  -2  -6   0  219.94   18.73
  -2  -6   0  223.89   20.13
  -2  -6   1  304.36   23.52
  -2  -6   1  340.41   20.86
  -2  -6   1  359.47   26.26
  -2  -6   1  355.75   22.87
  -2  -6   1  352.80   26.40
  -2  -6   1  293.83   27.78
  -2  -6   2  378.73   30.05
  -2  -6   2  379.35   24.35
  -2  -6   2  390.06   22.54
  -2  -6   2  356.96   25.16
  -2  -6   2  346.23   25.71
  -2  -6   3  129.60   16.85
  -2  -6   3  133.22   14.56
  -2  -6   3  110.81   15.71
  -2  -6   3   89.09   14.53
  -2  -6   3  100.24   19.66
  -2  -6   3  109.19   17.88
  -2  -6   3  127.23   13.59
  -2  -6   3  114.72   11.61
  -2  -6   4  382.04   27.34
  -2  -6   4  380.35   24.55
  -2  -6   4  348.93   28.20
  -2  -6   4  355.69   26.11
  -2  -6   5  159.48   16.96
  -2  -6   5  179.89   17.30
  -2  -6   5  166.96   15.11
  -2  -6   5  171.83   14.99
  -2  -6   5  162.94   18.91
  -2  -6   5  168.42   16.73
  -2  -6   6  274.32   20.14
  -2  -6   6  279.70   19.33
  -2  -6   6  290.57   18.29
  -2  -6   6  240.97   19.65
  -2  -6   6  260.18   19.06
  -2  -6   7   18.50    5.86
  -2  -6   7   22.16    8.20
  -2  -6   7   17.42    6.03
  -2  -6   8  154.25   10.50
  -2  -6   8  148.18    9.85
  -2  -7  -2    3.66    4.43
  -2  -7  -1   72.08   11.32
  -2  -7  -1   78.79    9.71
  -2  -7  -1   66.45    8.98
  -2  -7  -1   70.05   12.92
  -2  -7  -1   49.09    7.34
  -2  -7   0  345.05   20.83
  -2  -7   0  336.86   25.90
  -2  -7   0  353.35   24.11
  -2  -7   0  381.81   22.69
  -2  -7   0  368.03   23.12
  -2  -7   1   36.77    9.42
  -2  -7   1   30.69   10.45
  -2  -7   1   31.42    7.90
  -2  -7   1   42.26   13.06
  -2  -7   1   30.65    7.87
  -2  -7   2  407.22   23.08
  -2  -7   2  404.72   25.41
  -2  -7   3   62.84    8.65
  -2  -7   3   72.96   11.43
  -2  -7   3   60.77    9.04
  -2  -7   3   65.57   13.25
  -2  -7   4  338.70   21.54
  -2  -7   4  380.67   22.12
  -2  -7   4  360.92   20.96
  -2  -7   4  364.77   24.21
  -2  -7   4  352.50   22.31
  -2  -7   4  385.45   20.55
  -2  -7   5   14.27    6.64
  -1   0 -12  134.73    9.09
  -1   0 -12  100.70    9.50
  -1   0 -11    3.62    5.16
  -1   0 -11    3.13    5.45
  -1   0 -10  244.59   18.73
  -1   0 -10  248.45   18.45
  -1   0 -10  238.04   17.56
  -1   0 -10  280.29   18.02
  -1   0  -9   -1.85    6.47
  -1   0  -9    1.34    4.58
  -1   0  -9   -1.35    5.61
  -1   0  -9    0.79    5.93
  -1   0  -9    1.23    4.11
  -1   0  -9   -2.02    4.95
  -1   0  -8 1251.57   55.16
  -1   0  -8 1361.23   55.10
  -1   0  -8 1243.52   55.28
  -1   0  -8 1172.86   54.64
  -1   0  -8 1164.19   55.57
  -1   0  -8 1232.10   54.04
  -1   0  -7    0.69    4.26
  -1   0  -7    5.23    4.62
  -1   0  -7    1.81    3.61
  -1   0  -6 2256.12   85.18
  -1   0  -6 2031.61   83.29
  -1   0  -5    1.82    3.35
  -1   0  -5    2.93    3.05
  -1   0  -4 1574.57   60.80
  -1   0  -3    0.79    2.46
  -1   0  -2  878.43   34.71
  -1   0  -2  912.70   34.36
  -1   0  -1    0.91    1.54
  -1   0  -1    0.04    1.17
  -1   0   1   -0.71    1.37
  -1   0   1    0.52    1.02
  -1   0   1    0.27    0.95
  -1   0  10  327.90   21.19
  -1   0  11   -0.66    4.88
  -1   0  12  407.31   19.98
  -1  -1 -11  206.54   13.25
  -1  -1 -11  189.55   15.14
  -1   1 -11  176.53   14.05
  -1  -1 -11  167.31   14.49
  -1   1 -10  352.82   22.45
  -1  -1 -10  412.65   22.15
  -1  -1 -10  334.58   22.81
  -1  -1 -10  356.40   26.35
  -1  -1 -10  304.38   24.07
  -1  -1 -10  415.32   25.36
  -1  -1  -9  119.23   15.30
  -1   1  -9  117.78   12.40
  -1   1  -9  132.40   11.55
  -1  -1  -9  132.05   13.40
  -1  -1  -9  152.44   12.95
  -1  -1  -9  143.32   13.10
  -1   1  -9  128.53   12.48
  -1  -1  -9  131.00   14.88
  -1   1  -9  118.07   12.87
  -1  -1  -9  109.84   12.39
  -1  -1  -8  441.70   27.68
  -1  -1  -8  445.91   28.85
  -1  -1  -8  474.74   23.74
  -1   1  -8  420.03   22.83
  -1  -1  -8  473.73   24.69
  -1  -1  -8  436.24   25.73
  -1   1  -8  427.66   24.31
  -1  -1  -8  406.77   25.32
  -1  -1  -8  446.91   24.77
  -1   1  -8  392.78   25.12
  -1  -1  -8  390.18   24.55
  -1   1  -8  391.65   23.29
  -1  -1  -7  178.41   11.93
  -1   1  -7  151.46   11.33
  -1  -1  -7  156.50   13.08
  -1   1  -7  167.60   12.93
  -1   1  -7  160.21   11.84
  -1  -1  -7  144.91   12.36
  -1   1  -7  146.08   12.91
  -1  -1  -7  181.75   13.15
  -1   1  -7  187.17   13.09
  -1  -1  -7  156.37   13.39
  -1  -1  -6  637.25   46.05
  -1  -1  -6 1034.87   43.64
  -1   1  -6 1140.48   43.50
  -1  -1  -6  672.34   45.69
  -1  -1  -6 1073.86   43.20
  -1   1  -6 1047.10   41.69
  -1   1  -6 1038.17   43.65
  -1  -1  -5  208.70   20.48
  -1   1  -5  418.31   18.52
  -1  -1  -5  335.16   17.76
  -1  -1  -5  222.86   20.58
  -1   1  -5  319.93   17.44
  -1   1  -5  331.43   16.27
  -1  -1  -5  347.54   17.25
  -1   1  -4 1960.56   75.67
  -1   1  -4 2017.16   77.08
  -1  -1  -4 1993.35   76.47
  -1  -1  -3  207.17   16.55
  -1  -1  -3  201.49   15.93
  -1   1  -3  261.28   12.76
  -1  -1  -3  267.51   12.43
  -1  -1  -3  272.98   12.24
  -1   1  -3  253.25   11.75
  -1  -1  -2 6515.13  275.91
  -1  -1  -2 6425.44  275.32
  -1   1  -2 7638.37  272.07
  -1   1  -2 7459.28  272.87
  -1  -1  -2 7680.42  272.47
  -1  -1  -2 7826.14  272.67
  -1  -1  -1 6884.56  263.51
  -1  -1  -1 7592.39  260.79
  -1  -1  -1 6761.39  263.17
  -1  -1  -1 7321.90  261.01
  -1   1  -1 6916.13  261.09
  -1  -1  -1 6876.74  262.31
  -1  -1  -1 7091.50  261.25
  -1  -1   0  335.85   14.98
  -1  -1   0  414.31   15.63
  -1  -1   1  353.74   14.85
  -1  -1   1  329.12   14.71
  -1  -1   1  336.85   14.78
  -1  -1   9  108.49   12.21
  -1  -1  10  495.69   27.90
  -1   1  10  494.71   26.71
  -1  -1  11  133.73   12.07
  -1   1  11  135.10   11.03
  -1  -1  12  126.88    9.22
  -1   1  12   98.07    7.30
  -1  -2 -12   94.82    7.98
  -1   2 -12  114.93    6.87
  -1  -2 -11   50.04    9.47
  -1   2 -11   75.75    8.29
  -1  -2 -11   54.28    8.48
  -1  -2 -11   72.52   10.23
  -1  -2 -11   67.96   10.43
  -1  -2 -11   91.74   11.62
  -1  -2 -10  186.63   18.90
  -1   2 -10  189.78   14.46
  -1  -2 -10  193.03   16.42
  -1   2 -10  224.04   15.56
  -1  -2 -10  181.64   13.36
  -1  -2 -10  204.30   17.18
  -1  -2 -10  228.88   15.45
  -1  -2 -10  198.21   19.65
  -1  -2  -9  280.76   18.89
  -1   2  -9  315.76   19.53
  -1   2  -9  236.62   16.92
  -1  -2  -9  298.25   24.24
  -1  -2  -9  287.15   23.65
  -1  -2  -9  359.18   24.71
  -1   2  -9  300.71   17.57
  -1  -2  -9  285.20   21.29
  -1  -2  -9  291.40   18.28
  -1   2  -9  252.32   19.73
  -1   2  -9  255.51   18.18
  -1  -2  -9  260.58   19.98
  -1  -2  -8  555.79   34.13
  -1  -2  -8  545.81   33.72
  -1  -2  -8  493.79   29.23
  -1   2  -8  540.55   26.64
  -1  -2  -8  565.05   31.31
  -1  -2  -8  539.91   27.83
  -1   2  -8  492.23   26.80
  -1   2  -8  575.55   28.77
  -1  -2  -8  567.16   28.80
  -1   2  -8  525.92   29.95
  -1  -2  -8  436.99   27.49
  -1  -2  -7  694.75   38.97
  -1  -2  -7  767.64   39.88
  -1  -2  -7  699.01   35.40
  -1  -2  -7  742.90   33.17
  -1   2  -7  664.66   32.27
  -1  -2  -7  728.16   33.74
  -1  -2  -7  792.36   37.44
  -1   2  -7  712.92   34.45
  -1  -2  -7  696.52   33.82
  -1   2  -7  678.65   32.87
  -1   2  -7  705.38   35.61
  -1  -2  -7  669.49   34.01
  -1  -2  -7  747.28   34.66
  -1   2  -7  732.47   33.41
  -1   2  -6  643.93   27.73
  -1   2  -6  557.72   26.20
  -1  -2  -6  539.03   26.82
  -1   2  -6  565.25   28.57
  -1  -2  -6  526.50   27.02
  -1  -2  -6  556.02   28.47
  -1   2  -5  226.16   13.76
  -1  -2  -5  203.33   12.46
  -1  -2  -5  205.53   12.21
  -1   2  -5  203.02   11.61
  -1  -2  -5  200.04   14.14
  -1  -2  -5  176.12   13.45
  -1  -2  -5  205.41   13.51
  -1   2  -4  613.32   27.30
  -1  -2  -4  634.03   26.35
  -1  -2  -4  561.39   24.74
  -1  -2  -4  647.11   26.66
  -1   2  -4  631.75   25.58
  -1  -2  -4  586.26   28.82
  -1  -2  -4  588.28   28.49
  -1  -2  -4  610.05   27.40
  -1  -2  -3 1096.12   46.62
  -1  -2  -3 1133.79   44.21
  -1   2  -3 1136.78   43.36
  -1  -2  -3 1127.36   43.48
  -1  -2  -3 1151.60   44.34
  -1   2  -3 1116.08   44.96
  -1  -2  -3 1109.04   46.52
  -1  -2  -2 1048.73   41.75
  -1  -2  -2 1009.98   39.13
  -1  -2  -2 1038.46   39.26
  -1   2  -2  955.52   39.54
  -1  -2  -2 1037.23   41.64
  -1  -2  -1 3074.24  114.61
  -1  -2  -1 3067.34  114.88
  -1  -2  -1 3219.53  116.45
  -1   2  -1 3032.25  113.95
  -1  -2  -1 3217.19  116.44
  -1  -2   0 2477.38   88.60
  -1  -2   0 2409.79   87.84
  -1  -2   0 2351.97   85.79
  -1  -2   0 2434.02   88.55
  -1  -2   1 1246.95   50.10
  -1  -2   2  458.42   22.67
  -1  -2   3  569.13   27.91
  -1  -2   7  260.89   17.94
  -1  -2   7  285.06   18.73
  -1  -2   8  374.71   23.02
  -1  -2   8  402.49   24.35
  -1  -2   9  375.81   22.41
  -1   2  10  109.40    9.95
  -1  -3 -11  450.80   24.35
  -1   3 -11  470.34   20.21
  -1  -3 -10  107.08   13.63
  -1  -3 -10   71.39    9.75
  -1   3 -10  117.40    9.94
  -1  -3 -10   72.87    8.42
  -1  -3 -10   82.16   13.38
  -1  -3 -10   83.51   12.74
  -1  -3  -9  419.47   27.82
  -1  -3  -9  296.70   21.58
  -1  -3  -9  326.42   26.45
  -1   3  -9  345.60   20.60
  -1  -3  -9  400.34   27.20
  -1  -3  -9  353.80   20.62
  -1  -3  -9  316.74   26.66
  -1  -3  -8   15.44    9.27
  -1  -3  -8   19.69    9.90
  -1  -3  -8   20.85    6.51
  -1   3  -8   18.23    6.41
  -1   3  -8   14.78    4.80
  -1  -3  -8   11.84    8.83
  -1   3  -8   19.82    6.26
  -1  -3  -8   10.36    6.84
  -1  -3  -7  459.21   30.87
  -1  -3  -7  409.94   25.62
  -1   3  -7  452.02   22.56
  -1  -3  -7  429.68   27.05
  -1  -3  -7  476.07   25.11
  -1   3  -7  450.64   24.76
  -1   3  -7  433.98   25.84
  -1  -3  -7  477.43   31.02
  -1  -3  -6   85.52   12.28
  -1  -3  -6  101.02   12.75
  -1  -3  -6  121.09   13.61
  -1  -3  -6   94.12   10.46
  -1   3  -6   81.00    9.41
  -1  -3  -6   98.91    9.83
  -1  -3  -6   91.89   10.62
  -1   3  -6   90.88    9.68
  -1  -3  -5  951.73   43.78
  -1   3  -5 1019.31   43.55
  -1  -3  -4  231.47   12.81
  -1  -3  -4  251.20   13.10
  -1  -3  -4  235.03   14.78
  -1   3  -4  256.63   14.38
  -1  -3  -3 2172.18   83.41
  -1  -3  -3 2195.10   83.53
  -1   3  -3 2120.20   82.98
  -1  -3  -2   75.48    6.67
  -1  -3  -2   69.53    5.57
  -1  -3  -2   67.69    6.50
  -1   3  -2   66.15    5.11
  -1  -3  -1  162.27   10.20
  -1  -3  -1  159.72    9.22
  -1  -3  -1  144.43    9.87
  -1  -3   0  440.16   20.28
  -1  -3   0  404.37   19.66
  -1  -3   0  437.25   20.22
  -1  -3   1 3437.16  124.97
  -1  -3   1 2919.13  125.10
  -1  -3   1 3486.64  125.13
  -1  -3   1 2842.43  124.82
  -1  -3   1 3496.30  122.02
  -1  -3   2  115.32   10.03
  -1  -3   2  103.20   11.50
  -1  -3   2  121.32   11.54
  -1  -3   3 1648.18   65.38
  -1  -3   3 1728.60   68.90
  -1  -3   4  219.44   14.61
  -1  -3   4  180.94   16.21
  -1  -3   5  650.76   34.90
  -1  -3   5  626.08   29.34
  -1  -3   6   10.99    5.65
  -1  -3   6   11.11    5.53
  -1  -3   6   11.26    7.71
  -1  -3   6   11.29    6.71
  -1  -3   6   18.14    8.86
  -1  -3   7  677.44   35.03
  -1  -3   7  668.95   34.41
  -1  -3   8   18.48    7.99
  -1  -3   8   14.85    7.06
  -1  -3   8    0.75    8.41
  -1  -3   9  601.42   30.48
  -1  -3   9  511.80   29.31
  -1  -3  10  102.13   10.46
  -1  -3  11  109.76    9.19
  -1  -4 -10   47.85    8.55
  -1  -4 -10   34.08    9.85
  -1   4 -10   50.85    5.65
  -1  -4 -10   46.71    9.66
  -1  -4 -10   52.94   10.40
  -1   4  -9  399.79   19.97
  -1  -4  -9  355.99   27.99
  -1  -4  -9  379.57   27.14
  -1  -4  -9  365.85   24.75
  -1  -4  -9  336.50   19.23
  -1  -4  -8   27.58    6.07
  -1  -4  -8   24.47   10.10
  -1   4  -8   31.27    6.46
  -1  -4  -8   22.61    7.54
  -1  -4  -8   17.75    9.87
  -1  -4  -8   33.08   11.12
  -1  -4  -8   -2.66    5.56
  -1  -4  -8   28.07   10.01
  -1  -4  -7  618.08   35.24
  -1   4  -7  610.77   30.81
  -1  -4  -7  717.06   39.88
  -1  -4  -7  661.51   37.92
  -1  -4  -7  618.25   31.26
  -1  -4  -6  216.91   15.42
  -1   4  -6  191.31   14.43
  -1  -4  -6  211.97   17.48
  -1  -4  -6  259.62   22.22
  -1  -4  -6  240.43   20.92
  -1  -4  -6  222.66   20.33
  -1  -4  -5 1212.21   52.17
  -1  -4  -5 1248.35   58.02
  -1   4  -5 1119.15   50.73
  -1  -4  -5 1304.84   60.29
  -1  -4  -5 1339.84   59.11
  -1  -4  -5 1217.09   58.10
  -1  -4  -5 1094.56   53.67
  -1  -4  -4  205.64   18.06
  -1  -4  -4  233.01   15.51
  -1  -4  -4  233.28   18.44
  -1  -4  -4  264.50   19.51
  -1  -4  -4  249.25   19.76
  -1  -4  -3  671.95   32.83
  -1  -4  -3  708.57   33.57
  -1  -4  -2   93.61    9.91
  -1  -4  -2   99.07   10.87
  -1  -4  -2  104.31    8.42
  -1  -4  -2  104.72    7.69
  -1  -4  -2  100.70    8.43
  -1  -4  -1 2019.52   87.09
  -1  -4  -1 2299.90   83.99
  -1  -4  -1 2071.56   88.55
  -1  -4   0   50.22    6.40
  -1  -4   0   50.29    9.34
  -1  -4   0   44.48    7.82
  -1  -4   1 1045.67   46.09
  -1  -4   2   85.74    7.21
  -1  -4   2   78.15    9.72
  -1  -4   2   73.19   10.50
  -1  -4   2   73.95   11.72
  -1  -4   3  755.35   32.31
  -1  -4   3  672.51   34.37
  -1  -4   3  655.43   37.44
  -1  -4   3  631.78   36.46
  -1  -4   4   85.05   13.26
  -1  -4   4   91.98   16.15
  -1  -4   4   91.06   13.38
  -1  -4   4   68.60   12.23
  -1  -4   4  102.28   11.42
  -1  -4   4   91.82    9.58
  -1  -4   4   92.19   11.02
  -1  -4   5  873.00   48.30
  -1  -4   5 1057.93   46.19
  -1  -4   5  882.54   49.83
  -1  -4   5  968.46   52.13
  -1  -4   5  920.87   43.44
  -1  -4   5 1068.12   45.47
  -1  -4   5  902.55   48.18
  -1  -4   6    7.25    8.47
  -1  -4   6   13.92    8.10
  -1  -4   6   11.33    7.64
  -1  -4   6   21.18    6.38
  -1  -4   6    5.84    5.61
  -1  -4   6   16.94    6.80
  -1  -4   6   14.87    8.94
  -1  -4   7  722.04   44.80
  -1  -4   7  786.09   40.22
  -1  -4   7  735.77   39.43
  -1  -4   7  732.49   38.79
  -1  -4   7  744.64   37.79
  -1  -4   8   19.79    6.28
  -1  -4   8   10.16    8.05
  -1  -4   9  190.12   14.33
  -1  -4   9  146.33   12.34
  -1  -4  10    5.05    3.24
  -1  -5  -9  159.44   11.94
  -1  -5  -8  116.73   13.03
  -1  -5  -8  158.66   18.10
  -1  -5  -8  131.71   15.61
  -1  -5  -8  162.49   16.32
  -1  -5  -7  241.82   14.96
  -1  -5  -7  237.72   19.67
  -1  -5  -7  254.03   23.47
  -1  -5  -7  250.60   21.75
  -1  -5  -7  252.39   21.72
  -1  -5  -6   18.47    9.21
  -1  -5  -6   29.07    5.86
  -1  -5  -6   24.06   10.20
  -1  -5  -6   35.16   11.19
  -1  -5  -6   22.89    9.02
  -1  -5  -5  415.33   22.28
  -1  -5  -5  352.25   26.01
  -1  -5  -5  398.05   30.30
  -1  -5  -5  351.63   27.67
  -1  -5  -5  422.77   28.11
  -1  -5  -4  430.49   22.99
  -1  -5  -4  354.24   25.73
  -1  -5  -4  422.04   27.12
  -1  -5  -4  414.19   29.21
  -1  -5  -4  365.65   27.59
  -1  -5  -3  362.01   22.16
  -1  -5  -3  348.25   20.15
  -1  -5  -3  314.39   22.64
  -1  -5  -3  295.45   20.24
  -1  -5  -3  322.18   22.50
  -1  -5  -3  359.63   21.10
  -1  -5  -3  321.79   24.30
  -1  -5  -2  279.65   22.33
  -1  -5  -2  275.05   18.88
  -1  -5  -2  244.34   21.62
  -1  -5  -2  329.96   21.92
  -1  -5  -2  318.42   18.71
  -1  -5  -2  286.21   21.57
  -1  -5  -2  290.20   19.60
  -1  -5  -2  262.01   15.47
  -1  -5  -2  322.69   20.45
  -1  -5  -1  446.96   26.06
  -1  -5  -1  417.38   28.64
  -1  -5  -1  429.53   25.02
  -1  -5  -1  361.67   27.72
  -1  -5  -1  394.58   24.57
  -1  -5  -1  389.06   24.76
  -1  -5  -1  457.72   23.93
  -1  -5  -1  385.62   26.96
  -1  -5  -1  474.94   28.42
  -1  -5  -1  438.74   21.19
  -1  -5   0  197.49   16.62
  -1  -5   0  171.66   18.72
  -1  -5   0  212.95   16.03
  -1  -5   0  183.17   20.20
  -1  -5   0  169.60   15.87
  -1  -5   0  187.98   16.54
  -1  -5   0  187.22   13.73
  -1  -5   0  191.28   17.48
  -1  -5   0  206.53   13.08
  -1  -5   0  196.54   14.56
  -1  -5   0  203.57   18.79
  -1  -5   1  270.89   22.15
  -1  -5   1  333.08   18.99
  -1  -5   1  310.15   20.26
  -1  -5   1  312.59   21.70
  -1  -5   1  323.46   26.40
  -1  -5   1  281.40   21.06
  -1  -5   2   53.47   11.33
  -1  -5   2   57.05   12.99
  -1  -5   2   67.85    9.41
  -1  -5   2   66.12   10.67
  -1  -5   2   85.86   14.37
  -1  -5   2   60.09   11.13
  -1  -5   3  988.35   51.01
  -1  -5   3  889.89   48.35
  -1  -5   3  911.40   50.52
  -1  -5   3 1026.04   47.81
  -1  -5   3  999.42   47.15
  -1  -5   3  921.94   52.69
  -1  -5   4  123.92   15.75
  -1  -5   4  168.41   15.68
  -1  -5   4  153.55   17.62
  -1  -5   4  109.90   14.33
  -1  -5   4  118.67   17.70
  -1  -5   4  137.19   21.01
  -1  -5   5  299.69   23.75
  -1  -5   5  332.62   29.03
  -1  -5   5  281.06   23.90
  -1  -5   5  377.75   23.43
  -1  -5   5  302.23   24.47
  -1  -5   5  325.83   26.34
  -1  -5   6  156.31   16.38
  -1  -5   6  163.97   14.88
  -1  -5   6  141.81   15.92
  -1  -5   6  149.55   17.77
  -1  -5   7  195.23   17.54
  -1  -5   7  179.23   16.13
  -1  -5   7  199.29   16.13
  -1  -5   8  214.42   16.78
  -1  -5   9  163.14   11.76
  -1  -6  -8  149.39   11.42
  -1  -6  -7   77.71    9.88
  -1  -6  -7   38.02    8.89
  -1  -6  -6  269.77   18.96
  -1  -6  -6  157.33   16.76
  -1  -6  -5   53.83    9.20
  -1  -6  -5   -2.47    5.70
  -1  -6  -4   17.59    4.41
  -1  -6  -4  209.79   15.24
  -1  -6  -3  177.15   13.93
  -1  -6  -3  180.16   16.63
  -1  -6  -3  186.31   16.31
  -1  -6  -3  193.41   14.18
  -1  -6  -3  196.45   15.24
  -1  -6  -3  177.09   12.77
  -1  -6  -2  400.33   24.58
  -1  -6  -2  408.14   29.30
  -1  -6  -2  501.12   28.28
  -1  -6  -2  446.39   25.68
  -1  -6  -2  447.07   28.53
  -1  -6  -2  436.58   29.68
  -1  -6  -2  474.21   26.36
  -1  -6  -2  422.73   23.25
  -1  -6  -1  162.04   15.28
  -1  -6  -1  154.42   20.21
  -1  -6  -1  177.77   17.55
  -1  -6  -1  166.99   15.09
  -1  -6  -1  187.93   18.48
  -1  -6  -1  178.87   19.78
  -1  -6  -1  183.53   16.15
  -1  -6  -1  155.89   12.77
  -1  -6   0  543.28   27.94
  -1  -6   0  546.39   33.95
  -1  -6   0  532.68   36.59
  -1  -6   0  552.97   31.54
  -1  -6   0  509.43   30.88
  -1  -6   0  558.11   30.62
  -1  -6   0  493.45   35.27
  -1  -6   0  574.76   32.11
  -1  -6   0  599.72   34.78
  -1  -6   1  202.80   23.81
  -1  -6   1  224.81   17.80
  -1  -6   1  197.78   20.42
  -1  -6   1  229.00   15.89
  -1  -6   1  255.20   21.98
  -1  -6   1  240.54   19.42
  -1  -6   1  216.11   19.54
  -1  -6   2  457.34   30.30
  -1  -6   2  532.85   27.35
  -1  -6   2  469.53   34.46
  -1  -6   2  547.82   29.90
  -1  -6   3    1.47   12.37
  -1  -6   3    9.16    7.67
  -1  -6   3    4.96   10.36
  -1  -6   3    8.23    9.95
  -1  -6   3    7.24   15.39
  -1  -6   3    5.82    7.73
  -1  -6   3    9.25    9.91
  -1  -6   3   14.63    5.32
  -1  -6   4  351.50   29.60
  -1  -6   4  325.06   24.92
  -1  -6   4  317.86   22.34
  -1  -6   4  335.47   27.29
  -1  -6   4  373.15   24.19
  -1  -6   4  369.77   26.01
  -1  -6   5  244.01   20.35
  -1  -6   5  231.53   21.60
  -1  -6   5  245.89   20.14
  -1  -6   5  270.77   19.06
  -1  -6   6  402.83   22.99
  -1  -6   6  379.75   25.01
  -1  -6   6  359.64   24.36
  -1  -6   6  386.51   24.26
  -1  -6   6  410.31   23.92
  -1  -6   7   66.53    8.98
  -1  -6   7   93.05    9.40
  -1  -6   7   76.61   10.83
  -1  -6   8   58.83    6.44
  -1  -6   8   72.96    7.79
  -1  -7  -2    2.14    3.35
  -1  -7  -1   32.00   10.91
  -1  -7  -1   24.04    7.68
  -1  -7  -1   19.20    6.47
  -1  -7  -1   28.16   11.47
  -1  -7  -1   21.84    9.00
  -1  -7   0  346.45   22.77
  -1  -7   0  355.51   21.73
  -1  -7   0  331.59   25.58
  -1  -7   0  327.97   25.50
  -1  -7   0  352.03   23.67
  -1  -7   0  326.21   19.76
  -1  -7   1    8.30    6.66
  -1  -7   1    8.02    7.79
  -1  -7   1   17.00    9.36
  -1  -7   1   16.78   12.33
  -1  -7   1   11.52    6.58
  -1  -7   1   18.38   13.10
  -1  -7   2  415.44   23.41
  -1  -7   3   48.78    8.54
  -1  -7   3   55.17    9.43
  -1  -7   3   37.72   12.30
  -1  -7   3   40.05    7.69
  -1  -7   3   33.59   10.99
  -1  -7   3   36.91    9.27
  -1  -7   4  211.19   16.03
  -1  -7   4  247.41   16.16
  -1  -7   4  228.73   16.71
  -1  -7   4  221.95   17.60
  -1  -7   4  221.05   14.93
  -1  -7   4  201.72   18.60
  -1  -7   5    4.02    7.35
  -1  -7   5    9.66    6.58
  -1  -7   5    7.84    4.74
  -1  -7   5   11.13    7.75
  -1  -7   6  159.68   10.58
   0   0 -12  520.48   26.06
   0   0 -12  427.66   24.68
   0   0 -11    5.29    5.51
   0   0 -11   -5.88    6.42
   0   0 -10  793.60   41.87
   0   0 -10  944.81   41.84
   0   0  -9    1.99    5.73
   0   0  -9   -1.37    5.30
   0   0  -9   -1.00    5.03
   0   0  -9   -1.23    4.02
   0   0  -9    0.46    5.81
   0   0  -9    0.89    4.30
   0   0  -8 1062.44   46.03
   0   0  -8  916.23   45.27
   0   0  -8 1024.97   46.79
   0   0  -8 1008.09   45.18
   0   0  -8  966.27   46.67
   0   0  -7    3.61    4.86
   0   0  -7    3.00    3.91
   0   0  -7    2.22    4.49
   0   0  -6  857.27   40.32
   0   0  -6  859.29   39.11
   0   0  -5   -0.83    4.51
   0   0  -5    0.73    2.87
   0   0  -4 2261.41   85.70
   0   0  -3    0.68    2.32
   0   0  -2 1125.59   42.56
   0   0  -1   -0.13    1.00
   0   0  10  837.22   40.69
   0   0  11   -3.42    5.43
   0   0  12  557.81   25.71
   0  -1 -12  164.83   11.18
   0   1 -12   57.97    6.34
   0   1 -11   49.80    8.18
   0  -1 -11   50.43    8.81
   0  -1 -11   65.20    8.06
   0  -1 -10  558.07   30.49
   0   1 -10  481.82   27.76
   0   1 -10  556.68   27.84
   0  -1 -10  457.88   28.03
   0  -1 -10  546.71   27.50
   0   1 -10  414.45   26.19
   0  -1 -10  471.40   32.13
   0  -1  -9    5.22    6.53
   0  -1  -9    9.19    7.51
   0  -1  -9   13.71    8.65
   0  -1  -9   11.21    6.39
   0   1  -9    7.40    5.34
   0   1  -9   13.08    6.41
   0  -1  -9    4.87    6.03
   0  -1  -9    9.73    6.22
   0   1  -9    5.57    5.74
   0   1  -9   10.61    5.10
   0   1  -9    5.17    5.33
   0  -1  -9    5.21    4.66
   0  -1  -9    8.97    5.94
   0  -1  -8  525.97   31.95
   0  -1  -8  488.98   32.54
   0  -1  -8  547.50   27.39
   0   1  -8  549.71   27.15
   0  -1  -8  544.98   29.95
   0  -1  -8  560.47   28.54
   0   1  -8  543.26   28.91
   0  -1  -8  533.38   29.88
   0   1  -8  561.30   28.70
   0  -1  -8  548.56   28.70
   0  -1  -8  500.12   28.65
   0   1  -8  534.54   27.73
   0   1  -8  524.19   29.81
   0   1  -7  215.56   14.03
   0  -1  -7  235.21   14.55
   0  -1  -7  224.65   16.07
   0   1  -7  255.22   15.86
   0  -1  -7  214.43   15.45
   0   1  -7  242.32   15.05
   0   1  -7  225.01   16.26
   0  -1  -7  242.34   15.84
   0   1  -7  267.27   16.86
   0  -1  -7  239.08   16.79
   0  -1  -6  731.08   52.91
   0  -1  -6  755.86   52.49
   0   1  -6 1988.56   58.43
   0  -1  -6 1530.34   54.55
   0   1  -6 1357.75   51.48
   0  -1  -6 1346.10   52.64
   0   1  -6 1373.39   53.58
   0   1  -5  756.12   30.53
   0  -1  -5  681.46   30.31
   0   1  -5  645.44   29.37
   0   1  -5  681.94   31.01
   0  -1  -4 1080.38   42.33
   0  -1  -4 1004.10   41.72
   0   1  -4 1063.82   41.67
   0  -1  -3  328.74   20.02
   0  -1  -3  350.51   19.87
   0  -1  -3  426.48   17.72
   0  -1  -3  444.29   17.78
   0   1  -3  416.74   17.29
   0  -1  -2 5490.36  233.00
   0  -1  -2 5482.10  232.70
   0  -1  -2 6849.26  231.58
   0   1  -2 6487.43  231.26
   0  -1  -2 6668.65  231.61
   0  -1  -1  768.84   29.37
   0  -1  -1  749.22   29.29
   0  -1  -1  795.30   28.23
   0  -1  -1  759.73   28.23
   0   1  -1  719.27   28.10
   0  -1  -1  753.58   28.42
   0  -1   0 1264.48   47.85
   0  -1   0 1297.71   47.38
   0  -1   9   12.09    6.89
   0  -1  10  472.04   26.60
   0   1  10  440.82   25.10
   0   1  11   52.54    7.35
   0  -1  11   53.47    8.50
   0  -1  12  171.40   11.02
   0   1  12  138.19    9.23
   0  -2 -12   46.85    6.52
   0  -2 -12   35.80    6.74
   0  -2 -12   29.33    5.00
   0  -2 -11   81.06   10.77
   0   2 -11   88.17    8.70
   0   2 -11   66.84    7.61
   0  -2 -11   63.39    8.95
   0  -2 -11   58.00   10.80
   0  -2 -11   59.74   10.31
   0  -2 -11   92.84   11.79
   0   2 -10   79.19    9.47
   0  -2 -10   74.58   10.61
   0  -2 -10   78.47    9.05
   0   2 -10   82.77    9.76
   0  -2 -10   68.90   13.58
   0  -2 -10   69.52   12.40
   0  -2 -10   84.69   12.48
   0  -2  -9  445.63   24.41
   0   2  -9  395.39   23.48
   0  -2  -9  424.29   30.61
   0  -2  -9  388.59   29.67
   0  -2  -9  503.83   30.23
   0   2  -9  440.35   23.07
   0  -2  -9  395.85   26.55
   0  -2  -9  414.08   24.04
   0   2  -9  453.75   24.78
   0  -2  -9  451.82   26.58
   0   2  -9  406.83   26.25
   0  -2  -8  323.16   19.89
   0   2  -8  320.26   19.88
   0   2  -8  320.04   19.53
   0  -2  -8  324.62   25.13
   0  -2  -8  289.78   23.79
   0  -2  -8  383.48   24.89
   0   2  -8  314.17   18.31
   0  -2  -8  305.80   21.70
   0  -2  -8  313.09   19.81
   0  -2  -8  311.56   19.61
   0   2  -8  340.17   22.00
   0  -2  -8  260.13   18.93
   0   2  -8  295.24   18.63
   0  -2  -8  328.44   21.45
   0  -2  -7  623.18   37.33
   0  -2  -7  703.67   38.45
   0  -2  -7  684.35   34.37
   0   2  -7  651.58   31.00
   0  -2  -7  671.10   33.04
   0  -2  -7  704.97   35.55
   0   2  -7  704.84   33.27
   0   2  -7  696.72   32.11
   0  -2  -7  669.42   32.79
   0  -2  -7  650.40   32.72
   0   2  -7  703.69   34.85
   0   2  -7  826.95   35.02
   0  -2  -7  639.05   34.70
   0  -2  -7  679.95   32.90
   0   2  -6  398.87   22.79
   0   2  -6  398.40   20.69
   0  -2  -6  419.16   21.81
   0  -2  -6  417.65   21.60
   0  -2  -6  430.89   23.83
   0  -2  -5 1394.04   56.13
   0  -2  -5 1410.44   56.12
   0   2  -5 1426.05   57.82
   0   2  -5 1367.48   55.28
   0   2  -5 1385.16   55.61
   0  -2  -5 1427.11   58.24
   0  -2  -4  633.97   27.70
   0  -2  -4  674.51   28.22
   0  -2  -4  699.37   28.08
   0   2  -4  656.63   27.44
   0   2  -4  677.88   29.48
   0  -2  -4  669.31   29.70
   0  -2  -4  646.00   27.70
   0  -2  -3 1188.64   46.15
   0  -2  -3 1202.09   45.51
   0  -2  -3 1188.20   45.84
   0   2  -3 1153.26   45.09
   0  -2  -3 1168.89   46.07
   0  -2  -2 1412.42   49.22
   0  -2  -2 1299.75   48.99
   0  -2  -2 1355.28   48.33
   0   2  -2 1270.18   47.46
   0  -2  -2 1306.52   49.01
   0  -2  -1 1095.23   42.73
   0  -2  -1 1130.22   43.04
   0  -2  -1 1083.16   42.73
   0  -2   0  485.54   24.00
   0  -2   0  631.78   23.53
   0   2   0  527.46   20.57
   0  -2   0  639.05   22.09
   0  -2   0  642.85   23.68
   0  -2   1 1062.19   43.89
   0  -2   2 1481.04   59.85
   0  -2   5  965.51   48.62
   0  -2   5 1341.77   48.85
   0  -2   7  588.34   31.35
   0  -2   7  637.56   31.68
   0  -2   8  301.13   20.54
   0  -2   8  340.21   21.61
   0  -2   9  350.99   28.88
   0  -2   9  437.59   24.44
   0  -2   9  416.69   25.05
   0  -2  10   88.20    9.58
   0   2  10   59.66    8.04
   0   2  11   62.03    6.37
   0   3 -11  319.99   15.28
   0  -3 -11  330.11   19.13
   0  -3 -11  293.37   19.09
   0   3 -10   51.53    7.40
   0  -3 -10   44.20    7.96
   0  -3 -10   53.29   11.64
   0  -3 -10   52.43   11.37
   0  -3 -10   58.56   11.65
   0  -3  -9  690.87   37.78
   0  -3  -9  544.42   31.57
   0   3  -9  613.99   30.25
   0  -3  -9  578.52   38.25
   0  -3  -9  626.25   30.23
   0  -3  -9  586.68   37.73
   0  -3  -8   45.93   11.49
   0  -3  -8   41.47   11.29
   0  -3  -8   43.59    8.82
   0   3  -8   30.58    5.64
   0  -3  -8   35.35   10.66
   0   3  -8   38.21    7.46
   0  -3  -8   26.84    6.40
   0   3  -8   32.91    7.15
   0  -3  -7  384.28   28.20
   0  -3  -7  390.92   28.72
   0  -3  -7  397.45   24.16
   0  -3  -7  383.76   25.33
   0  -3  -7  457.67   29.18
   0   3  -7  383.09   22.21
   0  -3  -7  394.62   22.40
   0   3  -7  411.57   24.36
   0  -3  -6  220.91   14.05
   0   3  -6  230.33   15.79
   0  -3  -6  219.21   16.71
   0   3  -6  192.17   14.11
   0  -3  -6  226.44   19.56
   0  -3  -6  223.96   15.78
   0  -3  -6  228.69   14.87
   0  -3  -5 1113.12   46.35
   0   3  -5 1149.77   48.42
   0  -3  -5 1086.45   47.99
   0   3  -4  313.12   16.55
   0  -3  -4  292.32   15.01
   0  -3  -4  296.93   16.52
   0   3  -3 1831.83   70.90
   0  -3  -3 1790.31   69.43
   0  -3  -3 1780.04   69.32
   0  -3  -3 1931.28   70.84
   0   3  -2  671.08   27.66
   0  -3  -2  662.85   28.16
   0  -3  -2  710.44   28.65
   0  -3  -2  658.06   28.08
   0  -3  -1 1688.39   66.17
   0  -3  -1 1737.81   66.48
   0  -3  -1 1699.66   66.21
   0  -3   0   11.50    6.26
   0  -3   0   15.38    5.06
   0  -3   0    9.92    2.59
   0  -3   1 1328.85   64.05
   0  -3   1 1476.27   64.22
   0  -3   2  560.21   26.38
   0  -3   2  597.40   29.19
   0  -3   3 1611.07   64.46
   0  -3   3 1787.74   69.29
   0  -3   4  277.78   16.61
   0  -3   4  238.38   18.09
   0  -3   5 1055.89   44.60
   0  -3   5 1084.83   50.70
   0  -3   6  234.40   20.67
   0  -3   6  212.18   16.74
   0  -3   6  218.73   15.67
   0  -3   6  218.22   16.71
   0  -3   6  202.10   15.25
   0  -3   7  401.87   24.72
   0  -3   7  371.64   23.50
   0  -3   7  385.91   28.84
   0  -3   8   25.03    7.24
   0  -3   8   24.17   10.43
   0  -3   8   41.01    9.79
   0  -3   9  645.00   33.09
   0  -3   9  611.26   32.74
   0  -3  10   46.15    7.86
   0  -3  11  247.31   14.37
   0  -4 -10  125.54   12.70
   0  -4 -10  104.13   14.61
   0   4 -10  138.28    8.77
   0  -4 -10  120.02   13.71
   0  -4 -10  137.63   14.72
   0   4  -9  220.90   11.72
   0  -4  -9  188.80   20.05
   0  -4  -9  239.42   19.86
   0  -4  -9  234.48   18.17
   0  -4  -8   71.70    8.58
   0  -4  -8   73.83   14.57
   0  -4  -8   44.22   10.60
   0  -4  -8   80.84   13.45
   0  -4  -8   69.78    8.03
   0   4  -8   95.73    8.97
   0  -4  -7  596.24   35.58
   0  -4  -7  601.24   32.62
   0   4  -7  684.57   31.64
   0  -4  -7  752.04   41.08
   0  -4  -7  539.24   35.95
   0  -4  -7  742.58   40.33
   0  -4  -7  715.01   32.37
   0  -4  -6  152.54   12.18
   0   4  -6  148.04   11.69
   0  -4  -6  140.63   14.09
   0  -4  -6  129.23   13.08
   0  -4  -6  179.82   18.47
   0  -4  -6  117.31   15.56
   0  -4  -6  177.82   17.73
   0  -4  -6  169.85   18.45
   0  -4  -5  558.94   32.16
   0  -4  -5  545.88   30.58
   0  -4  -5  615.06   36.00
   0  -4  -5  614.04   29.70
   0  -4  -5  659.51   37.78
   0  -4  -5  610.30   35.30
   0  -4  -5  720.06   37.51
   0  -4  -4  107.87   13.31
   0  -4  -4  101.38   12.04
   0  -4  -4  101.64   12.63
   0  -4  -4   98.50   12.67
   0  -4  -3  449.82   23.71
   0  -4  -3  494.61   25.73
   0  -4  -2  299.31   19.49
   0  -4  -2  277.21   17.56
   0  -4  -2  334.30   16.55
   0  -4  -1 1280.28   56.70
   0  -4  -1 1378.30   52.51
   0  -4   0    4.64    4.41
   0  -4   0    3.00    6.62
   0  -4   0    0.68    5.16
   0  -4   1 1184.93   52.03
   0  -4   2  311.95   16.31
   0  -4   2  287.57   21.08
   0  -4   2  274.24   20.38
   0  -4   2  285.82   18.61
   0  -4   3  540.34   25.58
   0  -4   3  454.09   29.09
   0  -4   3  464.36   29.68
   0  -4   3  506.03   27.23
   0  -4   4  104.54   14.33
   0  -4   4  117.00   11.83
   0  -4   4   93.48   13.07
   0  -4   4  111.04   10.78
   0  -4   4  121.14   12.03
   0  -4   4   95.32   13.67
   0  -4   4  110.41   16.24
   0  -4   5  618.59   38.39
   0  -4   5  615.30   38.36
   0  -4   5  684.06   33.23
   0  -4   5  584.51   35.71
   0  -4   5  694.61   33.79
   0  -4   5  563.53   34.61
   0  -4   6  173.14   14.73
   0  -4   6  135.91   14.93
   0  -4   6  142.82   18.01
   0  -4   6  156.45   14.26
   0  -4   6  174.29   15.79
   0  -4   6  124.30   11.99
   0  -4   6  149.88   19.37
   0  -4   7  752.13   37.04
   0  -4   7  630.78   40.94
   0  -4   7  635.03   35.32
   0  -4   7  631.46   33.27
   0  -4   7  707.04   36.50
   0  -4   8   55.79    8.70
   0  -4   8   94.93   12.37
   0  -4   9  203.90   15.45
   0  -4   9  168.89   13.06
   0  -5  -9  210.41   17.04
   0  -5  -9  190.79   16.06
   0  -5  -9  162.39   13.44
   0  -5  -8  308.75   23.43
   0  -5  -8  310.92   23.32
   0  -5  -8  245.78   23.90
   0  -5  -8  278.20   20.46
   0  -5  -7  207.57   20.45
   0  -5  -7  229.86   20.46
   0  -5  -7  184.87   20.93
   0  -5  -7  204.76   18.84
   0  -5  -6   76.56   14.18
   0  -5  -6   75.70   13.24
   0  -5  -6   95.37    8.53
   0  -5  -6   92.48   13.69
   0  -5  -6   90.25   15.13
   0  -5  -5  101.69   10.63
   0  -5  -5   84.86   14.77
   0  -5  -5  104.77    9.45
   0  -5  -5  100.29   14.39
   0  -5  -5  130.69   15.01
   0  -5  -5   94.62   15.24
   0  -5  -4  830.78   38.73
   0  -5  -4  767.69   45.36
   0  -5  -4  755.55   43.13
   0  -5  -4  820.75   37.41
   0  -5  -4  828.37   46.27
   0  -5  -4  894.47   44.33
   0  -5  -3  784.37   45.87
   0  -5  -3  810.01   44.04
   0  -5  -3  825.00   45.83
   0  -5  -3  832.23   41.66
   0  -5  -3 1053.00   44.52
   0  -5  -3  940.88   41.16
   0  -5  -3  858.13   39.36
   0  -5  -3  782.07   43.96
   0  -5  -3  902.24   44.06
   0  -5  -3  931.05   41.19
   0  -5  -2  277.76   18.87
   0  -5  -2  301.47   23.02
   0  -5  -2  275.75   23.16
   0  -5  -2  279.08   20.07
   0  -5  -2  363.77   22.98
   0  -5  -2  308.70   18.96
   0  -5  -2  288.92   17.57
   0  -5  -2  262.04   20.49
   0  -5  -2  303.97   21.74
   0  -5  -2  315.47   19.87
   0  -5  -2  308.49   17.12
   0  -5  -1  532.69   34.11
   0  -5  -1  586.27   30.39
   0  -5  -1  554.23   31.68
   0  -5  -1  541.34   35.10
   0  -5  -1  635.40   34.26
   0  -5  -1  587.85   29.66
   0  -5  -1  603.97   28.83
   0  -5  -1  558.28   32.81
   0  -5  -1  610.84   31.60
   0  -5  -1  588.11   27.88
   0  -5   0  321.23   21.59
   0  -5   0  305.69   24.71
   0  -5   0  331.86   20.78
   0  -5   0  308.95   25.75
   0  -5   0  297.67   21.77
   0  -5   0  299.06   21.11
   0  -5   0  337.16   20.00
   0  -5   0  350.24   19.44
   0  -5   0  310.29   22.78
   0  -5   0  364.30   24.87
   0  -5   0  340.85   19.03
   0  -5   1  576.19   33.59
   0  -5   1  549.14   32.10
   0  -5   1  652.89   31.17
   0  -5   1  533.12   33.55
   0  -5   1  614.60   32.92
   0  -5   1  613.55   31.02
   0  -5   1  636.10   30.18
   0  -5   2  330.98   24.81
   0  -5   2  315.01   25.36
   0  -5   2  344.92   22.72
   0  -5   2  314.15   23.20
   0  -5   2  294.39   26.93
   0  -5   2  316.10   21.24
   0  -5   3  967.63   47.30
   0  -5   3  872.61   49.29
   0  -5   3  843.29   46.53
   0  -5   3  922.86   51.94
   0  -5   3  967.05   49.08
   0  -5   3  949.36   45.95
   0  -5   4  778.41   45.23
   0  -5   4  831.32   47.52
   0  -5   4  997.10   44.46
   0  -5   4  825.55   45.37
   0  -5   4  811.28   49.53
   0  -5   4  887.02   46.81
   0  -5   4  937.15   44.65
   0  -5   5   87.05   14.38
   0  -5   5  126.67   15.45
   0  -5   5  119.63   13.40
   0  -5   5  103.08   16.25
   0  -5   5  122.97   13.83
   0  -5   5  110.23   18.73
   0  -5   5  110.30   14.96
   0  -5   6  133.77   16.05
   0  -5   6   88.69   13.87
   0  -5   6  110.94   13.40
   0  -5   6  104.31   12.60
   0  -5   7  216.73   17.76
   0  -5   7  225.79   16.72
   0  -5   8  280.32   17.95
   0  -5   8  312.20   20.50
   0  -5   9  227.12   14.74
   0  -6  -8    8.43    3.65
   0  -6  -7   58.63   10.89
   0  -6  -7  105.47   11.22
   0  -6  -6  196.33   17.68
   0  -6  -6  327.63   18.49
   0  -6  -5    4.61    6.34
   0  -6  -5   -1.21    4.29
   0  -6  -5    0.52    5.57
   0  -6  -4   42.95    8.08
   0  -6  -4   -1.89    4.12
   0  -6  -3   48.54    8.43
   0  -6  -3   58.12   10.49
   0  -6  -3   65.88   10.17
   0  -6  -3   53.12   11.29
   0  -6  -2  459.35   25.75
   0  -6  -2  462.64   27.88
   0  -6  -2  429.51   23.41
   0  -6  -2  423.83   25.82
   0  -6  -2  418.21   29.84
   0  -6  -2  400.50   28.80
   0  -6  -2  431.63   27.64
   0  -6  -2  422.67   24.09
   0  -6  -1  222.01   19.56
   0  -6  -1  213.10   17.15
   0  -6  -1  216.96   15.15
   0  -6  -1  204.54   17.64
   0  -6  -1  184.91   20.99
   0  -6  -1  190.29   15.67
   0  -6  -1  200.81   19.23
   0  -6  -1  203.59   21.15
   0  -6   0  327.60   28.44
   0  -6   0  316.72   23.39
   0  -6   0  322.56   22.50
   0  -6   0  346.36   25.41
   0  -6   0  360.22   25.92
   0  -6   0  341.61   23.18
   0  -6   0  311.65   26.77
   0  -6   0  350.24   22.20
   0  -6   1  211.89   18.85
   0  -6   1  196.87   23.33
   0  -6   1  203.48   18.37
   0  -6   1  193.67   16.43
   0  -6   1  210.74   20.10
   0  -6   1  196.37   17.77
   0  -6   2  392.20   27.05
   0  -6   2  391.14   31.04
   0  -6   2  435.57   26.18
   0  -6   2  411.45   22.57
   0  -6   2  468.88   30.44
   0  -6   3   68.02   13.15
   0  -6   3   82.37   18.61
   0  -6   3   63.63   13.69
   0  -6   3   78.34   16.47
   0  -6   3   57.05   10.14
   0  -6   3   55.52    7.60
   0  -6   3   67.04   11.47
   0  -6   3   66.85   13.14
   0  -6   4  160.67   19.80
   0  -6   4  192.93   18.88
   0  -6   4  146.71   21.37
   0  -6   4  143.68   17.06
   0  -6   4  183.76   18.03
   0  -6   4  174.25   16.16
   0  -6   5  215.38   20.07
   0  -6   5  240.97   21.71
   0  -6   5  251.48   19.52
   0  -6   5  254.52   18.61
   0  -6   6  368.56   24.34
   0  -6   6  334.55   23.14
   0  -6   6  357.30   23.73
   0  -6   6  377.12   22.34
   0  -6   7  124.91   10.84
   0  -6   7  112.17   12.31
   0  -6   7  119.12   11.25
   0  -6   8  130.03   10.27
   0  -6   8  125.32    9.14
   0  -7  -2  300.32   18.75
   0  -7  -1   17.64   10.35
   0  -7  -1   17.32    7.43
   0  -7  -1   12.18    5.83
   0  -7  -1   13.16    7.97
   0  -7  -1   20.17   11.07
   0  -7   0  330.77   25.49
   0  -7   0  347.43   26.41
   0  -7   0  362.82   24.03
   0  -7   0  361.87   23.54
   0  -7   0  343.77   21.52
   0  -7   1   10.24    6.46
   0  -7   1   13.80    7.92
   0  -7   1   10.07   13.24
   0  -7   1   15.39    9.06
   0  -7   1   22.90   12.52
   0  -7   1   14.72    6.21
   0  -7   2  311.71   20.60
   0  -7   2  288.27   19.95
   0  -7   2  313.82   22.51
   0  -7   2  296.19   18.60
   0  -7   3   29.82    7.83
   0  -7   3   29.61    8.86
   0  -7   3   25.37   11.84
   0  -7   3   29.21    6.85
   0  -7   3   27.14    8.41
   0  -7   4  315.94   19.63
   0  -7   4  287.48   19.21
   0  -7   4  274.75   20.10
   0  -7   4  295.01   17.68
   0  -7   4  325.18   22.59
   0  -7   5   -0.57    6.55
   0  -7   5   -3.10    7.65
   0  -7   5   -1.81    4.29
   0  -7   5    6.12    6.72
   0  -7   6  254.73   13.33
   0  -7   6  239.70   14.12
   1   0 -12  436.35   19.15
   1   0 -12  387.73   19.95
   1   0 -11    2.20    5.28
   1   0 -11    1.57    5.77
   1   0 -10  361.55   22.73
   1   0 -10  328.13   20.94
   1   0 -10  310.23   21.74
   1   0  -9   -1.87    6.07
   1   0  -9    0.41    4.37
   1   0  -9    3.99    4.85
   1   0  -9    4.48    4.81
   1   0  -8  435.30   25.92
   1   0  -8  472.97   24.79
   1   0  -8  510.17   27.58
   1   0  -8  422.22   30.14
   1   0  -8  496.49   27.53
   1   0  -8  498.06   26.04
   1   0  -7    0.92    3.80
   1   0  -7    3.35    4.48
   1   0  -7   -0.40    5.38
   1   0  -6 1783.37   77.37
   1   0  -6 1784.34   76.40
   1   0  -5   -0.76    3.05
   1   0  -5    3.24    3.40
   1   0  -4 4528.40  168.11
   1   0  -3   -0.31    2.63
   1   0  -2  802.01   31.07
   1   0   0 4259.21  154.83
   1   0   0 4241.14  154.46
   1   0  11    2.76    5.61
   1   0  12  116.40    9.15
   1   1 -12  140.48    9.47
   1  -1 -12  106.56    9.81
   1  -1 -11  125.64   12.30
   1   1 -11  144.84   12.45
   1   1 -11  153.97   12.14
   1  -1 -11  153.77   11.94
   1   1 -10  585.69   29.36
   1  -1 -10  547.27   28.87
   1  -1 -10  551.13   31.24
   1  -1 -10  469.26   33.94
   1   1 -10  516.30   29.00
   1   1 -10  555.83   29.91
   1  -1  -9  124.16   13.85
   1   1  -9  127.57   12.61
   1  -1  -9  125.47   13.40
   1   1  -9  130.93   12.39
   1  -1  -9  141.40   12.92
   1  -1  -9  106.62   12.43
   1  -1  -9   99.82   14.19
   1   1  -9  125.75   11.70
   1  -1  -9  117.38   12.07
   1  -1  -9  116.15   15.96
   1  -1  -8  832.43   48.17
   1  -1  -8  865.72   47.25
   1  -1  -8 1079.94   47.23
   1   1  -8  865.91   41.05
   1  -1  -8  859.58   44.29
   1  -1  -8  953.28   43.35
   1   1  -8  979.11   43.14
   1   1  -8 1095.47   45.82
   1  -1  -8  952.33   44.75
   1   1  -8  928.79   44.81
   1  -1  -8  853.32   43.09
   1   1  -8  920.33   42.30
   1  -1  -8  898.52   42.42
   1  -1  -7  356.12   20.61
   1  -1  -7  364.74   19.98
   1   1  -7  344.16   19.31
   1  -1  -7  354.41   21.74
   1  -1  -7  370.37   21.04
   1  -1  -7  337.24   24.34
   1   1  -7  374.23   20.77
   1   1  -7  391.05   22.47
   1  -1  -7  366.40   21.19
   1   1  -7  386.47   20.60
   1  -1  -6  891.75   40.14
   1   1  -6  879.72   39.11
   1   1  -6  878.25   40.79
   1  -1  -5   13.62    5.99
   1   1  -5   31.36    4.67
   1  -1  -5   30.97    5.03
   1   1  -5   29.82    4.68
   1  -1  -5   14.76    6.02
   1  -1  -4  660.59   35.96
   1   1  -4 1028.87   35.90
   1  -1  -4 1016.56   36.08
   1  -1  -4 1048.16   36.22
   1  -1  -4  610.13   35.98
   1  -1  -3 1190.12   53.83
   1  -1  -3 1677.25   54.56
   1   1  -3 1678.65   54.31
   1  -1  -3 1173.77   54.07
   1  -1  -2 6059.45  223.06
   1  -1  -2 6431.09  224.35
   1   1  -2 6371.41  224.23
   1  -1  -2 5981.07  223.08
   1  -1  -1  338.26   12.98
   1  -1  -1  333.04   12.96
   1  -1  -1  357.98   13.61
   1  -1   0  442.38   19.35
   1  -1   0  471.40   18.32
   1  -1   8  390.79   22.83
   1  -1  10  360.26   22.91
   1  -1  11  195.03   14.38
   1   1  11  172.15   13.06
   1  -1  12  304.19   15.89
   1   1  12  266.09   14.40
   1  -2 -12   78.03    7.94
   1  -2 -12   66.56    8.46
   1  -2 -11  140.36   13.48
   1   2 -11  148.09   11.15
   1  -2 -11  138.83   12.20
   1   2 -11  161.03   11.51
   1  -2 -11  126.76   15.04
   1  -2 -10  121.71   14.18
   1   2 -10  115.40   11.34
   1  -2 -10  145.27   13.41
   1  -2 -10  106.92   10.89
   1   2 -10  139.60   11.80
   1  -2 -10   76.64   14.26
   1   2 -10  105.13   10.44
   1  -2 -10  161.20   16.42
   1  -2 -10  110.75   15.48
   1  -2  -9  338.03   28.06
   1  -2  -9  330.31   27.41
   1  -2  -9  398.71   26.62
   1  -2  -9  347.13   22.96
   1  -2  -9  358.27   24.38
   1   2  -9  348.14   21.45
   1  -2  -9  361.60   21.90
   1   2  -9  359.51   21.62
   1  -2  -9  348.73   20.97
   1  -2  -9  329.53   21.41
   1   2  -9  350.94   23.55
   1  -2  -8  378.88   22.14
   1   2  -8  392.42   22.53
   1   2  -8  481.60   24.77
   1  -2  -8  376.56   24.49
   1  -2  -8  376.10   28.52
   1  -2  -8  354.30   27.68
   1  -2  -8  441.55   27.57
   1   2  -8  376.76   20.87
   1  -2  -8  348.06   24.40
   1  -2  -8  363.15   22.63
   1  -2  -8  416.62   24.64
   1   2  -8  387.87   21.89
   1  -2  -8  386.81   22.61
   1   2  -8  452.26   25.81
   1  -2  -8  364.59   22.29
   1  -2  -7  260.01   21.38
   1  -2  -7  249.78   21.23
   1  -2  -7  325.22   21.97
   1   2  -7  234.67   15.32
   1  -2  -7  260.01   18.96
   1  -2  -7  255.77   17.32
   1   2  -7  260.54   17.08
   1   2  -7  293.92   16.87
   1  -2  -7  295.15   17.53
   1   2  -7  298.04   19.22
   1  -2  -7  281.23   17.24
   1  -2  -7  259.82   16.64
   1  -2  -7  285.69   19.21
   1   2  -6  605.48   27.19
   1  -2  -6  570.85   28.74
   1  -2  -6  554.65   26.67
   1   2  -6  526.16   27.90
   1  -2  -6  537.61   26.37
   1   2  -6  532.66   25.71
   1   2  -5 1471.94   61.34
   1  -2  -5 1686.82   64.61
   1  -2  -5 1592.54   62.02
   1   2  -5 1516.51   61.41
   1   2  -5 1611.47   64.06
   1  -2  -5 1586.56   62.38
   1  -2  -4  674.10   28.86
   1  -2  -4  651.20   26.68
   1  -2  -4  616.27   26.97
   1   2  -4  605.38   26.40
   1  -2  -3  428.94   17.17
   1  -2  -3  427.80   17.16
   1  -2  -3  485.03   18.71
   1   2  -3  482.36   18.93
   1  -2  -3  474.39   19.39
   1  -2  -2  478.02   19.36
   1  -2  -2  437.15   17.47
   1  -2  -2  424.68   17.44
   1   2  -2  428.96   17.58
   1  -2  -2  438.74   16.97
   1  -2  -2  452.60   18.06
   1  -2  -1 1238.28   44.75
   1   2  -1 1203.59   44.62
   1  -2  -1 1101.94   46.81
   1  -2   0 2268.00   84.70
   1  -2   1 3162.23  117.61
   1  -2   4  726.01   33.23
   1  -2   4  606.32   28.64
   1  -2   5  231.60   14.30
   1  -2   6  692.24   37.11
   1  -2   7  714.16   38.50
   1  -2   7  621.69   33.26
   1  -2   8  536.47   34.06
   1  -2   8  519.22   29.28
   1  -2   8  513.89   29.00
   1  -2   9  240.54   19.12
   1  -2   9  280.07   19.39
   1  -2   9  283.34   19.23
   1  -2   9  249.16   23.08
   1  -2  10  201.34   16.07
   1  -2  10  224.56   15.43
   1  -2  11   71.82    8.58
   1   2  11   60.17    6.76
   1  -2  12   81.06    6.96
   1   3 -11  137.02    8.76
   1  -3 -11  136.41   12.06
   1  -3 -11  115.24   13.29
   1  -3 -11   91.57   10.71
   1  -3 -11  117.44   12.09
   1  -3 -10   99.27   14.40
   1  -3 -10  101.25   13.85
   1  -3 -10   90.84    9.51
   1   3 -10  109.64    9.48
   1  -3 -10   67.13    9.57
   1  -3 -10  119.05   13.96
   1  -3 -10  104.07   14.88
   1  -3 -10   73.17   13.24
   1  -3  -9  548.16   34.04
   1  -3  -9  501.67   28.42
   1   3  -9  535.46   26.76
   1  -3  -9  472.52   25.55
   1  -3  -9  493.61   34.38
   1  -3  -9  457.94   34.31
   1  -3  -8   13.45    9.10
   1  -3  -8    6.03    8.99
   1  -3  -8   17.99    6.78
   1  -3  -8   10.31    4.98
   1   3  -8   12.28    5.48
   1   3  -8   12.23    5.76
   1  -3  -8    9.31    8.86
   1  -3  -7  669.71   40.51
   1  -3  -7  793.70   40.28
   1  -3  -7  673.40   33.84
   1  -3  -7  542.85   31.27
   1  -3  -7  619.48   35.54
   1  -3  -7  661.21   31.68
   1   3  -7  637.53   31.51
   1  -3  -7  669.95   39.42
   1  -3  -7  683.70   32.19
   1   3  -7  702.81   34.76
   1  -3  -6   16.74    6.08
   1  -3  -6   11.19    5.93
   1   3  -6   13.64    4.97
   1   3  -6   13.54    5.13
   1  -3  -6   19.48    4.67
   1  -3  -6   23.84    9.11
   1  -3  -6   10.03    4.57
   1  -3  -6   12.44    6.93
   1   3  -5  691.80   32.42
   1  -3  -5  690.98   30.44
   1  -3  -5  655.81   31.75
   1  -3  -4  255.63   13.36
   1   3  -4  269.13   15.09
   1  -3  -4  244.22   15.35
   1  -3  -3 1843.60   70.83
   1  -3  -3 1771.88   74.26
   1  -3  -3 1981.05   72.89
   1  -3  -2  112.18   10.20
   1  -3  -2  143.63    9.13
   1  -3  -1 2934.30  118.66
   1  -3  -1 3199.72  117.15
   1  -3   0  326.03   15.50
   1  -3   0  366.33   18.87
   1  -3   1  104.72   10.83
   1  -3   1  122.89   11.76
   1  -3   2   53.94    7.00
   1  -3   2   64.07    6.58
   1  -3   2   53.51    8.62
   1  -3   2   54.06    9.56
   1  -3   3 1967.36   80.07
   1  -3   3 1709.45   80.93
   1  -3   4  231.24   15.02
   1  -3   4  199.89   15.58
   1  -3   5  983.30   41.21
   1  -3   5  785.34   40.68
   1  -3   6   75.92    9.01
   1  -3   6   79.21    9.80
   1  -3   6   75.72   10.75
   1  -3   7  410.33   25.96
   1  -3   7  399.43   24.44
   1  -3   7  470.84   26.86
   1  -3   8    7.49    8.25
   1  -3   8   12.30    6.63
   1  -3   8   10.25    6.47
   1  -3   9  369.05   22.84
   1  -3   9  335.11   21.51
   1  -3  10  103.42   10.66
   1  -3  10   73.94    9.17
   1  -3  11  342.01   17.52
   1  -4 -10    9.99    8.22
   1   4 -10   15.75    3.61
   1  -4 -10   17.61    7.98
   1  -4 -10   20.86    8.43
   1  -4  -9  156.20   19.43
   1   4  -9  201.91   12.31
   1  -4  -9  204.53   18.81
   1  -4  -9  206.82   20.15
   1  -4  -9  182.29   16.33
   1  -4  -9  159.85   18.13
   1  -4  -8    6.31    6.24
   1  -4  -8   12.07    3.92
   1  -4  -8    8.82    9.53
   1   4  -8   13.83    5.04
   1  -4  -8    8.69    9.71
   1  -4  -8   13.00   10.31
   1  -4  -7  747.77   38.38
   1  -4  -7  888.20   45.19
   1  -4  -7  736.06   34.91
   1   4  -7  806.40   35.30
   1  -4  -7  835.88   45.60
   1  -4  -7  642.63   41.08
   1  -4  -6    9.56    7.08
   1  -4  -6   21.82    8.55
   1  -4  -6    8.42    9.68
   1  -4  -6   11.34    4.33
   1  -4  -6   19.41   10.13
   1  -4  -6   13.86    9.43
   1  -4  -6    9.20   10.19
   1  -4  -5  859.79   43.49
   1  -4  -5  993.90   48.42
   1  -4  -5 1013.00   49.46
   1  -4  -5 1053.81   51.60
   1  -4  -5 1028.07   49.82
   1  -4  -4   90.02    9.95
   1  -4  -4   89.16   10.58
   1  -4  -4   85.29   11.12
   1  -4  -4   83.76   12.41
   1  -4  -4   68.73   11.89
   1  -4  -4   84.23   12.23
   1  -4  -3  785.09   34.16
   1  -4  -3  736.01   36.64
   1  -4  -2   92.86    8.05
   1  -4  -2   93.01   10.63
   1  -4  -2   63.57    7.75
   1  -4  -1 1101.18   45.21
   1  -4  -1 1053.73   48.49
   1  -4  -1 1025.99   46.09
   1  -4   0   52.21    7.45
   1  -4   0   38.42    6.86
   1  -4   0   42.44    8.83
   1  -4   1 2033.82   81.67
   1  -4   1 2043.88   84.71
   1  -4   1 1941.91   77.49
   1  -4   1 2092.85   83.02
   1  -4   2   79.81    9.65
   1  -4   2   83.92   11.32
   1  -4   2   91.73    8.46
   1  -4   2   91.00   11.89
   1  -4   3  688.44   34.10
   1  -4   3  630.79   35.74
   1  -4   3  626.37   37.23
   1  -4   3  742.56   33.04
   1  -4   4  254.15   16.68
   1  -4   4  226.60   16.83
   1  -4   4  197.53   17.86
   1  -4   4  209.03   19.28
   1  -4   4  229.60   16.97
   1  -4   4  231.85   18.83
   1  -4   4  221.08   21.46
   1  -4   4  221.16   20.46
   1  -4   5 1301.02   53.48
   1  -4   5 1241.44   53.26
   1  -4   5 1034.57   53.14
   1  -4   5 1056.28   54.82
   1  -4   5 1141.92   58.08
   1  -4   5 1076.45   58.12
   1  -4   6  223.89   17.85
   1  -4   6  190.03   16.77
   1  -4   6  238.01   17.69
   1  -4   6  199.89   21.33
   1  -4   6  216.44   21.81
   1  -4   7  536.01   29.21
   1  -4   7  580.29   32.89
   1  -4   7  657.88   33.87
   1  -4   7  554.87   37.77
   1  -4   8   34.99    9.73
   1  -4   8   18.51    6.14
   1  -4   9  481.91   20.31
   1  -4   9    1.86    3.46
   1  -5  -9  117.50   11.84
   1  -5  -9  142.98   13.99
   1  -5  -9   98.55   12.79
   1  -5  -8  190.80   17.38
   1  -5  -8  187.40   18.87
   1  -5  -8  220.07   19.41
   1  -5  -8  170.67   20.16
   1  -5  -7  152.51   16.39
   1  -5  -7  190.13   18.89
   1  -5  -7  203.50   18.14
   1  -5  -7  180.82   20.15
   1  -5  -6  131.62   12.32
   1  -5  -6  124.52   16.19
   1  -5  -6  124.92   17.64
   1  -5  -6  147.25   17.24
   1  -5  -6  107.83   17.19
   1  -5  -5  313.32   19.89
   1  -5  -5  280.13   23.62
   1  -5  -5  246.86   24.28
   1  -5  -5  325.62   23.91
   1  -5  -5  260.57   25.45
   1  -5  -4  116.08   16.25
   1  -5  -4  154.80   13.88
   1  -5  -4  137.79   13.32
   1  -5  -4  123.36   12.69
   1  -5  -4  112.10   16.61
   1  -5  -4  125.95   14.48
   1  -5  -4  125.20   16.32
   1  -5  -3  779.19   47.92
   1  -5  -3  877.10   46.14
   1  -5  -3  814.59   47.45
   1  -5  -3  929.12   44.27
   1  -5  -3 1048.07   45.80
   1  -5  -3  931.56   41.35
   1  -5  -3  966.49   43.50
   1  -5  -3  810.87   45.87
   1  -5  -3  908.20   44.95
   1  -5  -2   57.62    7.19
   1  -5  -2   48.27   11.73
   1  -5  -2   62.21   10.37
   1  -5  -2   55.82   13.49
   1  -5  -2   60.40    9.39
   1  -5  -2   63.96   11.03
   1  -5  -2   58.25   11.03
   1  -5  -2   48.69    8.16
   1  -5  -2   35.24    9.85
   1  -5  -1  297.17   23.66
   1  -5  -1  294.44   19.23
   1  -5  -1  308.34   21.60
   1  -5  -1  277.32   24.07
   1  -5  -1  325.47   22.84
   1  -5  -1  314.70   19.87
   1  -5  -1  295.91   19.93
   1  -5  -1  293.77   22.07
   1  -5  -1  286.38   21.20
   1  -5  -1  338.77   18.61
   1  -5   0  201.32   17.75
   1  -5   0  176.93   20.12
   1  -5   0  201.00   17.58
   1  -5   0  174.02   15.45
   1  -5   0  221.33   15.83
   1  -5   0  186.73   19.02
   1  -5   0  179.44   14.84
   1  -5   0  200.48   16.12
   1  -5   0  208.04   14.68
   1  -5   0  212.05   18.72
   1  -5   1  455.72   25.39
   1  -5   1  442.77   26.55
   1  -5   1  378.98   27.03
   1  -5   1  454.08   25.55
   1  -5   1  451.35   28.08
   1  -5   2  295.42   24.72
   1  -5   2  275.45   25.35
   1  -5   2  300.73   23.23
   1  -5   2  296.41   20.88
   1  -5   3  396.42   23.08
   1  -5   3  353.31   27.59
   1  -5   3  338.94   25.08
   1  -5   3  303.75   28.24
   1  -5   3  345.73   25.53
   1  -5   3  367.88   23.82
   1  -5   3  300.05   23.87
   1  -5   4  399.27   30.38
   1  -5   4  496.76   27.41
   1  -5   4  415.90   32.77
   1  -5   4  376.93   28.37
   1  -5   4  440.22   28.86
   1  -5   4  439.63   27.25
   1  -5   5  453.78   28.87
   1  -5   5  475.22   27.87
   1  -5   5  365.52   28.90
   1  -5   5  392.56   30.01
   1  -5   5  513.69   28.46
   1  -5   5  413.74   28.95
   1  -5   5  423.44   33.04
   1  -5   6   26.85   11.22
   1  -5   6   31.26    9.75
   1  -5   6   25.62   10.46
   1  -5   6   27.05    8.76
   1  -5   7  248.72   19.43
   1  -5   8  136.97   12.31
   1  -5   9  239.68   15.37
   1  -6  -8   -3.25    3.58
   1  -6  -7   48.44    9.34
   1  -6  -6  357.77   20.85
   1  -6  -6  313.45   22.49
   1  -6  -5  203.40   15.91
   1  -6  -5  180.49   17.03
   1  -6  -4  315.36   14.89
   1  -6  -4  319.88   19.38
   1  -6  -3   12.70    9.72
   1  -6  -3    8.15    6.23
   1  -6  -3    7.72    7.09
   1  -6  -3    1.93    6.88
   1  -6  -3    7.23    6.94
   1  -6  -2  502.85   29.17
   1  -6  -2  471.82   32.53
   1  -6  -2  512.21   30.18
   1  -6  -2  501.58   27.11
   1  -6  -2  520.74   27.13
   1  -6  -2  458.36   28.76
   1  -6  -2  461.94   31.37
   1  -6  -2  461.24   28.59
   1  -6  -1  245.80   20.18
   1  -6  -1  242.38   18.01
   1  -6  -1  238.90   16.88
   1  -6  -1  207.04   21.39
   1  -6  -1  222.25   18.84
   1  -6  -1  235.17   23.42
   1  -6  -1  207.60   15.90
   1  -6  -1  214.15   19.27
   1  -6   0  545.73   32.01
   1  -6   0  496.64   36.30
   1  -6   0  484.87   26.69
   1  -6   0  527.32   35.06
   1  -6   0  499.30   28.34
   1  -6   0  546.66   33.26
   1  -6   0  486.74   28.85
   1  -6   0  583.28   33.82
   1  -6   0  566.31   30.82
   1  -6   1  188.05   18.05
   1  -6   1  146.55   12.84
   1  -6   1  171.21   16.21
   1  -6   1  168.58   14.92
   1  -6   1  179.00   18.82
   1  -6   1  165.01   16.17
   1  -6   2  472.70   29.16
   1  -6   2  447.78   34.69
   1  -6   2  470.14   30.20
   1  -6   2  430.41   32.84
   1  -6   2  451.32   26.94
   1  -6   2  439.03   30.35
   1  -6   2  482.70   30.79
   1  -6   3  190.98   23.90
   1  -6   3  221.06   19.92
   1  -6   3  199.56   17.78
   1  -6   3  199.33   22.04
   1  -6   3  191.56   16.48
   1  -6   3  200.96   19.05
   1  -6   4  236.05   20.92
   1  -6   4  262.16   24.25
   1  -6   4  237.02   25.33
   1  -6   4  269.33   21.02
   1  -6   4  258.06   19.91
   1  -6   4  234.77   21.37
   1  -6   5   56.43   13.89
   1  -6   5   60.80   10.75
   1  -6   5   66.93   12.90
   1  -6   5   75.75   16.37
   1  -6   6  282.73   20.63
   1  -6   6  284.43   21.04
   1  -6   6  271.70   18.12
   1  -6   7   82.12   10.98
   1  -6   7   73.65    9.81
   1  -6   8  210.29   12.20
   1  -6   8  195.41   13.10
   1  -7  -2   39.95   10.82
   1  -7  -2  382.21   18.18
   1  -7  -1    8.22   10.36
   1  -7  -1   10.58    5.89
   1  -7  -1   13.93    7.23
   1  -7  -1   14.81   11.37
   1  -7   0  324.31   25.20
   1  -7   0  344.70   26.62
   1  -7   0  341.67   22.80
   1  -7   0  344.67   21.17
   1  -7   0  327.23   22.62
   1  -7   1   24.00    7.52
   1  -7   1   21.26    8.79
   1  -7   1   19.74   13.77
   1  -7   1   21.25    9.51
   1  -7   1   24.58   11.99
   1  -7   2  200.41   16.24
   1  -7   2  239.47   16.10
   1  -7   2  187.20   12.66
   1  -7   2  225.98   17.76
   1  -7   3   44.27    9.88
   1  -7   3   52.82   14.60
   1  -7   3   56.44   12.83
   1  -7   3   45.47    7.55
   1  -7   3   49.47    9.06
   1  -7   4  456.57   25.18
   1  -7   4  451.07   25.04
   1  -7   4  442.01   26.33
   1  -7   4  452.63   23.20
   1  -7   4  482.70   28.61
   1  -7   5   11.33    6.90
   1  -7   5    9.01    6.81
   1  -7   5    2.38    7.69
   1  -7   5    5.24    4.41
   1  -7   6  223.93   13.04
   1  -7   6  205.10   12.75
   1  -7   6  189.61   11.17
   2   0 -12   49.09    6.56
   2   0 -12   66.37    6.59
   2   0 -11   -1.09    5.80
   2   0 -11   -1.16    5.80
   2   0 -10  537.03   30.11
   2   0  -9    2.30    8.01
   2   0  -9    1.44    5.87
   2   0  -9    0.83    3.59
   2   0  -9   -1.00    4.90
   2   0  -8  625.20   40.59
   2   0  -8  744.21   34.93
   2   0  -8  724.38   36.29
   2   0  -8  589.60   34.42
   2   0  -7    5.43    4.42
   2   0  -7    1.90    4.43
   2   0  -7    4.87    5.94
   2   0  -7   13.49    4.66
   2   0  -6 1677.75   71.25
   2   0  -6 1699.98   72.31
   2   0  -5    1.24    3.25
   2   0  -5   -2.03    3.38
   2   0  -4 4490.60  167.05
   2   0  -3   -0.61    2.77
   2   0   0 1341.34   48.98
   2   0   0 1302.86   49.73
   2   0   1   -0.31    2.50
   2   0   9   -2.82    4.73
   2   0  11    1.03    5.40
   2   0  12   73.88    7.34
   2  -1 -12  207.31   13.72
   2   1 -12  283.05   14.20
   2  -1 -11  136.45   11.38
   2   1 -11  144.76   11.57
   2  -1 -11   87.27   13.14
   2  -1 -11  146.49   13.67
   2   1 -11  120.83   11.36
   2  -1 -11  104.97   11.47
   2  -1 -10  491.35   29.58
   2  -1 -10  458.28   34.01
   2  -1 -10  474.25   29.10
   2   1 -10  555.55   29.28
   2   1 -10  580.21   28.64
   2  -1 -10  546.28   28.66
   2  -1  -9  131.27   16.34
   2   1  -9  168.05   14.66
   2  -1  -9  148.28   14.66
   2   1  -9  148.56   13.32
   2  -1  -9  162.07   14.01
   2  -1  -9  170.60   15.70
   2   1  -9  151.35   12.79
   2  -1  -9  135.86   13.23
   2  -1  -9  156.00   19.01
   2  -1  -8  505.14   34.55
   2  -1  -8  647.54   33.70
   2  -1  -8  626.86   38.01
   2   1  -8  621.01   30.55
   2  -1  -8  563.80   30.67
   2  -1  -8  522.71   31.46
   2   1  -8  752.62   34.67
   2  -1  -8  582.38   30.16
   2   1  -8  594.59   30.12
   2   1  -8  581.03   32.22
   2  -1  -8  588.24   31.31
   2  -1  -7  283.46   18.01
   2   1  -7  288.50   17.32
   2   1  -7  276.35   18.58
   2  -1  -7  326.62   20.28
   2   1  -7  285.70   16.45
   2  -1  -7  258.64   18.39
   2  -1  -7  290.56   18.12
   2   1  -7  279.41   17.29
   2  -1  -7  280.82   17.23
   2  -1  -7  262.33   21.63
   2   1  -6 1010.45   42.20
   2  -1  -6  949.48   42.04
   2   1  -6  937.55   41.23
   2  -1  -5   12.64    4.97
   2   1  -5   10.27    3.41
   2   1  -5   11.10    3.54
   2  -1  -5   12.10    3.90
   2   1  -4  755.29   31.80
   2  -1  -4  776.48   32.10
   2  -1  -3 1974.22   74.07
   2   1  -3 1924.57   73.95
   2  -1  -2 6393.64  225.69
   2  -1  -2 5929.03  225.52
   2  -1  -1 1340.89   50.82
   2  -1   0 1749.26   67.65
   2  -1   0 1804.12   66.98
   2  -1   1  260.02   12.88
   2   1   1  235.26    9.77
   2  -1   2 1694.47   57.73
   2   1   2 1385.01   54.05
   2  -1   8  686.65   34.77
   2  -1   9  100.14   11.25
   2  -1   9   92.53   11.19
   2  -1   9   91.29   14.08
   2   1  11   48.38    7.42
   2  -1  11   45.27    7.82
   2  -1  12  257.27   14.22
   2   1  12  233.98   13.10
   2   2 -12  181.43    9.59
   2  -2 -12  132.91   10.15
   2   2 -11  231.42   14.90
   2  -2 -11  208.41   15.36
   2   2 -11  272.13   15.20
   2  -2 -11  205.06   19.25
   2  -2 -11  278.36   18.40
   2  -2 -11  221.41   17.03
   2  -2 -10   67.12   11.70
   2  -2 -10   78.07   10.12
   2  -2 -10   58.43    8.65
   2   2 -10   74.61    9.02
   2  -2 -10   40.48   11.61
   2   2 -10   70.09    8.50
   2  -2 -10   89.80   13.41
   2  -2 -10   54.45   12.99
   2  -2  -9  215.38   22.67
   2  -2  -9  245.93   20.73
   2  -2  -9  234.47   18.14
   2  -2  -9  220.24   16.79
   2   2  -9  244.58   16.53
   2  -2  -9  231.73   16.62
   2   2  -9  217.85   17.88
   2  -2  -9  201.39   22.01
   2   2  -9  254.94   17.55
   2  -2  -8  268.74   24.30
   2  -2  -8  335.13   23.69
   2  -2  -8  251.97   17.37
   2  -2  -8  290.79   20.86
   2   2  -8  304.33   18.82
   2  -2  -8  249.36   20.42
   2  -2  -8  285.39   19.75
   2  -2  -8  266.53   24.37
   2   2  -8  295.25   18.22
   2  -2  -8  330.30   19.58
   2   2  -8  297.60   20.80
   2  -2  -7  509.24   32.86
   2  -2  -7  522.91   33.50
   2  -2  -7  570.60   31.86
   2   2  -7  481.23   25.12
   2  -2  -7  473.71   29.18
   2  -2  -7  520.83   28.13
   2   2  -7  514.45   26.68
   2  -2  -7  534.59   27.30
   2   2  -7  585.95   29.96
   2  -2  -7  529.20   26.83
   2   2  -7  540.99   26.53
   2  -2  -7  502.30   26.20
   2  -2  -7  559.68   29.55
   2   2  -6  798.05   34.91
   2  -2  -6  798.11   36.90
   2  -2  -6  767.57   34.52
   2  -2  -6  765.11   34.86
   2   2  -6  740.14   34.08
   2   2  -6  778.47   36.76
   2   2  -5 1853.63   76.79
   2  -2  -5 1964.82   77.09
   2   2  -5 1946.29   77.11
   2  -2  -5 2006.76   77.78
   2   2  -4 1634.46   68.24
   2  -2  -4 1809.29   68.28
   2   2  -4 1761.36   68.51
   2  -2  -4 1749.73   68.86
   2   2  -3   10.34    2.62
   2  -2  -3   11.21    2.72
   2  -2  -3   13.61    2.41
   2  -2  -2  150.79    6.71
   2  -2  -2  154.87    7.82
   2   2  -2  155.48    7.86
   2  -2  -1 2576.68   94.85
   2  -2   0 2915.34  104.37
   2  -2   0 2761.89  101.53
   2  -2   1 2129.19   85.66
   2  -2   1 2227.28   83.24
   2  -2   2  769.76   32.14
   2  -2   4  404.60   23.28
   2  -2   4  368.71   19.48
   2  -2   5  709.96   36.56
   2  -2   6  558.67   32.22
   2  -2   7  340.91   22.08
   2  -2   8  258.99   20.00
   2  -2   8  302.72   20.61
   2  -2   8  275.27   23.39
   2  -2   9  436.50   27.39
   2  -2   9  412.84   31.28
   2  -2   9  489.84   26.98
   2  -2   9  456.58   26.57
   2  -2  10  106.69   11.13
   2  -2  10  117.64   11.89
   2  -2  11   83.74    8.80
   2   2  11   63.81    7.08
   2  -2  12   35.20    4.59
   2  -3 -11  110.28   11.03
   2  -3 -11   93.59   11.07
   2  -3 -11   98.40   11.02
   2   3 -11  124.07    8.07
   2  -3 -11   93.21   12.40
   2  -3 -10   66.04    8.74
   2   3 -10   94.43    8.45
   2  -3 -10   67.40    9.26
   2  -3 -10   92.71   14.34
   2  -3 -10   70.27   12.76
   2  -3 -10   49.08   12.63
   2  -3 -10   94.11   12.81
   2  -3 -10   80.83   13.76
   2  -3  -9  522.95   28.90
   2   3  -9  566.60   27.14
   2  -3  -9  522.33   33.92
   2  -3  -9  421.45   34.67
   2  -3  -9  624.72   35.04
   2  -3  -9  497.05   35.48
   2  -3  -8   96.16   15.63
   2  -3  -8   70.59   14.94
   2  -3  -8   92.79   14.79
   2  -3  -8  111.55   11.68
   2   3  -8  104.03   10.07
   2  -3  -8   88.98    9.45
   2   3  -8   90.68   10.97
   2  -3  -8  114.80   15.84
   2  -3  -8   91.45    9.00
   2  -3  -7  932.49   54.14
   2  -3  -7 1033.46   52.16
   2  -3  -7 1022.77   46.52
   2  -3  -7  817.03   47.79
   2   3  -7 1312.12   48.60
   2   3  -7  920.77   43.92
   2  -3  -7 1056.64   45.30
   2   3  -7 1107.74   48.58
   2  -3  -7 1190.48   54.23
   2  -3  -7  889.89   43.30
   2  -3  -6   47.81   10.24
   2  -3  -6   55.33   11.00
   2  -3  -6   70.75   11.60
   2  -3  -6   62.82    8.09
   2  -3  -6   54.73    8.71
   2   3  -6   57.68    7.06
   2   3  -6   62.04    6.65
   2  -3  -6   59.95    6.81
   2   3  -6   71.87    8.78
   2  -3  -6   50.20    6.37
   2   3  -5  297.73   17.43
   2  -3  -5  280.22   15.34
   2  -3  -5  271.12   16.18
   2   3  -5  263.05   14.62
   2  -3  -4   79.31    8.84
   2  -3  -4   69.41    5.97
   2  -3  -3 2135.92   86.84
   2  -3  -3 2187.41   82.82
   2  -3  -3 2253.81   85.19
   2  -3  -2  262.64   16.13
   2  -3  -2  266.56   11.42
   2  -3  -2  257.96   14.27
   2  -3  -1 1632.82   65.49
   2  -3  -1 1569.08   63.53
   2  -3   0  336.03   16.41
   2  -3   0  330.96   17.57
   2  -3   0  378.73   19.66
   2  -3   1  701.87   32.69
   2  -3   1  807.95   32.41
   2  -3   1  714.22   34.26
   2  -3   2  262.58   14.43
   2  -3   2  230.58   14.54
   2  -3   2  232.05   15.82
   2  -3   3 1899.98   68.29
   2  -3   3 1686.14   68.16
   2  -3   4  483.33   23.30
   2  -3   4  424.58   22.99
   2  -3   5 1097.50   48.10
   2  -3   5 1155.95   48.24
   2  -3   6  175.58   18.75
   2  -3   6  195.04   15.59
   2  -3   6  167.31   15.65
   2  -3   6  180.31   13.67
   2  -3   7  642.89   39.82
   2  -3   7  683.60   35.26
   2  -3   7  631.43   34.59
   2  -3   7  623.25   32.80
   2  -3   8   10.00    9.22
   2  -3   8    7.92    6.85
   2  -3   8    7.45    5.94
   2  -3   8    8.66    8.12
   2  -3   9  247.64   17.95
   2  -3   9  300.62   20.26
   2  -3  10   43.68    7.39
   2  -3  10   51.50    8.68
   2  -3  11  196.50   11.73
   2  -4 -10    5.13    7.16
   2  -4 -10    0.89    7.48
   2  -4 -10    1.16    7.79
   2  -4  -9  316.17   22.18
   2  -4  -9  252.50   22.88
   2  -4  -9  293.54   18.31
   2   4  -9  338.38   16.44
   2  -4  -9  262.75   25.62
   2  -4  -8   44.86   13.05
   2  -4  -8   43.20   12.50
   2  -4  -8   32.46   12.44
   2  -4  -8   44.85    8.98
   2   4  -8   50.44    6.42
   2  -4  -7  365.33   27.37
   2  -4  -7  332.96   22.86
   2  -4  -6   26.35    8.77
   2  -4  -6   29.82   10.99
   2  -4  -6   33.30    9.70
   2  -4  -6   38.42   11.61
   2  -4  -6   40.62   12.72
   2  -4  -6   28.34   11.40
   2  -4  -5  898.11   44.97
   2  -4  -5  956.05   49.32
   2  -4  -5  995.24   48.91
   2  -4  -5  976.67   51.69
   2  -4  -5  920.59   44.40
   2  -4  -5  811.43   47.41
   2  -4  -5  997.81   50.44
   2  -4  -4   77.29   12.06
   2  -4  -4   63.87   12.25
   2  -4  -4   74.07   10.14
   2  -4  -4   85.71   10.13
   2  -4  -4   77.39   10.30
   2  -4  -4   59.40   11.75
   2  -4  -4   84.82   12.53
   2  -4  -4   63.39   10.04
   2  -4  -3  964.05   45.38
   2  -4  -3  991.27   42.43
   2  -4  -2   68.53    9.80
   2  -4  -2   59.60    7.15
   2  -4  -2   56.64    6.88
   2  -4  -1  693.29   33.79
   2  -4  -1  649.36   30.53
   2  -4  -1  621.94   30.60
   2  -4   0  253.93   16.29
   2  -4   0  242.58   15.84
   2  -4   1 1594.14   65.99
   2  -4   1 1683.00   71.54
   2  -4   1 1741.17   71.24
   2  -4   1 1697.60   69.20
   2  -4   2  104.43    9.47
   2  -4   2   97.71   12.70
   2  -4   2  103.65   12.01
   2  -4   3  818.14   41.38
   2  -4   3  841.01   39.77
   2  -4   3  879.19   39.01
   2  -4   3  838.28   43.90
   2  -4   3  829.42   41.64
   2  -4   3  741.22   41.70
   2  -4   4  303.88   22.03
   2  -4   4  343.10   22.06
   2  -4   4  372.30   21.81
   2  -4   4  347.95   26.24
   2  -4   4  334.67   26.13
   2  -4   4  323.58   23.45
   2  -4   4  307.53   23.73
   2  -4   4  370.70   22.26
   2  -4   5  357.69   24.32
   2  -4   5  425.96   25.00
   2  -4   5  430.47   24.98
   2  -4   5  383.48   29.12
   2  -4   5  361.59   28.26
   2  -4   5  365.69   26.37
   2  -4   5  407.83   25.35
   2  -4   6   88.04   11.74
   2  -4   6   95.27   15.69
   2  -4   6   84.31   10.95
   2  -4   7  567.14   30.79
   2  -4   7  431.45   25.15
   2  -4   7  457.55   34.15
   2  -4   7  525.34   29.99
   2  -4   8   -0.46    8.17
   2  -4   8    3.37    6.70
   2  -4   8   -6.15    4.73
   2  -4   9  379.95   22.86
   2  -4  10   10.20    5.20
   2  -5  -9   99.77   10.97
   2  -5  -9   99.25   12.23
   2  -5  -8   17.97    9.98
   2  -5  -8   41.94   10.27
   2  -5  -8   34.24    9.64
   2  -5  -8   23.58   10.74
   2  -5  -7  277.89   18.32
   2  -5  -7  264.27   26.05
   2  -5  -7  335.94   24.94
   2  -5  -7  295.83   23.38
   2  -5  -7  289.46   25.14
   2  -5  -6  162.97   14.35
   2  -5  -6  137.92   19.87
   2  -5  -6  167.87   17.78
   2  -5  -6  147.10   17.36
   2  -5  -6  140.61   18.33
   2  -5  -5  385.72   23.52
   2  -5  -5  317.92   29.03
   2  -5  -5  380.25   26.51
   2  -5  -5  326.52   26.29
   2  -5  -5  378.07   22.64
   2  -5  -5  341.73   28.48
   2  -5  -4   93.47   11.78
   2  -5  -4   95.66   11.65
   2  -5  -4   79.93   14.28
   2  -5  -4   77.35   11.54
   2  -5  -4   73.50   13.80
   2  -5  -4   81.51   14.69
   2  -5  -4   78.66   11.21
   2  -5  -3  638.90   36.49
   2  -5  -3  679.66   33.72
   2  -5  -3  565.30   37.54
   2  -5  -3  615.82   34.14
   2  -5  -3  601.00   36.28
   2  -5  -3  723.07   35.42
   2  -5  -2  574.79   27.37
   2  -5  -2  441.06   31.58
   2  -5  -2  526.11   30.94
   2  -5  -2  463.87   32.69
   2  -5  -2  535.08   29.30
   2  -5  -2  497.94   31.50
   2  -5  -2  480.16   31.41
   2  -5  -2  622.44   32.48
   2  -5  -2  541.36   27.84
   2  -5  -1  442.87   23.74
   2  -5  -1  431.18   27.33
   2  -5  -1  391.85   29.62
   2  -5  -1  451.30   25.51
   2  -5  -1  416.74   28.94
   2  -5  -1  387.61   26.18
   2  -5  -1  438.11   27.72
   2  -5  -1  467.57   28.04
   2  -5  -1  450.04   25.00
   2  -5   0  403.38   22.91
   2  -5   0  417.30   26.57
   2  -5   0  371.83   28.73
   2  -5   0  418.13   24.12
   2  -5   0  359.62   27.12
   2  -5   0  349.44   22.01
   2  -5   0  395.89   26.17
   2  -5   0  380.67   25.28
   2  -5   0  418.49   24.29
   2  -5   1  310.47   22.68
   2  -5   1  333.50   21.93
   2  -5   1  381.45   22.47
   2  -5   1  343.39   24.39
   2  -5   1  326.14   21.92
   2  -5   2  356.15   27.42
   2  -5   2  380.80   22.11
   2  -5   2  320.26   28.09
   2  -5   2  352.35   23.94
   2  -5   2  367.51   25.57
   2  -5   2  348.51   23.51
   2  -5   3  443.97   33.90
   2  -5   3  480.64   30.77
   2  -5   3  476.80   30.53
   2  -5   3  507.75   29.16
   2  -5   3  451.26   29.93
   2  -5   3  437.27   32.10
   2  -5   3  525.18   27.94
   2  -5   4   60.15   14.34
   2  -5   4   55.49   10.20
   2  -5   4   52.01   10.34
   2  -5   4   52.49   11.01
   2  -5   4   49.59   15.09
   2  -5   4   36.41   10.35
   2  -5   5  758.26   46.54
   2  -5   5  801.03   45.58
   2  -5   5  878.09   41.99
   2  -5   5  799.17   41.95
   2  -5   5  912.36   43.07
   2  -5   5  693.17   44.11
   2  -5   6  160.60   14.99
   2  -5   6  174.13   20.29
   2  -5   6  165.27   18.27
   2  -5   6  218.96   17.59
   2  -5   7  230.46   18.97
   2  -5   8  110.01   11.42
   2  -5   9   96.13    9.91
   2  -6  -8  104.76    9.50
   2  -6  -7   17.27    7.61
   2  -6  -7   16.17    6.42
   2  -6  -6  202.09   18.72
   2  -6  -6  231.78   17.82
   2  -6  -5  134.75   16.33
   2  -6  -5  148.72   15.58
   2  -6  -5  164.18   12.22
   2  -6  -4  330.90   23.50
   2  -6  -4  354.35   20.61
   2  -6  -4  348.85   20.99
   2  -6  -4  278.82   23.68
   2  -6  -4  306.68   20.08
   2  -6  -3  103.47   15.46
   2  -6  -3  134.37   14.12
   2  -6  -3  140.17   12.87
   2  -6  -3  123.97   13.66
   2  -6  -3  141.59   15.11
   2  -6  -2  330.25   20.78
   2  -6  -2  360.70   24.54
   2  -6  -2  356.92   22.16
   2  -6  -2  344.63   25.65
   2  -6  -2  345.95   22.76
   2  -6  -2  318.56   26.91
   2  -6  -2  342.46   23.83
   2  -6  -2  318.21   23.30
   2  -6  -1  367.56   25.33
   2  -6  -1  344.67   21.95
   2  -6  -1  378.22   22.39
   2  -6  -1  302.65   25.98
   2  -6  -1  310.76   23.49
   2  -6  -1  305.26   22.41
   2  -6  -1  308.26   27.69
   2  -6  -1  340.64   24.20
   2  -6   0  205.26   23.82
   2  -6   0  214.46   19.65
   2  -6   0  204.32   19.43
   2  -6   0  233.97   17.95
   2  -6   0  230.35   17.30
   2  -6   0  212.36   17.30
   2  -6   0  238.56   20.29
   2  -6   0  189.25   14.66
   2  -6   0  207.68   22.10
   2  -6   0  206.04   15.55
   2  -6   1  230.08   20.07
   2  -6   1  190.00   19.31
   2  -6   1  196.57   17.35
   2  -6   1  193.20   15.83
   2  -6   1  200.92   17.44
   2  -6   2  586.12   40.01
   2  -6   2  595.89   36.23
   2  -6   2  568.49   33.81
   2  -6   2  660.23   36.77
   2  -6   2  628.20   34.26
   2  -6   2  570.12   38.61
   2  -6   2  586.38   32.13
   2  -6   3  131.83   21.36
   2  -6   3  135.97   19.15
   2  -6   3  155.93   16.89
   2  -6   4  264.07   20.63
   2  -6   4  261.03   20.28
   2  -6   4  258.54   22.21
   2  -6   4  234.23   23.10
   2  -6   4  243.49   25.28
   2  -6   5   37.74   11.20
   2  -6   5   39.76   14.48
   2  -6   5   38.21   12.76
   2  -6   5   39.03    9.23
   2  -6   6  226.48   18.67
   2  -6   6  220.41   15.28
   2  -6   6  228.70   18.53
   2  -6   7  112.19   12.04
   2  -6   7  107.72   11.25
   2  -6   8  127.47   10.22
   2  -7  -2  337.76   20.89
   2  -7  -2  350.05   20.56
   2  -7  -2  322.91   23.33
   2  -7  -1   29.64    8.40
   2  -7  -1   39.48   12.85
   2  -7  -1   34.53   10.99
   2  -7  -1   23.34    7.91
   2  -7   0  366.75   23.39
   2  -7   0  325.80   25.02
   2  -7   0  364.65   22.83
   2  -7   0  318.34   26.44
   2  -7   0  337.56   22.52
   2  -7   1   54.16   13.38
   2  -7   1   67.21   11.62
   2  -7   2  378.48   24.98
   2  -7   2  417.58   25.03
   2  -7   2  376.63   28.78
   2  -7   3    7.50   10.72
   2  -7   3    5.95    6.70
   2  -7   3    5.76    8.85
   2  -7   3    7.38    7.09
   2  -7   3    7.45   12.20
   2  -7   4  237.91   16.18
   2  -7   4  246.01   16.53
   2  -7   4  229.31   14.22
   2  -7   4  244.78   19.43
   2  -7   5   18.78    7.00
   2  -7   5   20.99    6.71
   2  -7   5   22.40    8.28
   2  -7   5   23.26    4.91
   3   0 -12   80.13    7.88
   3   0 -11   -0.37    5.24
   3   0 -11    8.17    5.57
   3   0 -11   -0.74    4.30
   3   0 -10  852.92   54.52
   3   0 -10 1314.33   53.00
   3   0  -9    2.01    5.89
   3   0  -9   -2.46    9.09
   3   0  -9   -0.42    3.85
   3   0  -9   -0.50    5.13
   3   0  -9   -0.49    6.55
   3   0  -8  990.02   46.54
   3   0  -8 1067.74   48.97
   3   0  -8  998.37   46.58
   3   0  -7    5.45    5.00
   3   0  -7    3.01    4.34
   3   0  -7   15.28    5.67
   3   0  -7    6.25    6.67
   3   0  -6  759.03   33.70
   3   0  -6  694.22   32.85
   3   0  -5    1.04    2.84
   3   0  -5   -0.66    3.33
   3   0  -4 4062.57  152.14
   3   0  -3    1.42    3.13
   3   0   0 5800.81  209.98
   3   0   0 5690.21  208.60
   3   0   1   -0.09    3.43
   3   0   1   -0.40    2.91
   3   0   2 9574.51  350.25
   3   0   8  443.09   24.95
   3   0   9    3.27    4.63
   3   0  11    3.66    5.36
   3   0  12  170.16   10.92
   3   1 -12  194.62   10.57
   3  -1 -12  120.37    9.02
   3   1 -11    6.18    4.95
   3  -1 -11    9.06    5.48
   3   1 -11    2.41    6.06
   3   1 -11   -0.33    4.25
   3  -1 -11    6.16    5.15
   3   1 -11    4.55    4.78
   3  -1 -11    0.57    7.25
   3  -1 -11   11.33    6.66
   3  -1 -10  143.98   13.74
   3  -1 -10  152.42   15.37
   3   1 -10  135.39   12.44
   3  -1 -10  122.13   12.45
   3   1 -10  157.26   13.71
   3  -1 -10  111.91   17.02
   3  -1 -10  125.60   13.32
   3  -1  -9  173.81   16.37
   3   1  -9  181.14   14.65
   3  -1  -9  184.60   15.25
   3   1  -9  217.88   17.20
   3  -1  -9  124.89   17.00
   3   1  -9  178.50   13.98
   3  -1  -9  178.16   14.93
   3  -1  -9  164.49   20.37
   3  -1  -8  611.69   33.82
   3  -1  -8  577.63   31.60
   3   1  -8  594.35   30.89
   3  -1  -8  506.24   35.83
   3  -1  -8  569.68   31.67
   3   1  -8  642.42   31.39
   3  -1  -8  543.75   37.69
   3  -1  -7  440.82   25.35
   3  -1  -7  384.10   27.98
   3  -1  -7  391.99   23.21
   3   1  -7  408.25   22.46
   3  -1  -7  332.17   23.35
   3  -1  -7  361.95   21.54
   3  -1  -7  435.20   23.61
   3   1  -7  440.31   22.97
   3   1  -7  448.75   24.85
   3  -1  -7  380.28   27.25
   3   1  -7  515.70   25.09
   3  -1  -7  591.24   28.23
   3   1  -6 1369.14   59.56
   3  -1  -6 1368.95   60.10
   3   1  -6 1370.87   59.70
   3  -1  -5   33.14    5.29
   3   1  -5   37.68    5.21
   3   1  -5   33.27    4.68
   3  -1  -5   50.09    6.63
   3  -1  -4 1123.13   43.44
   3   1  -4 1073.87   43.31
   3   1  -4 1004.33   42.43
   3   1  -3 1566.86   62.33
   3  -1  -3 1666.60   62.63
   3  -1  -2 5415.92  199.23
   3  -1  -1  905.13   35.38
   3  -1   0 2370.85   89.40
   3   1   1  131.65    6.63
   3  -1   1  112.98    8.95
   3  -1   2  306.50   15.49
   3   1   2  321.78   13.87
   3  -1   2  324.81   16.79
   3  -1   3 1016.57   42.11
   3   1   3  993.68   40.49
   3   1   4 2221.20   84.23
   3   1   5  431.59   20.19
   3   1   6 1243.67   50.91
   3  -1   7  381.58   24.02
   3   1   7  409.31   21.64
   3  -1   8  353.48   23.01
   3  -1   8  397.93   23.80
   3  -1   9   49.48    9.28
   3  -1   9   40.71   10.51
   3  -1   9   47.10    8.73
   3   1  12  196.59   11.21
   3   2 -12  116.54    6.39
   3  -2 -12   98.40    8.90
   3   2 -11  226.59   14.67
   3  -2 -11  216.27   15.13
   3   2 -11  265.57   14.58
   3  -2 -11  175.33   18.43
   3  -2 -11  271.43   17.49
   3  -2 -11  203.54   15.73
   3  -2 -10  141.82   15.73
   3  -2 -10  162.44   14.03
   3  -2 -10  147.57   12.91
   3   2 -10  178.10   13.10
   3  -2 -10  123.80   17.72
   3   2 -10  179.97   13.42
   3  -2 -10   98.02   16.20
   3  -2 -10  180.76   16.75
   3  -2  -9  326.68   25.93
   3  -2  -9  429.95   24.90
   3  -2  -9  378.15   23.26
   3   2  -9  373.08   22.10
   3  -2  -9  353.73   29.74
   3   2  -9  472.64   25.40
   3  -2  -9  376.01   24.59
   3  -2  -9  472.42   28.95
   3  -2  -9  288.99   27.76
   3  -2  -8  145.93   16.61
   3  -2  -8  204.28   18.44
   3  -2  -8  133.72   11.67
   3   2  -8  235.62   18.18
   3  -2  -8  181.26   15.61
   3  -2  -8  141.98   13.80
   3   2  -8  163.41   12.95
   3  -2  -8  129.18   17.43
   3   2  -8  163.63   12.66
   3  -2  -8  175.68   13.43
   3   2  -8  157.01   14.79
   3  -2  -8  129.92   18.51
   3  -2  -7  201.75   17.58
   3  -2  -7  170.15   12.53
   3  -2  -7  152.59   15.14
   3  -2  -7  168.79   14.56
   3   2  -7  193.04   13.82
   3  -2  -7  188.23   19.05
   3  -2  -7  171.46   18.73
   3   2  -7  242.33   15.34
   3  -2  -7  225.43   16.45
   3  -2  -7  205.20   13.98
   3   2  -7  209.88   13.89
   3  -2  -7  214.75   14.50
   3   2  -7  235.84   16.68
   3  -2  -6  384.62   25.07
   3   2  -6  472.89   23.46
   3  -2  -6  522.13   26.19
   3  -2  -6  461.01   23.13
   3   2  -6  485.02   23.35
   3  -2  -6  487.74   23.98
   3  -2  -6  419.01   28.04
   3  -2  -5 2374.06   92.00
   3   2  -5 2298.68   92.14
   3  -2  -5 2350.49   92.66
   3   2  -5 2242.02   91.97
   3   2  -4  566.64   24.98
   3  -2  -4  561.74   25.20
   3  -2  -4  558.61   24.33
   3   2  -4  516.93   24.64
   3   2  -3  661.58   27.62
   3  -2  -3  682.87   27.67
   3  -2  -3  623.15   28.06
   3  -2  -2  222.99   10.33
   3  -2  -2  180.74   10.94
   3  -2  -1 2215.71   82.38
   3  -2  -1 2207.03   84.58
   3  -2   0 1195.46   47.70
   3  -2   0 1208.40   49.12
   3  -2   1 1569.31   60.81
   3  -2   1 1520.07   63.01
   3  -2   2 1435.91   57.71
   3  -2   2 1488.92   60.65
   3  -2   3  355.84   18.67
   3  -2   3  375.18   21.51
   3  -2   4  728.07   33.04
   3  -2   6  353.16   23.54
   3  -2   6  328.32   19.82
   3  -2   7  203.39   17.25
   3  -2   7  228.65   20.22
   3  -2   7  226.48   17.13
   3  -2   8  240.29   19.10
   3  -2   8  228.07   21.55
   3  -2   8  246.63   18.83
   3  -2   9  652.72   34.67
   3  -2   9  672.09   34.56
   3  -2  10  210.90   15.76
   3  -2  10  227.42   16.36
   3  -2  11  119.01   10.11
   3   2  11  109.11    9.01
   3  -2  12    9.13    2.87
   3   3 -11  177.68    9.45
   3  -3 -11  139.32    9.71
   3  -3 -11  166.34   13.60
   3  -3 -11  145.41   12.64
   3  -3 -11  129.41   14.54
   3  -3 -11  175.53   13.22
   3  -3 -10   17.66    9.57
   3  -3 -10   26.70   10.99
   3  -3 -10   32.93    9.51
   3  -3 -10    0.86    3.14
   3  -3 -10   31.58    7.58
   3   3 -10   34.10    5.68
   3  -3 -10   23.38   10.67
   3  -3 -10   36.46    9.66
   3  -3  -9  366.88   27.99
   3  -3  -9  373.35   23.07
   3   3  -9  409.83   21.66
   3  -3  -9  400.43   30.91
   3   3  -9  460.10   23.10
   3  -3  -9  450.14   29.03
   3  -3  -9  322.02   29.63
   3  -3  -8   91.85   16.96
   3  -3  -8  112.46   16.26
   3  -3  -8  139.75   12.81
   3   3  -8  139.37   11.32
   3  -3  -8  138.56   18.11
   3  -3  -8  124.92   11.35
   3   3  -8  140.63   13.48
   3  -3  -8  131.52   16.29
   3  -3  -7  890.43   50.20
   3  -3  -7  987.04   45.12
   3   3  -7  878.15   42.35
   3  -3  -7  990.25   44.03
   3   3  -7 1039.78   47.59
   3  -3  -7  806.81   52.71
   3   3  -7 1180.60   45.91
   3  -3  -7 1059.35   51.92
   3  -3  -6  115.89   14.65
   3  -3  -6  104.80   10.13
   3   3  -6  121.26    9.58
   3  -3  -6   84.34   14.18
   3  -3  -6  100.40   13.82
   3  -3  -6  137.90   15.46
   3  -3  -6  103.08    9.26
   3   3  -6  115.63   11.38
   3   3  -5  607.31   27.54
   3  -3  -5  614.35   29.81
   3  -3  -5  628.52   27.87
   3  -3  -5  543.16   33.28
   3  -3  -5  603.94   30.01
   3  -3  -5  569.28   33.60
   3  -3  -4  171.20   10.19
   3  -3  -4  178.43   13.59
   3   3  -4  158.41   10.18
   3  -3  -3 1720.55   64.72
   3  -3  -3 1689.93   69.34
   3   3  -3 1641.43   65.49
   3  -3  -2  956.95   36.72
   3  -3  -2  932.27   42.08
   3  -3  -1  793.62   36.21
   3  -3   0  196.19   11.66
   3  -3   0  191.16   13.52
   3  -3   0  182.11   11.86
   3  -3   1 1794.89   67.13
   3  -3   1 1617.31   68.28
   3  -3   1 1607.71   67.00
   3  -3   2  224.01   15.39
   3  -3   2  217.41   14.35
   3  -3   2  247.72   14.59
   3  -3   2  233.01   17.94
   3  -3   3  905.67   40.60
   3  -3   3  999.95   41.10
   3  -3   3  946.24   45.26
   3  -3   4  137.76   12.07
   3  -3   4  166.42   12.85
   3  -3   4  156.35   12.43
   3  -3   4  136.13   15.54
   3  -3   5 1161.13   48.29
   3  -3   5 1089.65   53.19
   3  -3   5 1079.32   48.11
   3  -3   6   38.95    9.68
   3  -3   6   45.14    7.14
   3  -3   6   51.43    9.11
   3  -3   6   34.76   10.99
   3  -3   7  791.57   38.23
   3  -3   7  792.92   40.80
   3  -3   7  788.27   41.03
   3  -3   7  781.62   45.42
   3  -3   8  113.34   11.72
   3  -3   8  104.21   13.75
   3  -3   8   97.57   15.24
   3  -3   9  241.28   17.84
   3  -3   9  186.39   15.06
   3  -3  10    2.21    4.58
   3  -3  10    4.72    6.92
   3  -4 -10   17.14    6.95
   3  -4 -10   12.57    7.44
   3  -4 -10   25.72    7.00
   3  -4 -10   14.82    7.66
   3  -4  -9  220.61   18.63
   3  -4  -9  187.32   14.16
   3  -4  -9  223.05   18.43
   3  -4  -9  163.66   18.19
   3  -4  -8   85.54   11.31
   3  -4  -8  105.36   15.28
   3  -4  -8   78.21   14.79
   3  -4  -8   91.98   15.10
   3  -4  -8   74.44   15.75
   3  -4  -7  285.64   20.94
   3  -4  -7  242.15   17.81
   3  -4  -7  236.65   23.37
   3  -4  -6    3.99    7.29
   3  -4  -6    2.71    9.04
   3  -4  -6    5.03    7.65
   3  -4  -6   -1.38   11.14
   3  -4  -6    8.52    6.67
   3  -4  -5  892.68   49.26
   3  -4  -5  925.91   45.03
   3  -4  -5  920.76   49.07
   3  -4  -5  976.12   43.59
   3  -4  -5  871.75   44.98
   3  -4  -5  866.31   47.85
   3  -4  -5  978.68   48.86
   3  -4  -5  839.95   50.81
   3  -4  -4   30.43    9.59
   3  -4  -4   25.00    8.23
   3  -4  -4   23.60    9.84
   3  -4  -4   22.32    7.74
   3  -4  -4   21.88    7.20
   3  -4  -4   33.77   11.05
   3  -4  -4   31.05    9.86
   3  -4  -4   22.17    8.15
   3  -4  -3  879.85   39.40
   3  -4  -3  721.37   37.76
   3  -4  -3  703.79   40.28
   3  -4  -3  827.25   35.88
   3  -4  -3  791.48   39.43
   3  -4  -3  718.56   41.36
   3  -4  -2   37.94    6.25
   3  -4  -2   41.96    8.60
   3  -4  -2   31.96    5.68
   3  -4  -1  667.76   33.94
   3  -4  -1  640.60   31.13
   3  -4  -1  678.02   31.49
   3  -4   0  297.28   18.43
   3  -4   0  341.05   19.76
   3  -4   1 1016.32   44.97
   3  -4   1 1082.16   49.47
   3  -4   1 1065.29   47.22
   3  -4   1 1132.20   49.57
   3  -4   2  281.75   17.34
   3  -4   2  270.11   19.45
   3  -4   3  912.30   48.78
   3  -4   3  988.63   47.20
   3  -4   3  996.69   44.48
   3  -4   3  904.83   45.53
   3  -4   3  980.94   44.98
   3  -4   4    2.53   11.12
   3  -4   4    1.57    7.69
   3  -4   4    6.07    7.08
   3  -4   4    0.43    5.74
   3  -4   4    6.92    9.44
   3  -4   4    2.17    6.10
   3  -4   4    5.01    6.91
   3  -4   5  402.23   29.37
   3  -4   5  425.98   26.09
   3  -4   5  405.33   25.02
   3  -4   5  464.93   26.74
   3  -4   5  404.17   28.05
   3  -4   5  440.73   26.59
   3  -4   6    7.89    6.67
   3  -4   7  614.71   34.67
   3  -4   8   26.08    9.74
   3  -4   9  495.47   27.13
   3  -4  10    4.06    5.09
   3  -5  -9  178.33   15.55
   3  -5  -9  176.84   14.11
   3  -5  -8   80.12   12.35
   3  -5  -8   79.51   12.00
   3  -5  -8   53.04   13.53
   3  -5  -8   71.01    8.05
   3  -5  -7  509.77   26.53
   3  -5  -7  477.22   31.34
   3  -5  -7  517.99   31.52
   3  -5  -7  447.81   31.80
   3  -5  -6  316.28   20.93
   3  -5  -6  243.58   25.86
   3  -5  -6  305.74   24.18
   3  -5  -6  275.38   23.74
   3  -5  -6  297.31   19.15
   3  -5  -6  288.84   25.78
   3  -5  -5   93.38   12.02
   3  -5  -5   44.02   13.37
   3  -5  -5   83.96   12.53
   3  -5  -5   93.39   14.87
   3  -5  -5   99.68   12.11
   3  -5  -5   67.55   14.58
   3  -5  -4   93.21   15.94
   3  -5  -4  122.72   13.94
   3  -5  -4  114.95   15.30
   3  -5  -4  122.26   13.67
   3  -5  -4   88.16   16.43
   3  -5  -4  120.56   13.80
   3  -5  -4  112.43   16.06
   3  -5  -4  137.30   13.92
   3  -5  -3  197.41   20.14
   3  -5  -3  217.01   17.61
   3  -5  -3  213.48   18.33
   3  -5  -3  184.39   20.20
   3  -5  -3  136.31   18.84
   3  -5  -3  183.77   19.37
   3  -5  -3  228.02   18.31
   3  -5  -2  370.37   21.58
   3  -5  -2  307.78   26.66
   3  -5  -2  396.87   26.01
   3  -5  -2  383.83   28.54
   3  -5  -2  385.42   24.30
   3  -5  -2  360.02   26.17
   3  -5  -2  374.32   26.70
   3  -5  -2  380.13   22.13
   3  -5  -2  459.52   26.98
   3  -5  -1 1293.58   54.38
   3  -5  -1 1275.11   58.86
   3  -5  -1 1194.09   61.35
   3  -5  -1 1327.61   56.73
   3  -5  -1 1197.70   59.69
   3  -5  -1 1148.60   56.55
   3  -5  -1 1289.86   59.73
   3  -5  -1 1361.34   59.18
   3  -5  -1 1320.93   55.15
   3  -5   0  398.95   26.53
   3  -5   0  414.66   23.39
   3  -5   0  402.78   24.08
   3  -5   0  380.98   23.36
   3  -5   0  341.09   24.79
   3  -5   0  353.18   27.08
   3  -5   0  379.00   25.92
   3  -5   1  394.84   30.71
   3  -5   1  420.78   25.15
   3  -5   1  412.35   26.93
   3  -5   1  391.99   26.89
   3  -5   1  420.06   25.26
   3  -5   1  414.50   24.97
   3  -5   2   60.08   11.76
   3  -5   2   54.11   15.32
   3  -5   2   55.76   10.12
   3  -5   2   50.53   13.34
   3  -5   2   40.47   10.17
   3  -5   2   49.32    9.84
   3  -5   2   49.74   11.49
   3  -5   3  783.53   42.66
   3  -5   3  715.53   45.51
   3  -5   3  719.59   44.06
   3  -5   3  843.66   39.19
   3  -5   3  778.68   41.69
   3  -5   3  801.78   40.67
   3  -5   3  757.40   42.33
   3  -5   4  412.93   31.71
   3  -5   4  403.85   28.05
   3  -5   4  392.88   29.75
   3  -5   4  455.76   26.29
   3  -5   4  378.24   26.07
   3  -5   4  444.41   27.23
   3  -5   4  363.25   27.86
   3  -5   5  377.96   30.19
   3  -5   5  422.35   29.96
   3  -5   5  470.77   26.61
   3  -5   5  396.30   25.29
   3  -5   5  316.55   27.13
   3  -5   6  156.90   13.91
   3  -5   6  153.72   17.79
   3  -5   6  183.52   16.72
   3  -5   6  154.36   18.97
   3  -5   7  140.79   14.35
   3  -5   7  124.62   14.79
   3  -5   8  101.58   11.11
   3  -5   9   58.54    8.32
   3  -6  -8   95.24    7.81
   3  -6  -7   30.68    7.49
   3  -6  -7   24.14    8.21
   3  -6  -6  147.08   14.27
   3  -6  -6  131.79   15.42
   3  -6  -5  169.17   16.49
   3  -6  -5  163.79   17.95
   3  -6  -5  191.80   14.14
   3  -6  -4  343.34   21.99
   3  -6  -4  295.68   24.71
   3  -6  -4  317.20   20.92
   3  -6  -4  348.65   24.45
   3  -6  -4  368.54   21.53
   3  -6  -3  272.99   23.08
   3  -6  -3  266.56   20.45
   3  -6  -3  268.64   21.57
   3  -6  -3  280.05   19.28
   3  -6  -3  280.17   20.59
   3  -6  -2  418.50   26.71
   3  -6  -2  413.89   24.39
   3  -6  -2  358.72   25.55
   3  -6  -2  377.03   28.94
   3  -6  -2  368.95   25.90
   3  -6  -2  366.09   26.89
   3  -6  -1  338.93   21.87
   3  -6  -1  375.13   25.64
   3  -6  -1  360.65   22.89
   3  -6  -1  343.94   25.06
   3  -6  -1  324.07   28.41
   3  -6  -1  344.45   24.03
   3  -6  -1  324.91   23.84
   3  -6  -1  341.54   26.93
   3  -6   0  295.56   20.67
   3  -6   0  290.23   20.47
   3  -6   0  300.01   22.96
   3  -6   0  284.43   25.72
   3  -6   0  282.84   21.44
   3  -6   0  291.11   27.37
   3  -6   0  279.18   22.91
   3  -6   1  187.11   16.54
   3  -6   1  194.47   19.75
   3  -6   1  221.43   19.76
   3  -6   1  222.75   17.78
   3  -6   1  188.44   14.83
   3  -6   2  421.45   32.22
   3  -6   2  403.80   24.43
   3  -6   2  405.83   26.63
   3  -6   2  436.08   33.76
   3  -6   2  437.81   29.59
   3  -6   2  442.14   28.74
   3  -6   2  452.41   27.38
   3  -6   3  287.36   23.03
   3  -6   3  260.76   27.33
   3  -6   3  281.52   25.82
   3  -6   3  289.07   22.11
   3  -6   4  290.67   26.62
   3  -6   4  293.48   25.47
   3  -6   4  280.31   23.45
   3  -6   4  282.22   21.17
   3  -6   5   54.61    9.35
   3  -6   5   47.21   12.13
   3  -6   5   53.61   15.20
   3  -6   5   57.97   13.77
   3  -6   6  192.18   16.73
   3  -6   6  188.51   16.87
   3  -6   7   69.98   10.08
   3  -6   7   62.40    9.17
   3  -6   8  123.71    8.55
   3  -6   8  139.67   10.17
   3  -7  -2  298.12   19.41
   3  -7  -2  292.36   22.60
   3  -7  -2  311.01   19.53
   3  -7  -1  117.20   16.21
   3  -7  -1  112.28   12.65
   3  -7  -1  102.35   14.14
   3  -7  -1  114.04   12.47
   3  -7   0  284.47   23.39
   3  -7   0  274.96   18.86
   3  -7   0  276.80   21.34
   3  -7   0  292.56   19.20
   3  -7   1   87.27   12.15
   3  -7   1   72.87   14.34
   3  -7   2  398.35   23.61
   3  -7   2  355.79   23.69
   3  -7   2  347.35   27.46
   3  -7   3   24.95    7.41
   3  -7   3   23.93    8.88
   3  -7   3   30.35   11.62
   3  -7   3   13.12   11.98
   3  -7   4  123.34   11.35
   3  -7   4  113.14   10.94
   3  -7   4  134.55   15.66
   3  -7   4  135.30   14.57
   3  -7   5   26.43    6.48
   3  -7   5   26.47    7.60
   3  -7   5   19.95    6.55
   4   0 -11    1.43    4.38
   4   0 -11    3.21    5.26
   4   0 -11    3.57    4.90
   4   0 -10  923.49   41.22
   4   0 -10 1033.03   44.07
   4   0 -10  945.37   42.03
   4   0  -9   -2.57    9.03
   4   0  -9    2.05    6.18
   4   0  -9    1.20    6.09
   4   0  -9   -2.55    4.18
   4   0  -9    4.03    5.14
   4   0  -8  264.28   18.51
   4   0  -8  222.21   24.09
   4   0  -8  277.27   19.65
   4   0  -8  280.23   18.57
   4   0  -7    8.12    6.02
   4   0  -7   11.46    5.46
   4   0  -7    3.55    4.56
   4   0  -7   -0.71    7.96
   4   0  -6 1457.44   61.38
   4   0  -6 1508.35   61.54
   4   0  -5   -0.24    3.41
   4   0  -4 3345.55  126.93
   4   0   0 4976.96  180.13
   4   0   0 4838.59  178.17
   4   0   1    1.78    4.05
   4   0   1    0.33    3.07
   4   0   2 2648.43  102.12
   4   0   2 2771.25  101.82
   4   0   3    1.73    3.91
   4   0   4 1226.80   49.58
   4   0   5    0.68    3.86
   4   0   6  140.73   11.11
   4   0   7    4.74    4.99
   4   0   7    1.54    6.44
   4   0   8 1126.46   50.85
   4   0   9    2.07    6.53
   4   0  12  251.09   13.76
   4   1 -12  177.11   10.42
   4  -1 -12  178.41   13.23
   4   1 -11   48.51    7.26
   4  -1 -11   42.49    7.30
   4   1 -11    4.97    6.00
   4   1 -11   40.91    6.53
   4  -1 -11   32.13    6.87
   4   1 -11   37.68    6.56
   4  -1 -11   37.15    7.37
   4  -1 -11   17.53    9.13
   4  -1 -10  136.54   13.28
   4   1 -10  147.75   12.75
   4   1 -10  183.71   14.70
   4  -1 -10  181.83   15.56
   4  -1  -9   62.73   10.65
   4  -1  -9  100.53   13.05
   4   1  -9   74.71    9.62
   4  -1  -9   77.11   10.54
   4  -1  -9   60.84   14.57
   4  -1  -9   37.74   11.58
   4   1  -9   78.27    9.15
   4  -1  -9   75.02    9.16
   4  -1  -9   60.36    9.01
   4   1  -9  106.53   12.71
   4   1  -8 2123.33   71.54
   4  -1  -8 1812.76   68.38
   4   1  -8 1419.99   62.68
   4  -1  -8 1289.79   65.13
   4  -1  -8 1076.52   68.41
   4  -1  -8 1490.26   64.51
   4   1  -8 1480.71   63.38
   4  -1  -8 1307.81   71.92
   4   1  -7  650.58   30.00
   4   1  -7  508.82   27.24
   4  -1  -7  500.18   29.90
   4  -1  -7  572.78   29.05
   4  -1  -7  548.13   28.44
   4   1  -7  568.64   28.37
   4  -1  -7  463.15   33.87
   4  -1  -7  398.22   31.97
   4   1  -6 1219.86   53.00
   4   1  -6 1179.82   53.14
   4  -1  -6 1198.53   53.49
   4   1  -5   36.80    5.21
   4  -1  -5   40.63    5.78
   4   1  -5   37.89    5.47
   4  -1  -5   33.74    5.44
   4  -1  -4 1078.38   42.43
   4   1  -4  989.16   41.84
   4   1  -4 1022.74   42.78
   4  -1  -4 1033.29   42.72
   4  -1  -3 1948.28   75.21
   4  -1  -2 1972.26   74.65
   4  -1  -1  797.48   31.78
   4  -1   0 2673.46  100.58
   4  -1   1  350.99   17.90
   4   1   1  410.08   16.57
   4  -1   1  357.51   18.36
   4  -1   2 2121.49   81.50
   4   1   2 2121.72   79.86
   4  -1   2 2100.31   82.49
   4  -1   3  844.71   35.53
   4   1   3  814.16   33.83
   4  -1   3  869.66   36.97
   4  -1   4 1536.50   61.84
   4   1   4 1457.71   59.96
   4  -1   5  135.55   10.81
   4   1   5  120.39    9.26
   4  -1   6 1529.03   65.16
   4   1   6 1505.74   63.09
   4  -1   7  348.03   23.08
   4  -1   7  372.85   22.61
   4  -1   7  419.41   25.65
   4  -1   8  169.76   15.57
   4  -1   8  170.95   15.01
   4  -1   8  184.98   17.60
   4  -1   9  104.42   12.10
   4  -1   9  106.73   12.28
   4  -1   9  101.90   13.71
   4  -1  10  231.60   15.87
   4   1  12  108.42    7.62
   4  -2 -11   69.44    8.81
   4   2 -11   44.53   11.50
   4   2 -11   94.96    8.15
   4  -2 -11   65.86   12.02
   4   2 -11   82.82    7.80
   4  -2 -11   91.08   10.04
   4   2 -11   93.96    8.55
   4  -2 -11   80.10    8.46
   4  -2 -10  298.29   19.03
   4   2 -10  279.52   17.08
   4  -2 -10  230.47   23.31
   4   2 -10  328.35   18.95
   4  -2 -10  295.30   20.94
   4  -2 -10  239.72   20.17
   4  -2  -9  248.82   21.48
   4  -2  -9  290.82   19.43
   4  -2  -9  219.75   17.82
   4   2  -9  289.10   17.75
   4  -2  -9  224.67   24.43
   4   2  -9  375.33   22.10
   4  -2  -9  248.61   19.00
   4  -2  -9  281.90   21.89
   4  -2  -9  177.26   22.95
   4  -2  -8  158.62   17.03
   4  -2  -8  181.71   17.80
   4   2  -8  217.61   16.43
   4  -2  -8  188.30   15.94
   4  -2  -8  155.20   14.65
   4   2  -8  165.53   13.15
   4  -2  -8  143.84   19.66
   4  -2  -8  159.60   13.40
   4   2  -8  203.99   16.41
   4   2  -8  172.53   13.25
   4  -2  -8  117.33   18.57
   4  -2  -7  100.72   13.53
   4  -2  -7  138.42   14.82
   4   2  -7  119.99   10.83
   4  -2  -7  118.73   12.11
   4  -2  -7  102.05   11.33
   4   2  -7   95.32    9.49
   4  -2  -7  100.01   15.13
   4  -2  -7  115.99   10.17
   4   2  -7  117.71   10.25
   4  -2  -7  112.16   10.47
   4  -2  -7   74.60   13.96
   4  -2  -6  290.46   21.78
   4  -2  -6  283.12   23.23
   4  -2  -6  284.59   19.32
   4  -2  -6  344.79   23.04
   4  -2  -6  343.48   18.22
   4   2  -6  332.88   18.35
   4  -2  -6  327.83   18.74
   4  -2  -6  223.22   21.96
   4   2  -6  354.06   18.64
   4  -2  -6  396.99   21.58
   4   2  -5  934.51   41.86
   4  -2  -5  997.60   42.44
   4  -2  -5  959.18   41.41
   4   2  -5  928.71   41.71
   4  -2  -4 2073.17   82.30
   4   2  -4 2013.96   82.12
   4  -2  -4 2031.90   84.39
   4   2  -4 1943.48   81.71
   4  -2  -3 1334.10   54.23
   4   2  -3 1324.17   51.76
   4  -2  -3 1357.21   51.70
   4   2  -3 1297.29   51.55
   4  -2  -3 1194.03   51.56
   4  -2  -2  990.47   41.59
   4  -2  -2 1057.65   40.96
   4  -2  -1  626.02   27.25
   4  -2   0  189.07   12.02
   4  -2   0  156.80   10.77
   4  -2   1  461.49   23.91
   4  -2   1  483.43   22.64
   4  -2   2 1540.14   64.49
   4  -2   2 1565.90   62.29
   4  -2   3  654.70   32.54
   4  -2   3  653.61   30.05
   4  -2   4  487.71   27.21
   4  -2   5  937.10   45.19
   4  -2   5  911.21   41.78
   4  -2   6  225.47   18.07
   4  -2   6  293.81   21.38
   4  -2   6  270.89   18.20
   4  -2   7  232.14   19.23
   4  -2   7  259.92   21.83
   4  -2   7  268.31   19.22
   4  -2   8  290.12   22.00
   4  -2   8  318.92   25.13
   4  -2   8  350.07   22.79
   4  -2   9  339.48   22.61
   4  -2  10  271.42   17.76
   4  -2  10  265.54   17.72
   4  -2  11  136.25    9.31
   4  -2  11  128.14   10.10
   4  -3 -11  263.88   15.73
   4  -3 -11  201.62   13.62
   4   3 -11  188.47    9.69
   4  -3 -11  203.48   11.82
   4   3 -11  143.20   14.81
   4  -3 -11  162.25   15.90
   4  -3 -11  213.09   13.76
   4  -3 -10    8.36    7.29
   4   3 -10   10.13    4.03
   4  -3 -10    7.40    7.83
   4  -3 -10    1.00    9.83
   4  -3 -10    8.30    6.41
   4  -3 -10   -0.66    8.55
   4  -3  -9  160.46   21.83
   4  -3  -9  219.64   21.22
   4  -3  -9  262.50   23.71
   4  -3  -9  253.21   16.93
   4   3  -9  262.16   15.60
   4  -3  -9  264.13   24.89
   4  -3  -9  267.75   21.48
   4   3  -9  335.20   18.73
   4  -3  -8    9.80   10.01
   4  -3  -8   14.09    5.61
   4   3  -8   24.94    6.61
   4   3  -8   13.52    5.23
   4  -3  -8    7.50   10.23
   4  -3  -8   15.18   10.07
   4  -3  -7  672.24   42.46
   4  -3  -7  827.74   37.85
   4   3  -7  708.32   34.82
   4   3  -7  875.82   40.82
   4  -3  -7  804.13   36.89
   4  -3  -7  547.55   44.15
   4   3  -7  936.15   38.45
   4  -3  -7  776.73   43.21
   4  -3  -6   10.01    8.03
   4   3  -6   12.51    4.34
   4  -3  -6   14.41    5.36
   4  -3  -6   13.14    9.52
   4  -3  -6   17.29    8.46
   4  -3  -6   26.48    9.89
   4  -3  -6   13.79    4.33
   4  -3  -5  538.54   28.00
   4  -3  -5  518.75   26.13
   4   3  -5  523.88   24.83
   4  -3  -5  440.18   30.17
   4  -3  -5  444.11   30.32
   4  -3  -5  551.34   25.03
   4  -3  -5  488.09   30.65
   4  -3  -4   49.88    8.55
   4   3  -4   46.97    5.58
   4  -3  -4   36.92    4.77
   4  -3  -3  578.87   28.80
   4  -3  -3  559.96   24.20
   4   3  -3  551.15   25.21
   4  -3  -2   82.30    9.45
   4   3  -2   91.42    6.31
   4  -3  -2   91.94    5.72
   4  -3  -2   90.65    8.20
   4  -3  -1 1957.74   81.04
   4  -3  -1 2274.48   82.81
   4  -3   0  108.42   10.41
   4  -3   0   97.03    8.81
   4  -3   0  111.79    9.00
   4  -3   0  126.38   10.70
   4  -3   1 1291.66   56.93
   4  -3   1 1369.70   56.22
   4  -3   1 1385.87   56.37
   4  -3   1 1412.25   59.22
   4  -3   2   73.35    8.90
   4  -3   2   81.20    8.73
   4  -3   2   72.32   10.76
   4  -3   3 1118.95   51.67
   4  -3   3 1237.14   52.52
   4  -3   3 1279.52   52.82
   4  -3   3 1259.26   56.73
   4  -3   4   20.87    5.90
   4  -3   4   30.21    6.84
   4  -3   4   31.34    9.78
   4  -3   4   22.16    6.79
   4  -3   5  278.76   22.96
   4  -3   5  301.08   19.93
   4  -3   6  103.32   10.34
   4  -3   6  102.67   15.57
   4  -3   6  120.60   13.79
   4  -3   6  106.95   12.52
   4  -3   7  696.45   37.96
   4  -3   7  689.70   34.40
   4  -3   7  709.56   42.00
   4  -3   8   69.90    9.39
   4  -3   8   66.45   11.94
   4  -3   9  184.56   14.10
   4  -3   9  197.25   16.48
   4  -3  10   30.01    7.76
   4  -3  10   14.43    4.78
   4  -4 -10    5.23    6.23
   4  -4 -10    2.92    3.90
   4  -4 -10    5.67    6.28
   4  -4 -10    1.17    6.57
   4  -4  -9  359.24   23.94
   4  -4  -9  368.08   20.71
   4  -4  -9  402.93   25.01
   4  -4  -9  315.64   24.53
   4  -4  -8  101.10   12.24
   4  -4  -8   64.27   15.62
   4  -4  -8  109.89   15.29
   4  -4  -8  103.64   16.12
   4  -4  -8   79.32   14.84
   4  -4  -8  106.35   16.06
   4  -4  -7  435.02   30.48
   4  -4  -7  387.05   30.37
   4  -4  -7  443.76   27.49
   4  -4  -7  384.22   30.85
   4  -4  -7  434.33   25.60
   4  -4  -7  433.73   31.47
   4  -4  -6  142.23   20.55
   4  -4  -6  176.47   19.23
   4  -4  -6  188.23   17.31
   4  -4  -6  196.33   17.09
   4  -4  -6  181.32   21.01
   4  -4  -5 1107.88   46.97
   4  -4  -5  934.71   47.84
   4  -4  -5  822.51   53.49
   4  -4  -5 1004.13   50.96
   4  -4  -5  839.88   50.48
   4  -4  -5  992.94   48.48
   4  -4  -5 1002.30   52.54
   4  -4  -4   88.16   12.35
   4  -4  -4  101.38   15.61
   4  -4  -4   83.62   13.99
   4  -4  -4   91.85   13.44
   4  -4  -4   90.45   12.36
   4  -4  -4   67.78   13.71
   4  -4  -4   81.60   13.42
   4  -4  -4   86.54   12.17
   4  -4  -4  129.18   13.04
   4  -4  -3 1048.79   50.00
   4  -4  -3 1151.56   53.06
   4  -4  -3  932.95   51.42
   4  -4  -3 1260.53   50.28
   4  -4  -3  986.85   48.19
   4  -4  -3  955.43   50.53
   4  -4  -3  791.37   51.51
   4  -4  -3 1066.18   45.46
   4  -4  -2   53.73    6.92
   4  -4  -2   51.13    8.93
   4  -4  -2   57.44    9.67
   4   4  -2   66.10    6.15
   4  -4  -2   60.96   10.27
   4  -4  -2   49.20   10.24
   4  -4  -2   62.48    7.79
   4  -4  -1  621.71   30.05
   4  -4   0   31.81    6.57
   4  -4   0   34.34    8.40
   4  -4   1 1430.01   60.51
   4  -4   1 1442.44   63.73
   4  -4   1 1521.19   62.44
   4  -4   2  294.60   23.82
   4  -4   2  315.33   19.67
   4  -4   2  303.22   18.86
   4  -4   2  301.32   21.17
   4  -4   2  273.85   19.87
   4  -4   3  727.62   41.85
   4  -4   3  734.97   36.72
   4  -4   3  757.32   39.42
   4  -4   3  754.41   37.42
   4  -4   3  767.55   38.24
   4  -4   3  794.97   37.81
   4  -4   3  688.09   40.54
   4  -4   4  195.92   16.29
   4  -4   4  190.61   17.21
   4  -4   4  140.56   18.06
   4  -4   4  163.74   14.98
   4  -4   4  163.04   14.76
   4  -4   4  180.96   15.53
   4  -4   4  128.26   17.02
   4  -4   5  926.93   49.41
   4  -4   5 1035.20   47.92
   4  -4   5  920.74   50.07
   4  -4   5  991.40   47.61
   4  -4   5  943.63   45.01
   4  -4   5  935.24   52.42
   4  -4   6  398.92   27.21
   4  -4   6  374.81   29.53
   4  -4   6  396.91   25.96
   4  -4   8   49.71   10.85
   4  -4   9  493.72   26.71
   4  -4  10    1.78    5.19
   4   5  -9   95.71   11.17
   4  -5  -9  110.86   11.81
   4  -5  -8   54.27   11.14
   4  -5  -8   62.73    8.19
   4  -5  -7  275.45   17.78
   4  -5  -7  237.05   20.85
   4  -5  -7  265.30   21.41
   4  -5  -7  216.99   21.38
   4  -5  -6  399.53   24.48
   4  -5  -6  384.84   27.61
   4  -5  -6  402.90   28.36
   4  -5  -6  347.85   28.83
   4  -5  -6  418.86   24.13
   4  -5  -5  238.57   17.08
   4  -5  -5  222.78   18.21
   4  -5  -5  218.11   19.79
   4  -5  -5  217.53   21.04
   4  -5  -5  235.61   18.79
   4  -5  -5  184.16   21.48
   4  -5  -4  136.39   15.27
   4  -5  -4  115.15   17.61
   4  -5  -4  153.64   17.15
   4  -5  -4  140.59   14.64
   4  -5  -4   92.88   17.15
   4  -5  -4  103.09   13.51
   4  -5  -4  119.57   16.53
   4  -5  -4  147.91   14.63
   4  -5  -3  261.96   16.89
   4  -5  -3  250.32   22.71
   4  -5  -3  251.66   19.28
   4  -5  -3  200.49   21.88
   4  -5  -3  258.54   20.88
   4  -5  -3  241.78   19.53
   4  -5  -3  253.86   22.37
   4  -5  -3  320.14   21.67
   4  -5  -2  168.82   13.24
   4  -5  -2  129.20   17.84
   4  -5  -2  156.77   17.00
   4  -5  -2  151.31   19.85
   4  -5  -2  157.98   15.45
   4  -5  -2  149.22   17.13
   4  -5  -2  172.44   17.98
   4  -5  -2  166.79   13.16
   4  -5  -2  190.11   17.34
   4  -5  -1 1063.32   45.75
   4  -5  -1  997.58   49.90
   4  -5  -1  910.78   52.28
   4  -5  -1 1007.86   47.60
   4  -5  -1  933.43   50.68
   4  -5  -1  897.51   46.92
   4  -5  -1  963.93   50.01
   4  -5  -1 1054.75   49.82
   4  -5  -1  988.51   45.42
   4  -5   0  200.17   16.86
   4  -5   0  204.89   15.65
   4  -5   0  186.85   20.13
   4  -5   0  190.80   18.40
   4  -5   0  214.16   16.36
   4  -5   1  453.68   30.00
   4  -5   1  446.99   33.77
   4  -5   1  477.31   28.04
   4  -5   1  479.15   30.26
   4  -5   1  484.15   28.01
   4  -5   1  508.15   30.26
   4  -5   1  454.44   27.31
   4  -5   2   65.70   10.61
   4  -5   2   46.53   15.50
   4  -5   2   66.77   11.92
   4  -5   2   64.86   12.72
   4  -5   2   56.16   11.91
   4  -5   2   69.26   11.02
   4  -5   2   63.87   14.51
   4  -5   3  186.72   22.69
   4  -5   3  195.55   19.34
   4  -5   3  201.93   17.84
   4  -5   3  183.25   17.90
   4  -5   3  186.28   21.06
   4  -5   3  205.11   16.21
   4  -5   4  465.18   34.71
   4  -5   4  558.60   32.77
   4  -5   4  499.63   29.90
   4  -5   4  451.93   31.32
   4  -5   4  560.83   29.92
   4  -5   4  477.07   33.69
   4  -5   5  429.06   25.79
   4  -5   5  386.35   28.55
   4  -5   5  365.59   23.84
   4  -5   5  354.66   29.54
   4  -5   6   52.01   13.23
   4  -5   6   53.05   12.50
   4  -5   6   73.42   11.71
   4  -5   7  373.69   23.48
   4  -5   8  131.44   12.53
   4  -5   9   59.91    7.86
   4  -6  -7   50.19    8.22
   4  -6  -6  129.52   15.19
   4  -6  -6  140.27   11.23
   4  -6  -6  157.48   14.48
   4  -6  -5  143.94   17.08
   4  -6  -5  105.18   10.98
   4  -6  -5  161.40   15.92
   4  -6  -5  158.20   12.95
   4  -6  -4  357.45   18.70
   4  -6  -4  364.80   19.76
   4  -6  -4  389.50   23.00
   4  -6  -4  339.75   18.33
   4  -6  -3  113.17   12.60
   4  -6  -3   94.70   16.27
   4  -6  -3  101.94   13.21
   4  -6  -3  126.46   14.97
   4  -6  -3  118.81   14.16
   4  -6  -2  312.23   23.76
   4  -6  -2  285.89   25.99
   4  -6  -2  297.88   22.65
   4  -6  -2  328.71   21.51
   4  -6  -2  318.53   23.53
   4  -6  -2  275.44   23.14
   4  -6  -1   54.27   12.29
   4  -6  -1   65.52   16.91
   4  -6  -1   63.82   10.73
   4  -6  -1   49.06   11.53
   4  -6  -1   58.91   10.18
   4  -6  -1   60.24   11.46
   4  -6  -1   60.26   14.45
   4  -6   0  752.66   37.81
   4  -6   0  665.72   38.68
   4  -6   0  733.73   37.29
   4  -6   0  762.02   39.77
   4  -6   0  675.76   42.58
   4  -6   1  132.49   19.77
   4  -6   1  147.55   22.52
   4  -6   1  148.86   16.88
   4  -6   1  144.19   13.42
   4  -6   1  152.89   15.87
   4  -6   1  150.79   16.63
   4  -6   1  169.12   15.51
   4  -6   2  257.05   21.87
   4  -6   2  236.30   23.88
   4  -6   2  218.64   15.99
   4  -6   2  238.04   25.66
   4  -6   2  250.93   21.47
   4  -6   2  244.79   20.40
   4  -6   3  340.81   25.65
   4  -6   3  349.30   24.12
   4  -6   3  310.01   28.58
   4  -6   3  353.99   25.35
   4  -6   3  320.05   27.56
   4  -6   4  373.32   23.89
   4  -6   4  363.02   28.33
   4  -6   4  381.09   29.45
   4  -6   5   32.71    7.43
   4  -6   5   39.35   12.28
   4  -6   5   48.87   13.63
   4  -6   5   36.40   11.11
   4  -6   6  195.70   16.85
   4  -6   6  238.14   17.91
   4  -6   7   36.02    7.63
   4  -7  -3   20.47    6.30
   4  -7  -2  322.83   20.95
   4  -7  -2  360.16   24.25
   4  -7  -2  385.42   21.97
   4  -7  -1    9.15   11.54
   4  -7  -1   26.79   10.19
   4  -7  -1   20.76    7.65
   4  -7  -1   12.17    8.33
   4  -7   0  280.19   20.51
   4  -7   0  326.11   23.61
   4  -7   0  334.06   21.62
   4  -7   0  329.41   25.66
   4  -7   1   35.53    8.50
   4  -7   1   39.99   12.59
   4  -7   1   41.34    9.26
   4  -7   2  253.50   18.25
   4  -7   2  260.93   18.97
   4  -7   2  281.74   23.45
   4  -7   3    0.68    5.63
   4  -7   3   -0.97    9.89
   4  -7   3    1.93    7.03
   4  -7   3   11.18   11.39
   4  -7   4  132.37   13.93
   4  -7   4  148.44   15.12
   4  -7   5   25.72    6.97
   4  -7   5   24.74    5.15
   4  -7   5   19.20    6.34
   5   0 -12  190.51   12.40
   5   0 -11    0.82    4.64
   5   0 -11   -2.37    4.38
   5   0 -10  400.51   18.80
   5   0 -10  457.07   21.44
   5   0  -9   -2.22   10.62
   5   0  -9   -1.72    4.13
   5   0  -9    1.00    4.53
   5   0  -9    5.86    6.59
   5   0  -9   -3.57    9.41
   5   0  -9    1.58    5.91
   5   0  -8  398.49   24.13
   5   0  -8  432.94   24.95
   5   0  -8  432.66   26.12
   5   0  -7    5.08    5.35
   5   0  -7    1.14    4.23
   5   0  -7    7.06    9.27
   5   0  -6 1705.08   70.28
   5   0  -5    0.28    3.60
   5   0  -4 2408.63   93.00
   5   0  -4 2453.81   94.45
   5   0   0 2240.68   78.26
   5   0   0 1968.65   75.28
   5   0   1    1.59    4.53
   5   0   1   -0.09    2.81
   5   0   2  231.03   12.86
   5   0   2  215.48   11.71
   5   0   3   -0.76    4.34
   5   0   3   -0.65    3.82
   5   0   4 3498.86  143.23
   5   0   4 4123.54  143.90
   5   0   5    2.09    4.31
   5   0   6  976.84   43.42
   5   0   7   -1.28    7.49
   5   0   7    9.89    5.83
   5   0   7    6.26    5.96
   5   0   8  951.55   45.00
   5   0   8  976.32   45.95
   5   0  12  112.42    7.75
   5  -1 -12  136.21   10.61
   5   1 -11   64.63    7.77
   5  -1 -11   56.75    7.39
   5  -1 -11   74.56    8.46
   5   1 -11   59.22    7.65
   5   1 -10  245.94   16.61
   5  -1 -10  144.79   20.84
   5   1 -10  291.85   18.55
   5  -1 -10  253.62   18.09
   5   1 -10  172.94   20.78
   5  -1 -10  262.45   18.10
   5   1  -9  164.94   14.28
   5   1  -9  267.80   20.31
   5  -1  -9  204.99   16.97
   5  -1  -9  204.08   17.29
   5  -1  -9  130.48   20.40
   5  -1  -8  564.51   36.93
   5  -1  -8  840.81   40.19
   5   1  -8 1001.23   41.91
   5  -1  -8  996.78   42.40
   5   1  -8  726.78   35.87
   5  -1  -8  467.19   40.27
   5  -1  -8  776.06   37.82
   5   1  -8  769.21   37.11
   5  -1  -8  796.39   37.69
   5  -1  -8  613.03   44.71
   5  -1  -7  415.36   28.27
   5   1  -7  319.54   32.06
   5  -1  -7  413.74   33.05
   5   1  -7  487.78   26.20
   5  -1  -7  596.32   30.94
   5   1  -7  560.17   27.94
   5  -1  -7  534.61   27.77
   5  -1  -7  578.65   28.62
   5  -1  -7  361.05   31.59
   5   1  -7  620.69   28.93
   5  -1  -7  878.68   37.04
   5   1  -6  926.45   44.32
   5  -1  -6  988.14   44.92
   5   1  -6  976.93   44.19
   5  -1  -5  632.41   29.69
   5   1  -5  627.74   29.68
   5  -1  -5  666.89   29.61
   5   1  -5  600.42   28.70
   5   1  -4  624.20   28.31
   5  -1  -4  629.38   28.38
   5  -1  -4  626.62   27.28
   5   1  -4  584.61   27.09
   5   1  -3  412.71   19.14
   5  -1  -2 2755.43  103.47
   5  -1  -1  433.19   18.89
   5  -1   0 2776.61  104.26
   5  -1   1 1565.67   61.03
   5  -1   1 1513.01   60.57
   5  -1   2  673.79   29.48
   5   1   2  653.90   27.68
   5  -1   2  644.11   29.64
   5  -1   3  125.23    9.92
   5   1   3  125.59    8.62
   5  -1   3  111.69   10.42
   5  -1   4  536.88   26.26
   5   1   4  522.29   24.41
   5  -1   4  566.08   27.50
   5  -1   5  200.95   14.21
   5   1   5  193.87   12.51
   5  -1   5  215.95   15.55
   5  -1   6  707.42   33.90
   5   1   6  653.74   31.18
   5  -1   6  685.62   34.99
   5  -1   7   33.89    8.98
   5  -1   7   41.60    8.08
   5  -1   7   39.72    9.44
   5  -1   8  380.69   23.54
   5  -1   8  327.42   23.45
   5  -1   8  356.45   25.13
   5  -1   9   62.20   10.57
   5  -1  10  308.36   18.98
   5  -1  11   17.12    5.52
   5  -1  12   53.24    5.03
   5  -2 -11   78.27   11.72
   5   2 -11   49.48   11.06
   5   2 -11  103.20    7.89
   5  -2 -11   54.48   11.02
   5   2 -11   94.48    8.07
   5  -2 -11   98.43    9.26
   5   2 -11  100.98    8.49
   5  -2 -10  189.76   14.25
   5   2 -10  180.65   12.87
   5  -2 -10  153.60   15.44
   5   2 -10  219.16   14.83
   5  -2 -10  134.80   19.35
   5  -2 -10  180.45   15.74
   5  -2  -9  600.70   34.02
   5  -2  -9  643.66   33.04
   5   2  -9  623.26   29.71
   5  -2  -9  472.37   33.23
   5  -2  -9  371.06   35.62
   5  -2  -9  494.23   38.54
   5  -2  -8  202.64   24.93
   5  -2  -8  343.35   24.26
   5   2  -8  424.20   23.10
   5  -2  -8  365.43   22.81
   5  -2  -8  266.37   20.21
   5   2  -8  308.04   18.98
   5  -2  -8  290.30   23.74
   5   2  -8  342.73   22.70
   5   2  -8  324.24   19.70
   5  -2  -8  344.40   20.61
   5  -2  -8  260.85   26.47
   5  -2  -7  208.22   24.38
   5  -2  -7  272.35   22.85
   5  -2  -7  339.60   24.11
   5   2  -7  367.49   20.41
   5  -2  -7  402.74   22.77
   5  -2  -7  266.01   20.23
   5   2  -7  295.79   18.21
   5  -2  -7  293.87   26.24
   5   2  -7  335.68   19.47
   5  -2  -7  335.77   19.95
   5  -2  -6   48.22   10.29
   5  -2  -6   39.77   11.30
   5   2  -6   46.44    6.48
   5  -2  -6   44.26    8.11
   5  -2  -6   44.11    9.61
   5   2  -6   62.61    7.40
   5  -2  -6   64.21    7.61
   5  -2  -6   66.85    7.06
   5   2  -6   55.20    6.97
   5  -2  -6   58.06    8.63
   5  -2  -5 1298.69   55.63
   5   2  -5 1263.03   55.24
   5   2  -5 1211.42   54.73
   5   2  -4 1121.96   47.86
   5  -2  -4 1047.53   47.19
   5  -2  -4 1124.50   50.04
   5   2  -4 1025.74   46.90
   5  -2  -3  791.54   36.93
   5  -2  -3  834.90   34.56
   5   2  -3  761.12   34.01
   5  -2  -3  843.40   34.63
   5  -2  -2  358.12   20.28
   5  -2  -2  392.64   18.48
   5  -2  -1  313.76   18.14
   5  -2  -1  352.69   17.07
   5  -2   0  539.16   25.30
   5  -2   0  546.67   25.27
   5  -2   1 1474.88   59.41
   5  -2   1 1446.94   60.27
   5  -2   2  941.89   42.54
   5  -2   3 1768.88   73.89
   5  -2   4  547.59   28.62
   5  -2   4  604.42   31.43
   5  -2   5  923.35   42.62
   5  -2   5  904.54   44.90
   5  -2   6   96.18   11.10
   5  -2   6   82.51   12.40
   5  -2   6   74.49   11.66
   5  -2   7  165.46   15.02
   5  -2   7  147.77   16.50
   5  -2   7  168.90   16.12
   5  -2   8  110.88   12.64
   5  -2   8  116.16   13.81
   5  -2   8  112.16   14.77
   5  -2   9  172.52   15.83
   5  -2  10  184.35   13.71
   5  -2  10  172.18   14.12
   5  -2  11  167.83   11.23
   5  -2  11  174.14   10.54
   5  -3 -11  224.23   13.05
   5  -3 -11  252.24   12.38
   5  -3 -11  156.18   11.83
   5  -3 -11  282.17   15.52
   5  -3 -11  144.10   15.27
   5  -3 -10   20.23    7.52
   5   3 -10   19.28    4.07
   5  -3 -10   10.15    9.41
   5  -3 -10   15.93    6.63
   5  -3 -10   18.42    8.12
   5  -3  -9   97.15   13.71
   5  -3  -9  102.75   12.89
   5   3  -9  114.24    9.34
   5  -3  -9   95.96   16.71
   5  -3  -9   59.64   14.86
   5  -3  -9   89.77   14.24
   5  -3  -8   72.67   14.43
   5  -3  -8   78.70    9.16
   5   3  -8   82.44    8.33
   5   3  -8  110.26   11.09
   5  -3  -8   73.59   13.36
   5  -3  -7  765.79   47.48
   5  -3  -7  973.37   51.74
   5  -3  -7  923.10   41.71
   5   3  -7 1041.18   42.93
   5  -3  -7  843.26   42.34
   5  -3  -7  620.35   49.02
   5  -3  -7  803.49   49.98
   5  -3  -7  952.33   41.71
   5   3  -7 1023.65   45.82
   5  -3  -7  897.61   47.69
   5  -3  -6  352.68   25.64
   5   3  -6  387.53   20.61
   5  -3  -6  387.31   21.91
   5  -3  -6  331.12   27.16
   5  -3  -6  391.11   20.54
   5  -3  -6  317.09   25.84
   5  -3  -6  375.44   28.79
   5  -3  -5  613.24   28.65
   5   3  -5  633.50   28.04
   5  -3  -5  600.82   27.47
   5  -3  -5  484.57   33.24
   5  -3  -5  493.99   33.16
   5  -3  -5  532.59   35.17
   5  -3  -5  490.29   32.71
   5  -3  -4   12.00    7.83
   5  -3  -4   17.16    3.60
   5  -3  -4   21.98    7.69
   5   3  -4   15.58    4.04
   5   3  -3  987.44   42.11
   5  -3  -3 1018.71   45.95
   5   3  -3 1004.12   41.41
   5  -3  -3  977.79   40.75
   5  -3  -3 1036.91   43.23
   5  -3  -2   39.13    4.02
   5  -3  -2   45.45    8.15
   5  -3  -2   45.42    6.34
   5  -3  -1 2403.75   97.62
   5  -3  -1 2466.05   94.10
   5  -3   0  113.54   11.20
   5  -3   0  127.32   10.09
   5  -3   0  121.29   10.15
   5  -3   0  148.32   11.70
   5  -3   1  478.53   25.79
   5  -3   1  502.44   25.12
   5  -3   1  499.72   25.53
   5  -3   1  544.10   27.70
   5  -3   2  377.69   21.14
   5  -3   2  379.26   21.37
   5  -3   2  343.31   23.10
   5  -3   3 1273.16   55.40
   5  -3   3 1320.66   56.84
   5  -3   3 1344.35   60.20
   5  -3   4   49.13    8.70
   5  -3   4   37.08    6.68
   5  -3   4   45.17   10.88
   5  -3   5  432.84   25.83
   5  -3   5  445.08   29.55
   5  -3   5  391.76   25.52
   5  -3   6  158.43   15.23
   5  -3   6  143.77   17.11
   5  -3   7  942.41   52.40
   5  -3   7  991.33   45.02
   5  -3   7 1019.54   49.52
   5  -3   8   46.20    7.84
   5  -3   8   36.74   10.65
   5  -3   9  260.75   16.86
   5  -3   9  316.13   20.69
   5  -3  10    7.57    6.35
   5  -4 -10    6.80    5.62
   5   4 -10    4.91    7.01
   5  -4 -10    6.44    6.04
   5  -4 -10    4.75    3.88
   5  -4  -9  377.00   24.31
   5  -4  -9  420.36   22.30
   5  -4  -9  360.25   27.56
   5  -4  -9  430.73   25.83
   5  -4  -8    7.19   10.18
   5  -4  -8   12.56    8.05
   5  -4  -8   23.60   10.48
   5  -4  -8   16.37   10.31
   5  -4  -8    9.06   10.98
   5  -4  -8   -3.06    4.25
   5  -4  -8    5.79    8.93
   5  -4  -7  192.21   17.42
   5  -4  -7  171.61   19.04
   5  -4  -7  167.05   19.73
   5  -4  -7  187.21   20.89
   5  -4  -7  177.32   16.40
   5  -4  -7  225.54   22.14
   5  -4  -6   50.88   14.39
   5  -4  -6   95.06   13.45
   5  -4  -6   82.33   14.61
   5   4  -6  110.09    9.37
   5  -4  -6   69.80   13.61
   5  -4  -6   98.15   13.26
   5  -4  -6   65.60   14.46
   5  -4  -6   82.78   16.33
   5  -4  -5  518.69   32.00
   5  -4  -5  542.59   35.54
   5  -4  -5  504.39   31.04
   5  -4  -5  553.67   31.93
   5   4  -5  572.19   26.21
   5  -4  -5  572.47   30.36
   5  -4  -5  486.56   32.96
   5  -4  -5  489.08   33.31
   5  -4  -4   35.91   11.90
   5  -4  -4   55.44   10.53
   5  -4  -4   75.54   14.67
   5  -4  -4   38.94   11.78
   5  -4  -4   57.11   11.70
   5  -4  -4   68.68   10.92
   5   4  -4   60.06    6.73
   5  -4  -3 1118.87   54.54
   5  -4  -3 1218.76   57.89
   5  -4  -3  952.60   55.63
   5  -4  -3 1352.79   54.88
   5  -4  -3  757.04   55.54
   5   4  -3 1286.26   48.60
   5  -4  -2   36.22   10.95
   5   4  -2   51.72    5.99
   5  -4  -2   49.01    9.69
   5  -4  -2   37.33   10.06
   5  -4  -1  500.97   30.04
   5  -4  -1  496.54   25.74
   5  -4   0   13.64    5.80
   5  -4   0   13.80    6.66
   5  -4   0   16.67    8.11
   5  -4   0   13.19    7.44
   5  -4   0   14.90    6.32
   5  -4   0   14.41    7.49
   5  -4   1  800.63   41.89
   5  -4   1  808.33   44.74
   5  -4   1  812.28   40.06
   5  -4   1  940.25   42.47
   5  -4   1  868.22   39.00
   5  -4   1  845.65   43.43
   5  -4   1  804.30   40.90
   5  -4   1  858.88   40.04
   5  -4   2   88.07   12.49
   5  -4   2   77.95   14.84
   5  -4   2  100.17   11.26
   5  -4   2   94.32   10.52
   5  -4   2   99.93   13.07
   5  -4   2  102.96   12.56
   5  -4   2  101.04   12.04
   5  -4   2   93.97   11.11
   5  -4   3  542.95   34.22
   5  -4   3  519.78   29.38
   5  -4   3  511.05   28.58
   5  -4   3  485.55   31.90
   5  -4   3  547.79   31.12
   5  -4   3  516.35   29.22
   5  -4   3  546.33   29.67
   5  -4   4   20.12    7.48
   5  -4   4   17.77    8.36
   5  -4   4   20.51    8.57
   5  -4   4   16.92    9.60
   5  -4   4   18.40    7.07
   5  -4   4   12.81   11.99
   5  -4   5  626.16   32.33
   5  -4   5  633.15   37.50
   5  -4   5  692.54   36.09
   5  -4   5  643.68   35.33
   5  -4   5  577.60   38.31
   5  -4   6   65.81   11.76
   5  -4   6   48.55   11.77
   5  -4   6   61.38   12.78
   5  -4   6   56.41   10.41
   5  -4   8    1.76    8.17
   5  -4   9  323.99   19.51
   5  -4   9  457.92   23.04
   5  -4  10   17.07    5.00
   5  -5  -9   10.72    3.14
   5  -5  -9   91.10    8.93
   5  -5  -9   75.17    9.55
   5   5  -9   49.39    7.89
   5  -5  -9   36.53    7.59
   5  -5  -8   80.65    8.72
   5   5  -8   61.20   11.04
   5  -5  -8   54.13   10.34
   5  -5  -7  192.28   15.10
   5  -5  -7  168.60   17.65
   5  -5  -6   95.40   14.34
   5  -5  -6  121.81   17.68
   5  -5  -6  117.20   13.09
   5  -5  -6  141.07   13.92
   5  -5  -5  504.66   28.85
   5  -5  -5  442.40   30.95
   5  -5  -5  359.95   28.22
   5  -5  -5  463.57   27.88
   5  -5  -5  499.96   29.39
   5  -5  -5  409.02   32.35
   5  -5  -4  131.15   14.74
   5  -5  -4  116.53   18.09
   5  -5  -4  149.61   16.12
   5  -5  -4  116.57   16.79
   5  -5  -4  174.44   15.82
   5  -5  -4  133.42   17.07
   5  -5  -3  529.72   34.45
   5  -5  -3  532.54   30.64
   5  -5  -3  420.72   33.72
   5  -5  -3  544.60   32.56
   5  -5  -3  461.19   29.83
   5  -5  -3  520.65   33.60
   5  -5  -3  560.89   31.73
   5  -5  -2  205.28   14.88
   5  -5  -2  136.78   19.53
   5  -5  -2  181.76   18.56
   5  -5  -2  173.22   21.14
   5  -5  -2  200.59   17.17
   5  -5  -2  195.06   17.93
   5  -5  -2  170.04   18.51
   5  -5  -2  177.51   18.48
   5  -5  -1  385.73   28.17
   5  -5  -1  340.92   24.03
   5  -5  -1  416.25   28.11
   5  -5  -1  356.40   29.88
   5  -5  -1  419.13   23.43
   5  -5   0  397.16   27.76
   5  -5   0  346.19   28.28
   5  -5   0  416.78   28.08
   5  -5   0  403.71   24.04
   5  -5   0  403.79   26.77
   5  -5   0  387.60   23.99
   5  -5   1  690.09   43.21
   5  -5   1  692.79   39.24
   5  -5   1  708.99   39.35
   5  -5   1  709.15   38.08
   5  -5   1  659.92   35.74
   5  -5   2  511.68   35.57
   5  -5   2  545.15   30.96
   5  -5   2  509.80   36.60
   5  -5   2  507.53   31.29
   5  -5   2  536.52   30.64
   5  -5   2  562.27   33.36
   5  -5   2  516.98   32.55
   5  -5   3  184.90   16.80
   5  -5   3  167.24   14.82
   5  -5   3  175.32   20.83
   5  -5   3  172.49   17.95
   5  -5   3  178.31   22.35
   5  -5   4  216.33   17.81
   5  -5   4  245.27   18.20
   5  -5   4  199.58   21.75
   5  -5   4  203.18   23.30
   5  -5   4  212.03   19.36
   5  -5   5  323.85   21.29
   5  -5   5  370.48   23.23
   5  -5   5  335.75   26.69
   5  -5   5  304.13   26.64
   5  -5   6   29.76   11.24
   5  -5   6   35.81    9.56
   5  -5   7  761.12   37.34
   5  -5   8  134.62   12.06
   5  -6  -7    1.06    2.42
   5  -6  -7   43.69    7.54
   5  -6  -6  215.97   14.21
   5  -6  -6  225.11   17.37
   5  -6  -5   82.12   10.30
   5  -6  -5   98.41   12.88
   5  -6  -5   85.82   10.07
   5  -6  -4  333.79   21.18
   5  -6  -4  321.34   19.93
   5  -6  -4  353.80   23.66
   5  -6  -4  381.21   20.99
   5  -6  -3   88.80   11.61
   5  -6  -3  103.68   16.30
   5  -6  -3  102.22   13.55
   5  -6  -3  107.73   14.56
   5  -6  -3   91.59   12.45
   5  -6  -2  227.46   19.88
   5  -6  -2  273.94   19.55
   5  -6  -2  248.32   24.59
   5  -6  -2  270.12   21.85
   5  -6  -2  269.44   21.90
   5  -6  -2  246.36   21.22
   5  -6  -1  221.09   19.55
   5  -6  -1  242.61   18.42
   5  -6  -1  230.82   24.30
   5  -6  -1  189.33   19.62
   5  -6  -1  247.16   20.36
   5  -6  -1  188.34   16.03
   5  -6  -1  234.25   21.90
   5  -6   0  288.67   20.48
   5  -6   0  257.01   20.74
   5  -6   0  291.99   22.45
   5  -6   0  263.31   24.53
   5  -6   1  150.43   19.80
   5  -6   1  134.31   16.52
   5  -6   1  142.42   16.07
   5  -6   1  130.69   20.46
   5  -6   1  154.83   16.10
   5  -6   1  153.39   16.61
   5  -6   2  192.06   19.36
   5  -6   2  233.30   23.44
   5  -6   2  224.61   25.19
   5  -6   2  253.42   21.10
   5  -6   2  237.30   19.57
   5  -6   3  175.63   18.11
   5  -6   3  181.18   16.36
   5  -6   3  224.62   19.00
   5  -6   3  178.91   22.37
   5  -6   3  195.17   21.31
   5  -6   3  128.67   11.76
   5  -6   4  194.50   15.99
   5  -6   4  178.05   19.89
   5  -6   4  184.18   21.31
   5  -6   5   28.53    6.95
   5  -6   5   45.18   11.81
   5  -6   5   35.96   12.41
   5  -6   5   37.41   10.84
   5  -6   6  192.46   16.05
   5  -6   6  218.82   16.75
   5  -6   7   37.57    7.35
   5  -7  -3   39.55    7.47
   5  -7  -2  196.75   15.17
   5  -7  -2  214.21   15.73
   5  -7  -2  225.62   18.37
   5  -7  -1   -0.37    6.17
   5  -7  -1    6.05    8.33
   5  -7  -1    5.48    7.35
   5  -7  -1   11.23   11.41
   5  -7   0  271.42   23.27
   5  -7   0  278.45   21.37
   5  -7   1    3.01    9.88
   5  -7   1    1.15    5.84
   5  -7   2  357.66   21.56
   5  -7   2  347.81   21.81
   5  -7   3   13.14    5.47
   5  -7   3    3.53    8.92
   5  -7   3    0.91    9.96
   5  -7   3    5.10    6.99
   5  -7   4  198.93   14.46
   5  -7   4  182.38   15.17
   5  -7   4  185.85   15.54
   6   0 -11    0.93    3.51
   6   0 -10  488.33   26.35
   6   0 -10  392.80   23.66
   6   0  -9    3.08    5.79
   6   0  -9   -5.83   10.37
   6   0  -9    3.60    9.90
   6   0  -8 1064.28   63.84
   6   0  -8 1292.18   56.73
   6   0  -8 1449.78   58.55
   6   0  -8 1453.20   60.13
   6   0  -8  971.16   65.26
   6   0  -7   11.56    5.86
   6   0  -7    2.84    4.93
   6   0  -7   10.29    9.58
   6   0  -6  507.34   38.37
   6   0  -6  638.17   31.57
   6   0  -5    0.78    3.37
   6   0  -5   -0.63    3.99
   6   0  -4 2590.84  100.74
   6   0  -4 2672.96  102.59
   6   0  -3    0.34    2.81
   6   0   0 1813.29   67.51
   6   0   1    0.62    2.36
   6   0   1    0.19    4.37
   6   0   2 1357.12   54.04
   6   0   2 1450.41   56.30
   6   0   3    1.40    3.77
   6   0   3   -3.23    4.78
   6   0   4 2477.07   96.31
   6   0   4 2506.40   97.45
   6   0   5   -2.77    4.28
   6   0   5   -1.50    4.87
   6   0   6  347.22   20.14
   6   0   6  328.95   19.59
   6   0   6  282.41   20.86
   6   0   7   -1.88    7.87
   6   0   7    1.95    5.68
   6   0   8  151.45   13.58
   6   0   8  161.00   15.18
   6   0   9    0.39    6.46
   6   1 -11   51.68    6.65
   6  -1 -11   80.56   11.17
   6   1 -11   72.32    7.67
   6  -1 -11   58.85    7.42
   6   1 -10  176.20   19.75
   6   1 -10  254.42   15.58
   6   1 -10  273.60   18.13
   6  -1 -10  248.71   17.19
   6  -1 -10  136.69   20.27
   6  -1 -10  209.99   15.45
   6   1  -9   29.01    9.17
   6  -1  -9   21.43    7.29
   6  -1  -9    5.65    6.59
   6   1  -9   12.28    6.20
   6  -1  -9   23.84    7.60
   6  -1  -9    9.14   11.46
   6  -1  -8  211.67   17.33
   6   1  -8  199.46   15.74
   6  -1  -8  179.29   23.74
   6   1  -8  308.65   20.20
   6  -1  -8  324.64   21.67
   6  -1  -8  219.93   18.11
   6  -1  -8  243.97   17.78
   6   1  -8  253.78   17.44
   6  -1  -8  250.09   17.60
   6  -1  -7  204.64   23.19
   6  -1  -7  224.80   19.96
   6  -1  -7  258.01   23.27
   6   1  -7  270.22   17.99
   6  -1  -7  280.03   19.34
   6  -1  -7  317.17   21.22
   6   1  -7  357.32   20.31
   6   1  -7  343.84   20.06
   6  -1  -7  335.38   20.07
   6  -1  -7  241.84   25.46
   6   1  -6  924.02   42.47
   6  -1  -6  899.85   43.94
   6   1  -6  722.96   50.99
   6  -1  -6  814.49   50.83
   6   1  -6 1098.13   45.41
   6  -1  -6 1109.88   45.51
   6  -1  -6  655.92   48.53
   6   1  -6 1136.09   44.85
   6  -1  -6 1370.37   48.08
   6  -1  -5  554.80   26.15
   6   1  -5  493.06   25.48
   6   1  -5  525.81   26.75
   6  -1  -5  556.43   27.09
   6  -1  -4  812.98   34.30
   6   1  -4  758.78   34.22
   6  -1  -4  844.62   36.00
   6   1  -4  773.76   35.55
   6   1  -3  202.27   11.78
   6  -1  -2 2655.82  100.23
   6  -1  -1  797.23   32.33
   6  -1   0 1193.20   47.34
   6  -1   0 1219.46   49.37
   6  -1   1  321.04   16.17
   6  -1   1  306.76   17.16
   6  -1   2 3564.31  146.31
   6  -1   2 3763.46  146.93
   6  -1   3  130.66   11.15
   6  -1   3  131.13   10.97
   6   1   3  136.84    9.47
   6  -1   4  110.28   10.85
   6  -1   4  106.32   10.34
   6   1   4  114.79    9.07
   6  -1   5  423.68   24.33
   6  -1   5  416.58   23.40
   6   1   5  423.10   21.56
   6  -1   6  841.54   44.25
   6  -1   6  953.23   44.54
   6  -1   6  951.82   43.36
   6  -1   7  193.37   17.45
   6  -1   7  186.34   16.83
   6  -1   7  199.04   16.06
   6  -1   8  379.10   25.03
   6  -1   8  345.94   24.79
   6  -1   8  385.04   24.04
   6  -1   9  221.27   17.76
   6  -1  10  240.25   16.19
   6  -1  11    3.60    4.25
   6  -2 -11   92.59    7.84
   6   2 -11   71.22   10.86
   6  -2 -10  177.46   17.98
   6  -2 -10  139.16   13.56
   6   2 -10  135.53   17.24
   6   2 -10  156.51   11.31
   6  -2 -10  126.01   18.20
   6  -2 -10  148.79   13.46
   6  -2 -10  154.50   12.40
   6   2  -9  516.32   26.53
   6  -2  -9  417.55   35.46
   6  -2  -9  563.61   29.82
   6  -2  -9  506.61   30.41
   6  -2  -9  433.21   30.56
   6  -2  -8  387.39   28.58
   6  -2  -8  445.80   28.47
   6   2  -8  627.72   29.45
   6  -2  -8  510.62   27.87
   6   2  -8  441.10   23.99
   6  -2  -8  351.14   32.17
   6   2  -8  454.95   25.14
   6  -2  -8  478.03   25.99
   6   2  -8  511.66   28.89
   6  -2  -8  243.83   29.76
   6  -2  -7  204.73   20.61
   6  -2  -7  254.35   20.81
   6   2  -7  309.19   18.75
   6  -2  -7  352.70   21.18
   6   2  -7  243.72   16.21
   6  -2  -7  232.10   24.47
   6   2  -7  295.63   18.12
   6  -2  -7  320.00   19.19
   6  -2  -7  172.60   23.29
   6  -2  -6  229.01   18.68
   6   2  -6  201.56   13.87
   6   2  -6  266.81   16.38
   6  -2  -6  252.02   16.32
   6  -2  -6  246.62   15.31
   6  -2  -6  139.84   20.05
   6   2  -6  268.24   16.24
   6  -2  -6  343.05   19.92
   6  -2  -6  171.51   18.41
   6   2  -5  494.93   25.46
   6   2  -5  559.11   26.72
   6  -2  -5  524.20   26.19
   6  -2  -5  331.84   30.40
   6  -2  -5  397.71   30.72
   6   2  -4 1104.29   49.91
   6   2  -4 1125.14   50.64
   6  -2  -4 1189.46   50.80
   6  -2  -3 1502.33   55.98
   6  -2  -3 1425.53   58.51
   6  -2  -3 1486.91   55.47
   6  -2  -2  497.87   23.04
   6  -2  -1  624.94   31.01
   6  -2  -1  687.18   29.24
   6  -2   0 1116.69   46.83
   6  -2   0 1060.74   46.92
   6  -2   0 1148.62   46.42
   6  -2   1 1371.76   59.77
   6  -2   1 1478.63   59.59
   6  -2   1 1528.72   60.39
   6  -2   2   46.18    6.46
   6  -2   2   35.93    7.90
   6  -2   3  368.37   22.33
   6  -2   4 1396.38   63.38
   6  -2   4 1481.47   61.91
   6  -2   5  178.93   16.47
   6  -2   5  176.54   14.82
   6  -2   6  222.10   19.49
   6  -2   6  233.69   18.91
   6  -2   6  250.84   18.45
   6  -2   7  321.92   24.54
   6  -2   7  317.58   23.55
   6  -2   7  329.72   22.52
   6  -2   8  213.53   19.49
   6  -2   8  238.84   19.29
   6  -2   8  204.05   17.69
   6  -2   9  148.17   14.92
   6  -2  10  165.15   13.12
   6  -2  10  146.90   11.88
   6  -2  11  186.74   10.44
   6  -2  11  191.09   10.77
   6  -3 -10   15.29    6.70
   6  -3 -10   15.59    7.36
   6  -3 -10   13.00    8.87
   6  -3  -9  112.07   13.91
   6  -3  -9  122.82   15.50
   6  -3  -9   87.13   17.07
   6  -3  -8   23.30    9.69
   6   3  -8   30.17    7.20
   6  -3  -8   14.31   11.77
   6  -3  -8   39.30   12.25
   6  -3  -7  905.31   53.24
   6  -3  -7  925.85   55.81
   6   3  -7 1288.79   48.62
   6  -3  -7 1011.21   47.02
   6  -3  -7 1034.02   52.42
   6  -3  -7  665.76   54.06
   6  -3  -7 1136.85   46.98
   6  -3  -6  180.51   19.64
   6  -3  -6  185.50   20.46
   6   3  -6  237.69   15.16
   6  -3  -6  225.91   15.48
   6  -3  -6  203.50   19.22
   6  -3  -6  231.52   14.85
   6  -3  -5  587.63   37.15
   6   3  -5  782.51   33.64
   6  -3  -5  616.22   39.74
   6  -3  -5  787.35   33.23
   6  -3  -5  591.77   38.94
   6  -3  -4  184.65   22.11
   6  -3  -4  247.64   21.71
   6  -3  -4  339.70   20.85
   6  -3  -4  233.70   19.17
   6  -3  -4  252.09   21.65
   6  -3  -4  334.94   16.60
   6  -3  -4  245.89   20.63
   6   3  -4  318.69   17.13
   6  -3  -3  637.16   32.16
   6  -3  -3  651.16   29.12
   6   3  -3  612.92   27.77
   6  -3  -3  602.30   26.82
   6  -3  -2  619.22   27.70
   6  -3  -2  541.96   24.70
   6  -3  -1 1112.65   48.72
   6  -3  -1 1164.34   46.89
   6  -3  -1 1042.47   42.91
   6  -3   0  107.60   10.94
   6  -3   0  114.54   10.41
   6  -3   0  112.75   10.33
   6  -3   1  510.96   27.01
   6  -3   1  559.21   28.19
   6  -3   1  509.35   26.90
   6  -3   2  112.38   10.60
   6  -3   2   95.52   11.51
   6  -3   2   92.72   10.52
   6  -3   3 1002.74   44.90
   6  -3   3 1001.17   48.83
   6  -3   3 1014.45   46.69
   6  -3   4    7.98    7.92
   6  -3   4   12.67    6.71
   6  -3   4   12.24    5.57
   6  -3   4   11.35    7.53
   6  -3   5  513.04   30.41
   6  -3   5  568.97   34.33
   6  -3   5  549.42   31.72
   6  -3   6  136.79   16.78
   6  -3   7  366.00   28.43
   6  -3   7  451.58   28.14
   6  -3   8   31.07    6.00
   6  -3   8   36.98   10.46
   6  -3   9  208.15   16.92
   6  -3  10   33.89    7.36
   6  -4 -10   14.25    4.81
   6  -4 -10   14.13    3.84
   6  -4 -10   12.68    5.50
   6   4 -10   13.12    6.33
   6   4  -9  332.60   24.13
   6  -4  -9  397.46   20.80
   6  -4  -9  276.73   24.00
   6  -4  -9  431.37   24.30
   6  -4  -9  286.59   22.76
   6  -4  -9  326.47   21.61
   6  -4  -8    3.71    7.46
   6  -4  -8    8.47    9.35
   6  -4  -8    8.56    8.89
   6  -4  -8    1.72   11.00
   6  -4  -8   16.80   10.35
   6  -4  -8   -1.41    6.35
   6  -4  -7  181.45   21.15
   6  -4  -7  236.15   18.93
   6  -4  -7  228.68   22.53
   6  -4  -7  181.23   21.35
   6  -4  -7  211.26   20.53
   6  -4  -6   88.38   14.66
   6   4  -6  117.36    9.79
   6  -4  -6   52.73   15.93
   6  -4  -6   64.84   13.66
   6  -4  -6   99.50   14.13
   6  -4  -6   83.66   15.91
   6  -4  -6   93.30   17.04
   6  -4  -5  391.14   28.56
   6   4  -5  439.54   21.94
   6  -4  -5  447.08   28.45
   6  -4  -5  445.67   31.62
   6  -4  -4  126.50   15.79
   6  -4  -4  126.30   17.45
   6  -4  -4  142.96   14.69
   6  -4  -4  100.32   14.84
   6   4  -4  130.78   10.35
   6  -4  -4   93.27   13.60
   6  -4  -4   75.38   16.06
   6  -4  -3 1176.12   51.36
   6  -4  -3  975.07   49.19
   6  -4  -3  862.62   50.56
   6   4  -3 1103.52   45.31
   6  -4  -3 1030.88   52.07
   6  -4  -3 1100.93   54.92
   6  -4  -3  848.15   52.66
   6  -4  -3 1145.09   47.24
   6  -4  -2  151.30   15.41
   6  -4  -2  158.73   14.53
   6  -4  -2  168.60   12.55
   6   4  -2  133.29   10.53
   6  -4  -1  772.06   40.82
   6  -4  -1  819.72   43.47
   6  -4   0   42.82    8.61
   6  -4   0   57.12   10.81
   6  -4   0   43.80    9.42
   6  -4   0   48.93    9.98
   6  -4   0   51.00    8.17
   6  -4   1  799.14   37.83
   6  -4   1  663.99   37.72
   6  -4   1  727.72   41.85
   6  -4   1  705.48   36.33
   6  -4   1  765.28   40.15
   6  -4   1  683.09   36.92
   6  -4   1  740.29   35.33
   6  -4   2   33.05    9.28
   6  -4   2   27.71   12.21
   6  -4   2   34.32    8.19
   6  -4   2   35.74    8.77
   6  -4   2   35.44   10.13
   6  -4   2   37.06    8.12
   6  -4   2   35.88    8.95
   6  -4   3  778.57   38.39
   6  -4   3  724.47   39.58
   6  -4   3  710.08   38.21
   6  -4   3  787.46   43.69
   6  -4   3  785.58   38.29
   6  -4   3  754.08   41.30
   6  -4   4  172.27   16.41
   6  -4   4  182.20   20.05
   6  -4   4  170.95   16.07
   6  -4   4  184.68   15.30
   6  -4   4  199.20   17.24
   6  -4   4  166.13   17.88
   6  -4   5  631.26   39.86
   6  -4   5  666.96   37.81
   6  -4   6  119.21   15.05
   6  -4   6  114.31   14.52
   6  -4   6  103.90   14.91
   6  -4   6  104.42   12.93
   6  -4   9  400.13   22.19
   6  -4  10   17.22    4.52
   6  -5  -8   65.35    7.68
   6  -5  -8   48.17   10.45
   6  -5  -8   30.43    7.96
   6  -5  -8   52.62    9.34
   6   5  -8   43.96    9.05
   6  -5  -7  287.86   17.23
   6  -5  -7  145.18   12.95
   6  -5  -7  164.43   17.70
   6  -5  -7  254.16   19.45
   6   5  -7  199.65   18.57
   6  -5  -6   39.49   10.16
   6  -5  -6   62.74   10.52
   6   5  -6   44.39   11.65
   6  -5  -6   68.96   10.84
   6  -5  -5  237.10   21.82
   6  -5  -5  371.28   24.53
   6  -5  -5  341.79   28.10
   6  -5  -5  356.29   23.12
   6   5  -5  269.29   23.50
   6  -5  -5  353.27   23.69
   6  -5  -4  297.75   24.79
   6  -5  -4  304.35   21.74
   6  -5  -4  294.07   22.90
   6  -5  -4  237.57   24.89
   6  -5  -3  280.39   22.44
   6  -5  -3  230.93   19.76
   6  -5  -3  275.78   23.60
   6  -5  -3  307.79   21.79
   6  -5  -3  247.90   23.89
   6  -5  -2  128.89   16.15
   6  -5  -2  114.61   18.91
   6  -5  -2  141.73   15.93
   6  -5  -2  130.56   16.79
   6  -5  -1  155.55   21.56
   6  -5  -1  195.56   20.14
   6   5  -1  157.99   11.63
   6  -5  -1  152.50   17.73
   6  -5  -1  181.74   18.74
   6  -5   0  252.37   21.36
   6  -5   0  223.99   19.59
   6  -5   0  224.75   20.88
   6  -5   0  253.88   19.45
   6  -5   1  628.68   38.68
   6  -5   1  656.70   43.07
   6  -5   1  744.11   37.48
   6  -5   1  773.11   40.84
   6  -5   1  677.12   35.81
   6  -5   1  703.18   38.24
   6  -5   2   45.02   16.34
   6  -5   2   73.37   11.18
   6  -5   2   66.52   12.49
   6  -5   2   49.09   11.66
   6  -5   2   53.26    9.86
   6  -5   2   46.35   10.36
   6  -5   3  472.48   26.11
   6  -5   3  427.56   32.23
   6  -5   3  436.09   28.25
   6  -5   3  456.99   33.76
   6  -5   3  456.66   29.85
   6  -5   3  462.42   27.98
   6  -5   4   81.78   12.91
   6  -5   4   79.64   16.79
   6  -5   4  100.65   11.99
   6  -5   4   87.39   16.39
   6  -5   4   79.77   11.23
   6  -5   5  115.61   16.75
   6  -5   5  133.79   13.74
   6  -5   5  102.65   16.09
   6  -5   5  112.13   11.54
   6  -5   6   97.53   12.08
   6  -5   6   77.75   13.01
   6  -5   7  334.99   20.64
   6  -5   8  115.37   11.23
   6  -5   8  162.41   11.97
   6  -6  -7   36.12    6.60
   6  -6  -7   36.27    4.72
   6  -6  -6  169.29   14.35
   6  -6  -6  168.58   12.00
   6  -6  -5  107.21   12.69
   6  -6  -5   89.95   10.20
   6  -6  -5   83.87   10.51
   6  -6  -4  271.35   18.06
   6  -6  -4  251.88   18.60
   6  -6  -4  287.34   21.05
   6  -6  -4  235.38   16.95
   6  -6  -3   79.65   11.15
   6  -6  -3   59.78   11.40
   6  -6  -3   71.12   10.90
   6  -6  -3   75.95   12.60
   6  -6  -3   76.40   15.25
   6  -6  -2  340.21   24.59
   6  -6  -2  395.85   24.30
   6  -6  -2  345.17   25.18
   6  -6  -2  364.33   29.10
   6  -6  -2  395.42   26.53
   6  -6  -2  416.10   27.13
   6  -6  -1  375.11   28.09
   6  -6  -1  443.63   28.16
   6  -6  -1  399.35   31.22
   6  -6   0  204.66   20.00
   6  -6   0  208.73   17.73
   6  -6   0  254.85   20.40
   6  -6   0  270.50   20.91
   6  -6   0  215.86   22.15
   6  -6   1  121.21   18.14
   6  -6   1  118.95   20.26
   6  -6   1  137.69   15.24
   6  -6   1  114.92   14.81
   6  -6   1  139.42   16.21
   6  -6   2  487.92   28.82
   6  -6   2  441.43   29.38
   6  -6   2  498.21   33.93
   6  -6   2  464.91   29.96
   6  -6   2  498.03   35.02
   6  -6   3  135.24   18.17
   6  -6   3  127.79   19.03
   6  -6   3  126.25   13.54
   6  -6   3  139.92   16.14
   6  -6   3  144.33   15.69
   6  -6   4  175.35   14.76
   6  -6   4  191.16   20.09
   6  -6   4  201.29   20.72
   6  -6   5  115.67   14.84
   6  -6   5  125.96   15.09
   6  -6   5  125.78   14.29
   6  -6   6  194.76   14.91
   6  -6   6  236.25   16.55
   6  -6   7   16.18    5.43
   6  -7  -4   -0.17    2.64
   6  -7  -3   11.59    5.77
   6  -7  -3   -3.72    3.88
   6  -7  -2  167.69   13.50
   6  -7  -2  218.16   15.04
   6  -7  -2  203.02   16.95
   6  -7  -1    0.94   10.15
   6  -7  -1   -1.39    6.06
   6  -7  -1    3.27    6.81
   6  -7  -1    1.70    5.53
   6  -7   0  344.02   22.81
   6  -7   1   87.91   14.66
   6  -7   1   79.71   13.14
   6  -7   1   79.70    9.86
   6  -7   1   88.12   11.10
   6  -7   2  160.86   12.72
   6  -7   2  185.62   17.38
   6  -7   2  140.96   12.35
   6  -7   3   20.98    9.03
   6  -7   3   11.29    9.25
   6  -7   3   12.05    6.37
   6  -7   4  172.61   13.70
   6  -7   4  162.82   12.23
   7   0 -11   -7.09    5.92
   7   0  -9    4.20   10.00
   7   0  -9   -1.84    5.58
   7   0  -8  402.28   37.18
   7   0  -8  459.32   35.48
   7   0  -7    9.57   11.12
   7   0  -7    2.78   10.26
   7   0  -7   -0.43    5.53
   7   0  -7    1.30    4.32
   7   0  -7    4.32    5.24
   7   0  -6  143.84   12.30
   7   0  -6  200.82   13.79
   7   0  -6  124.52   17.99
   7   0  -6  177.38   13.79
   7   0  -6  127.40   18.68
   7   0  -5    2.81    3.64
   7   0  -5   -1.07    4.50
   7   0  -4 1583.21   64.32
   7   0  -4 1638.61   66.49
   7   0  -3    0.20    2.61
   7   0  -2 1904.69   73.53
   7   0   0 2757.67  101.88
   7   0   1   -0.34    1.77
   7   0   1   -0.45    4.66
   7   0   2  298.70   14.02
   7   0   2  314.64   17.32
   7   0   3   -0.87    3.36
   7   0   3   -0.27    4.67
   7   0   4 1503.49   62.91
   7   0   4 1680.33   65.44
   7   0   5    1.35    4.63
   7   0   6  345.45   21.00
   7   0   6  322.05   22.71
   7   0   7   -1.51    7.99
   7   0   7    3.29    5.21
   7   0   8  459.93   27.65
   7   0   9   -4.27    7.34
   7  -1 -11   67.89    9.32
   7   1 -11   59.80    6.73
   7   1 -10  156.92   12.27
   7   1 -10  197.13   14.75
   7  -1 -10  182.56   14.02
   7  -1 -10  196.26   17.59
   7   1  -9   72.14    9.07
   7  -1  -9   74.44   10.05
   7  -1  -9   97.28   11.56
   7   1  -9   57.91   14.70
   7  -1  -9   43.02   14.16
   7  -1  -8  260.09   24.47
   7  -1  -8  309.94   22.42
   7   1  -8  333.64   20.90
   7  -1  -8  339.74   22.54
   7   1  -8  499.84   26.21
   7  -1  -8  537.63   28.18
   7  -1  -8  240.02   28.34
   7  -1  -8  358.39   22.74
   7   1  -8  383.94   22.68
   7  -1  -8  395.41   23.08
   7  -1  -7  259.34   24.89
   7  -1  -7  282.59   20.53
   7   1  -7  282.37   18.87
   7  -1  -7  331.10   21.84
   7   1  -7  386.06   22.02
   7  -1  -7  500.65   26.71
   7   1  -7  373.39   21.84
   7  -1  -7  406.04   22.57
   7  -1  -7  210.50   26.14
   7  -1  -6 1233.57   61.99
   7   1  -6 1326.65   60.52
   7  -1  -6 1198.46   70.48
   7   1  -6 1673.40   63.39
   7  -1  -6 1909.39   65.61
   7   1  -6 1688.56   64.59
   7  -1  -6 1727.25   64.88
   7  -1  -6 1089.33   67.26
   7   1  -5  166.89   13.13
   7  -1  -5  164.51   13.12
   7  -1  -5  185.88   12.55
   7   1  -5  154.35   11.97
   7  -1  -4  694.44   32.86
   7  -1  -4  697.81   31.09
   7  -1  -3  525.32   23.76
   7  -1  -1  273.94   16.77
   7  -1  -1  277.67   13.61
   7  -1   0  218.24   13.67
   7  -1   0  193.59   13.25
   7  -1   0  199.72   10.93
   7  -1   1  185.75   11.06
   7  -1   1  195.72   13.18
   7  -1   2 2045.47   89.20
   7  -1   2 2145.72   90.85
   7  -1   3  773.97   36.23
   7  -1   3  802.59   37.23
   7   1   3  836.19   35.21
   7  -1   4  164.03   13.12
   7  -1   4  184.70   13.78
   7   1   4  158.28   11.57
   7  -1   5  728.32   36.24
   7  -1   5  752.39   36.42
   7   1   5  768.87   34.17
   7  -1   5  675.79   37.61
   7  -1   6  674.10   36.35
   7   1   6  583.06   34.14
   7  -1   6  721.14   34.91
   7  -1   6  666.60   34.94
   7  -1   7   64.48   10.05
   7   1   7   64.09   10.81
   7  -1   7   67.82   12.11
   7  -1   8  391.43   25.36
   7  -1   8  346.93   23.47
   7  -1   9  133.26   13.80
   7  -1  10  104.79   10.25
   7  -1  11    4.50    3.77
   7  -2 -11   75.64    7.46
   7  -2 -11   83.10    9.23
   7  -2 -10   76.86   12.79
   7   2 -10   79.67   13.65
   7  -2 -10   98.18    9.93
   7  -2 -10   62.04   13.84
   7  -2 -10   94.24    8.87
   7   2  -9  162.45   20.74
   7   2  -9  186.97   13.19
   7  -2  -9  126.46   20.06
   7  -2  -9  216.40   15.74
   7  -2  -9  213.86   20.70
   7  -2  -9  166.70   16.95
   7  -2  -9  190.23   16.13
   7   2  -8  312.94   19.41
   7  -2  -8  283.97   29.82
   7   2  -8  460.67   23.99
   7  -2  -8  397.22   23.24
   7  -2  -8  419.37   29.42
   7  -2  -8  276.04   23.98
   7  -2  -8  330.27   23.60
   7  -2  -7  119.90   14.13
   7   2  -7  135.22   12.15
   7  -2  -7  154.16   13.79
   7   2  -7  103.69   10.09
   7  -2  -7  105.99   14.96
   7   2  -7  122.02   11.41
   7  -2  -7  126.91   11.75
   7   2  -6  466.16   23.80
   7  -2  -6  598.65   28.07
   7   2  -6  412.60   23.44
   7  -2  -6  444.17   24.08
   7  -2  -6  305.51   29.38
   7  -2  -6  370.72   25.65
   7  -2  -6  291.70   25.76
   7  -2  -5  196.16   17.34
   7   2  -5  243.89   15.29
   7  -2  -5  140.18   20.35
   7  -2  -5  190.68   20.25
   7   2  -5  243.50   16.00
   7  -2  -5  259.26   16.13
   7  -2  -5  246.98   21.44
   7  -2  -5  167.10   17.91
   7   2  -4  497.43   25.30
   7  -2  -4  506.65   25.15
   7  -2  -3 1277.09   51.17
   7  -2  -3 1304.56   54.26
   7  -2  -2  414.10   20.23
   7  -2  -2  411.87   23.28
   7  -2  -1  756.35   32.14
   7  -2  -1  713.04   34.90
   7  -2   0 1506.63   59.82
   7  -2   0 1567.56   61.79
   7  -2   0 1373.39   61.21
   7  -2   1  535.99   25.66
   7  -2   1  495.73   25.58
   7  -2   2  135.85   12.18
   7  -2   2  162.62   11.72
   7  -2   3  444.88   24.75
   7  -2   3  431.69   24.94
   7  -2   4  890.29   42.18
   7  -2   4  872.48   42.95
   7  -2   5  412.39   25.00
   7  -2   5  404.28   25.85
   7  -2   6   61.88   12.18
   7  -2   6   42.91    9.95
   7  -2   6   62.55   10.07
   7  -2   7  566.65   34.60
   7  -2   7  614.74   34.73
   7  -2   7  596.11   33.52
   7  -2   8  120.53   14.81
   7  -2   9   84.29   11.73
   7  -2  10   99.51    8.90
   7  -2  10  100.30   10.26
   7  -3 -10   29.74    6.30
   7  -3 -10   38.95    7.60
   7  -3 -10   47.16    9.68
   7  -3 -10   29.37    9.45
   7  -3  -9  199.16   15.98
   7  -3  -9  168.98   15.48
   7  -3  -9  188.29   18.85
   7  -3  -9  153.03   16.67
   7   3  -9  151.99   19.13
   7  -3  -8   15.64    8.39
   7  -3  -8   18.84    8.99
   7   3  -8   26.54    6.34
   7  -3  -8   16.66   11.00
   7  -3  -8    7.21    9.72
   7  -3  -8   17.84   12.79
   7  -3  -7  446.17   27.42
   7  -3  -7  387.02   27.11
   7   3  -7  480.28   23.96
   7  -3  -7  306.99   29.46
   7  -3  -7  317.54   27.72
   7  -3  -7  372.91   29.85
   7  -3  -6  114.80   10.11
   7  -3  -6  106.96   13.77
   7  -3  -6  103.19   14.21
   7   3  -6  118.06   10.57
   7  -3  -6   86.38   15.79
   7  -3  -6   73.84   14.35
   7  -3  -6   95.42   16.49
   7  -3  -5  842.75   35.87
   7  -3  -5  767.83   40.05
   7  -3  -5  707.82   40.72
   7   3  -5  825.18   36.27
   7  -3  -5  654.89   42.66
   7  -3  -5  709.04   43.10
   7  -3  -5  662.83   42.07
   7  -3  -4    6.83    3.43
   7  -3  -4   10.44    7.62
   7  -3  -4    5.49    7.59
   7   3  -4    5.87    4.14
   7  -3  -4   18.05    8.51
   7  -3  -4    1.32    6.77
   7  -3  -4    6.78    8.89
   7  -3  -4    8.91    9.79
   7  -3  -3  250.69   21.40
   7  -3  -3  213.31   20.44
   7  -3  -3  263.70   19.16
   7  -3  -3  216.53   17.37
   7   3  -3  235.20   15.11
   7  -3  -3  303.11   16.62
   7  -3  -3  197.53   18.46
   7  -3  -3  262.07   14.58
   7   3  -3  262.04   15.44
   7  -3  -2  172.27   11.09
   7  -3  -2  207.91   13.25
   7  -3  -1  989.04   42.46
   7  -3  -1 1139.65   45.86
   7  -3  -1 1074.13   48.31
   7  -3   0    6.83    6.26
   7  -3   0    3.66    4.56
   7  -3   1 1029.42   47.05
   7  -3   1 1017.97   47.01
   7  -3   1 1091.17   47.08
   7  -3   2  107.52   11.74
   7  -3   2  117.69   12.25
   7  -3   2  131.67   11.73
   7  -3   3  774.05   38.61
   7  -3   3  728.55   37.98
   7  -3   3  741.48   39.73
   7  -3   3  802.49   36.60
   7  -3   4   22.43    8.90
   7  -3   4   25.19    8.39
   7  -3   4   20.55    7.62
   7  -3   5  382.77   26.02
   7  -3   5  379.47   26.95
   7  -3   5  397.24   25.85
   7  -3   6  224.67   20.47
   7  -3   7  309.17   23.34
   7  -3   8  124.45   14.68
   7  -3   9  193.29   15.65
   7  -3  10   82.82    8.46
   7   4  -9  274.01   20.29
   7  -4  -9  291.43   19.93
   7  -4  -9  318.96   18.54
   7   4  -8   19.09   10.90
   7  -4  -8   21.02    9.06
   7  -4  -8   20.16   10.42
   7  -4  -8   28.51   10.39
   7  -4  -8   24.79    7.35
   7  -4  -8   21.24    9.64
   7   4  -7  249.54   24.09
   7  -4  -7  236.75   21.27
   7   4  -7  328.58   17.84
   7  -4  -7  346.85   26.22
   7  -4  -7  313.94   21.57
   7  -4  -7  239.31   23.82
   7  -4  -7  211.00   22.84
   7  -4  -6   59.36   10.83
   7  -4  -6   61.13   11.71
   7  -4  -6   64.92   13.06
   7   4  -6   63.27    7.51
   7  -4  -6   53.89   14.74
   7  -4  -6   56.71   13.85
   7  -4  -6   54.57   11.78
   7  -4  -6   45.79   12.41
   7  -4  -5  603.02   33.51
   7  -4  -5  518.48   34.37
   7   4  -5  617.12   28.50
   7  -4  -5  483.06   36.13
   7  -4  -5  619.38   35.49
   7  -4  -5  623.96   38.43
   7  -4  -5  397.03   33.16
   7   4  -4   35.16   12.32
   7  -4  -4   56.28   11.00
   7  -4  -4   56.44   12.47
   7  -4  -4   71.49   11.47
   7   4  -4   67.98    7.76
   7  -4  -4   38.53   10.45
   7  -4  -4   65.35   15.17
   7  -4  -4   55.15   12.52
   7  -4  -3  711.97   39.03
   7  -4  -3  636.62   40.61
   7   4  -3  752.42   35.21
   7  -4  -3  826.72   37.03
   7  -4  -3  871.95   41.61
   7  -4  -2  152.71   14.54
   7  -4  -2  140.99   16.19
   7   4  -2  159.67   11.56
   7  -4  -2  118.97   15.14
   7  -4  -2  148.69   12.14
   7  -4  -1  762.54   38.88
   7  -4  -1  677.93   36.62
   7  -4  -1  711.40   39.95
   7  -4  -1  807.87   35.98
   7  -4  -1  653.51   38.57
   7  -4   0    8.16    8.09
   7  -4   0    6.99    5.48
   7  -4   0    7.50    7.79
   7  -4   0   13.35    6.86
   7  -4   1  688.40   41.74
   7  -4   1  725.59   36.39
   7  -4   1  758.33   36.40
   7  -4   1  756.63   36.02
   7  -4   1  676.99   36.75
   7  -4   1  639.71   37.53
   7  -4   2   35.70   12.92
   7  -4   2   30.08    8.49
   7  -4   2   33.63    7.50
   7  -4   2   35.83    9.52
   7  -4   2   38.68    8.68
   7  -4   2   36.28    9.16
   7  -4   3  267.02   24.48
   7  -4   3  284.92   19.72
   7  -4   3  235.32   19.09
   7  -4   3  279.24   21.16
   7  -4   3  264.27   20.60
   7  -4   3  289.20   19.80
   7  -4   4   20.57    8.51
   7  -4   4   18.10    8.78
   7  -4   4    4.81    6.29
   7  -4   4   11.48   11.43
   7  -4   4    9.61    6.58
   7  -4   4   22.97    8.92
   7  -4   5  567.84   36.00
   7  -4   5  564.64   34.36
   7  -4   6   51.25   11.81
   7  -4   6   61.88   12.26
   7  -4   9  244.60   15.42
   7  -5  -8   49.12    8.24
   7  -5  -8   44.28    6.32
   7   5  -8   29.61    7.46
   7  -5  -7  272.20   19.70
   7  -5  -7  311.06   18.17
   7  -5  -7  290.20   17.43
   7  -5  -7  256.63   21.76
   7  -5  -6  117.21   12.87
   7   5  -6   76.95   12.53
   7  -5  -6   95.37   14.20
   7  -5  -5  213.14   18.73
   7  -5  -5  176.07   20.71
   7  -5  -5  191.48   18.18
   7  -5  -5  222.08   20.48
   7  -5  -4  169.10   18.03
   7  -5  -4  127.18   19.19
   7  -5  -4  184.95   16.68
   7  -5  -4  174.85   19.79
   7  -5  -3  456.13   28.09
   7  -5  -3  473.85   33.29
   7  -5  -3  422.01   27.45
   7   5  -3  430.27   22.48
   7  -5  -3  472.47   29.06
   7  -5  -2  156.77   17.04
   7  -5  -2  167.85   21.26
   7  -5  -2  186.35   16.87
   7  -5  -2  169.86   18.98
   7  -5  -2  176.43   14.07
   7   5  -2  155.91   11.73
   7  -5  -1  137.32   14.66
   7  -5  -1  127.65   16.32
   7   5  -1  117.46   10.18
   7  -5  -1  141.59   12.36
   7  -5  -1   98.02   15.39
   7  -5   0  147.04   21.28
   7  -5   0  133.37   14.38
   7  -5   0  124.10   16.27
   7  -5   0  172.29   18.36
   7  -5   0  145.41   13.19
   7  -5   0  127.23   15.62
   7  -5   1  620.34   41.73
   7  -5   1  665.15   35.30
   7  -5   1  637.90   37.48
   7  -5   1  635.56   36.06
   7  -5   1  649.26   33.86
   7  -5   1  662.69   38.41
   7  -5   2  149.21   14.14
   7  -5   2  159.97   17.19
   7  -5   2  137.54   15.00
   7  -5   2  143.59   20.96
   7  -5   3  343.91   20.89
   7  -5   3  346.22   28.08
   7  -5   3  323.46   23.98
   7  -5   3  343.90   28.91
   7  -5   3  314.27   22.22
   7  -5   4  235.86   17.24
   7  -5   4  223.60   22.86
   7  -5   4  236.62   19.43
   7  -5   4  234.64   23.15
   7  -5   4  215.83   16.90
   7  -5   5  125.03   12.80
   7  -5   5  127.12   16.98
   7  -5   5  101.07   15.62
   7  -5   6   81.63   10.82
   7  -5   6   74.98   12.22
   7  -5   7  299.93   18.43
   7  -5   8  115.42    9.39
   7  -5   8   90.19    9.39
   7  -6  -6  110.23    9.33
   7  -6  -5  143.23   12.55
   7  -6  -5  141.20   11.88
   7  -6  -5  129.49   13.67
   7  -6  -4  256.58   18.77
   7  -6  -4  276.68   20.03
   7  -6  -4  276.17   17.81
   7  -6  -3   32.35    8.67
   7  -6  -3   31.22    9.62
   7  -6  -3   44.20   10.80
   7  -6  -3   44.66   12.78
   7  -6  -2  184.22   16.86
   7  -6  -2  219.81   19.18
   7  -6  -2  201.18   21.81
   7  -6  -2  216.31   18.24
   7  -6  -1  216.72   23.90
   7  -6  -1  216.43   20.71
   7  -6  -1  265.55   20.99
   7  -6  -1  227.80   20.17
   7  -6   0  305.93   20.73
   7  -6   0  278.65   18.76
   7  -6   0  343.16   19.18
   7  -6   0  339.90   21.26
   7  -6   0  270.94   22.17
   7  -6   1   -2.76    8.59
   7  -6   1    1.95    7.93
   7  -6   1   13.04   14.53
   7  -6   1    2.66   12.15
   7  -6   1   14.21    9.59
   7  -6   2  230.13   19.47
   7  -6   2  247.37   23.45
   7  -6   2  257.56   20.27
   7  -6   2  265.72   25.11
   7  -6   2  249.18   18.87
   7  -6   3  178.47   16.98
   7  -6   3  187.46   19.91
   7  -6   3  180.76   20.21
   7  -6   3  185.15   16.22
   7  -6   3  163.55   14.71
   7  -6   4  133.49   14.81
   7  -6   4  147.10   16.74
   7  -6   4  126.31   16.19
   7  -6   4  112.60   11.06
   7  -6   5  156.96   14.00
   7  -6   5  163.85   15.66
   7  -6   6  186.67   13.64
   7  -6   6  144.01   11.53
   7  -7  -3    5.81    4.67
   7  -7  -2  193.76   13.97
   7  -7  -2  199.14   16.04
   7  -7  -1   11.98   10.58
   7  -7  -1    6.79    5.20
   7  -7   0  343.64   20.76
   7  -7   0  355.16   22.16
   7  -7   1   44.38   12.04
   7  -7   1   37.63    7.16
   7  -7   1   43.75    9.95
   7  -7   1   52.85    8.71
   7  -7   2  140.86   14.80
   7  -7   3   44.52    9.27
   7  -7   3   45.98    6.32
   7  -7   3   50.23    9.66
   8   0 -11   -3.15    4.26
   8   0 -10  422.04   24.54
   8   0  -9   -1.94    9.61
   8   0  -9   -1.52    6.48
   8   0  -8  379.81   24.04
   8   0  -8  310.27   29.22
   8   0  -7    1.47    5.40
   8   0  -7    0.45    5.28
   8   0  -7   -1.35    4.46
   8   0  -7    2.47   10.78
   8   0  -6  551.11   41.15
   8   0  -6  673.85   34.44
   8   0  -6  544.84   43.08
   8   0  -6  867.07   37.90
   8   0  -6  876.39   36.43
   8   0  -5   -2.96    4.68
   8   0  -5    0.92    3.60
   8   0  -5    3.59    9.31
   8   0  -5   -1.19    4.76
   8   0  -5    4.09    8.18
   8   0  -4  731.00   33.07
   8   0  -3    1.34    2.75
   8   0  -2 2836.97  108.07
   8   0   1   -0.79    4.69
   8   0   2  606.06   29.11
   8   0   3   -0.92    4.84
   8   0   4  670.62   32.67
   8   0   5    1.86    5.23
   8   0   6  826.93   43.76
   8   0   6  877.37   41.25
   8   0   7    0.84    5.13
   8   0   7    2.67    8.84
   8   0   8  145.36   15.03
   8   0   9   -2.65    7.28
   8  -1 -11   31.28    6.45
   8  -1 -11   24.60    5.02
   8   1 -10  205.48   14.23
   8  -1 -10  179.39   13.19
   8  -1 -10  140.77   14.71
   8   1 -10  133.16   15.51
   8   1  -9  201.94   17.32
   8  -1  -9  169.97   14.04
   8   1  -9  116.63   11.25
   8  -1  -9  144.15   16.50
   8   1  -9  102.66   16.94
   8   1  -8  181.55   14.40
   8  -1  -8  179.75   18.50
   8   1  -8  177.74   22.17
   8  -1  -8  127.28   21.78
   8  -1  -7   43.31   12.19
   8   1  -7   49.01   14.95
   8   1  -7   40.41    7.31
   8   1  -7   58.24    8.65
   8  -1  -7   62.26   10.31
   8  -1  -7   42.22    7.63
   8   1  -7   57.58    8.42
   8  -1  -7   24.96   13.30
   8   1  -6  641.54   32.57
   8  -1  -6  525.40   41.35
   8  -1  -6  922.08   37.13
   8  -1  -6  576.78   39.70
   8   1  -6  531.39   41.17
   8   1  -6  770.33   36.13
   8  -1  -6  837.75   36.89
   8   1  -5  149.73   11.75
   8  -1  -5  203.88   13.55
   8   1  -5  209.08   14.99
   8  -1  -5  201.75   14.80
   8  -1  -5  150.23   18.35
   8  -1  -4  669.57   32.57
   8  -1  -4  653.38   30.06
   8  -1  -3  305.08   15.96
   8  -1  -2  824.98   34.43
   8  -1  -1   71.27    5.95
   8  -1   0 1305.15   53.90
   8  -1   0 1250.85   49.83
   8  -1   1  245.40   15.81
   8  -1   1  261.81   15.59
[truncated: 70,653 more chars]
