# Supplementary material for: 4-(4-tert-Butyl­benz­yl)-1-neopentyl-1,2,4-triazolium bromide
Source: IUCrdata. 2025 Feb 7;10(Pt 2):x250092. doi: 10.1107/S2414314625000926 (PMC11904631; doi:10.1107/S2414314625000926)
Supplement: Supplementary file 2 [file x-10-x250092-Isup2.hkl]

data_I                                                                          
_shelx_title ' 99718_a.res in Pc'                                               
_shelx_refln_list_code          4                                               
_shelx_F_calc_maximum      115.11                                               
_exptl_crystal_F_000       384.00                                               
_reflns_d_resolution_high  0.8001                                               
                                                                                
loop_                                                                           
 _space_group_symop_operation_xyz                                               
 'x, y, z'                                                                      
 'x, -y, z+1/2'                                                                 
                                                                                
_cell_length_a    14.9741                                                       
_cell_length_b     6.3842                                                       
_cell_length_c    10.0741                                                       
_cell_angle_alpha  90.000                                                       
_cell_angle_beta   90.435                                                       
_cell_angle_gamma  90.000                                                       
                                                                                
_shelx_F_squared_multiplier     1.000                                           
                                                                                
loop_                                                                           
 _refln_index_h                                                                 
 _refln_index_k                                                                 
 _refln_index_l                                                                 
 _refln_F_squared_calc                                                          
 _refln_F_squared_meas                                                          
 _refln_F_squared_sigma                                                         
 _refln_observed_status                                                         
  -3   0 -12        225.16        227.88        12.65 o                         
  -2   0 -12         82.65         81.80        17.33 o                         
  -1   0 -12        149.46        151.98        21.39 o                         
   0   0 -12        670.24        598.46        58.34 o                         
   1   0 -12        464.55        520.98        30.56 o                         
   2   0 -12         59.21         74.14        10.86 o                         
   3   0 -12        114.96        100.72         9.91 o                         
   5   0 -12        318.97        239.47        15.59 o                         
  -5   1 -12         94.88         73.25         5.29 o                         
  -4   1 -12        157.07        145.83        28.04 o                         
  -3   1 -12        248.70        235.43        18.82 o                         
  -2   1 -12        334.73        331.14        39.48 o                         
   0   1 -12        194.86        137.03        67.16 o                         
   1   1 -12        141.74        158.93        21.32 o                         
   2   1 -12        301.87        313.94        47.60 o                         
   3   1 -12        216.66        201.77        46.67 o                         
   4   1 -12        224.27        223.26        10.29 o                         
   5   1 -12        233.01        171.22        13.34 o                         
  -2   2 -12         53.92         43.56         6.10 o                         
  -1   2 -12        127.70        134.88        12.64 o                         
   0   2 -12         66.80         46.88         5.63 o                         
   1   2 -12        110.09         91.90         7.28 o                         
   2   2 -12        214.99        203.94        30.49 o                         
   3   2 -12        146.48        139.58        11.40 o                         
  -8   1 -11         34.30         28.13         6.34 o                         
  -7   1 -11          1.55          0.85         1.99 o                         
  -6   1 -11          5.43          6.34         2.54 o                         
  -5   1 -11         19.20         19.60         3.72 o                         
  -4   1 -11         70.53         68.15         4.52 o                         
  -3   1 -11        123.68        129.92         6.39 o                         
  -2   1 -11         46.73         56.88         5.18 o                         
  -1   1 -11        216.01        235.07         9.48 o                         
   0   1 -11         58.32         70.92         6.34 o                         
   1   1 -11        154.23        183.11         7.67 o                         
   2   1 -11        141.05        159.88        10.74 o                         
   3   1 -11          4.48          6.09         2.38 o                         
   4   1 -11         45.88         45.13         4.77 o                         
   5   1 -11         84.36         80.24         4.90 o                         
   6   1 -11         77.20         80.76         7.68 o                         
   7   1 -11         82.95         78.95         6.86 o                         
   8   1 -11         38.21         34.58         4.98 o                         
  -7   2 -11        137.30        109.96        16.55 o                         
  -6   2 -11        256.73        219.14        11.03 o                         
  -5   2 -11        214.52        242.73         9.78 o                         
  -4   2 -11        141.68        177.47        18.07 o                         
  -3   2 -11        140.13        157.46        14.68 o                         
  -2   2 -11         80.32        104.04         9.57 o                         
  -1   2 -11         75.67         87.59         6.35 o                         
   0   2 -11         90.19         93.33         6.48 o                         
   1   2 -11        155.74        183.24         7.00 o                         
   2   2 -11        281.08        301.44        15.35 o                         
   3   2 -11        280.27        292.48        16.92 o                         
   4   2 -11        101.68        104.67         6.16 o                         
   5   2 -11        116.68        115.69         9.00 o                         
   6   2 -11        138.10        108.70        13.43 o                         
   7   2 -11        112.53         99.00         7.29 o                         
  -5   3 -11        157.96        148.52         7.09 o                         
  -4   3 -11        222.86        218.37        15.11 o                         
  -3   3 -11        165.71        155.85        12.32 o                         
  -2   3 -11        313.43        337.28        25.59 o                         
  -1   3 -11        478.36        581.45        19.55 o                         
   0   3 -11        343.55        397.21        12.72 o                         
   1   3 -11        157.51        155.37         9.15 o                         
   2   3 -11        138.73        137.00         7.31 o                         
   3   3 -11        211.56        200.01         9.88 o                         
   4   3 -11        289.37        252.22        13.75 o                         
   5   3 -11        339.13        279.40        29.68 o                         
 -11   0 -10         74.86         53.56        15.31 o                         
 -10   0 -10         35.27         31.49         3.52 o                         
  -9   0 -10        123.70        139.38         7.71 o                         
  -8   0 -10        475.15        432.57        46.92 o                         
  -7   0 -10        429.97        439.97        17.00 o                         
  -6   0 -10        233.49        282.06        11.45 o                         
  -5   0 -10        191.61        211.45        10.68 o                         
  -4   0 -10        365.44        443.32        15.22 o                         
  -3   0 -10        601.78        662.51        20.76 o                         
  -2   0 -10        613.00        734.32        27.44 o                         
  -1   0 -10        268.35        319.18        11.42 o                         
   0   0 -10        901.12       1100.93        95.04 o                         
   1   0 -10        356.17        419.41        16.84 o                         
   2   0 -10        521.06        675.05        37.85 o                         
   3   0 -10       1349.09       1431.64       290.00 o                         
   4   0 -10       1000.80       1215.44        38.84 o                         
   5   0 -10        444.72        536.67        35.55 o                         
   6   0 -10        520.56        553.86        60.04 o                         
   8   0 -10        589.50        530.51        30.85 o                         
   9   0 -10        165.12        164.60        21.78 o                         
  10   0 -10        120.86        141.92        11.60 o                         
 -11   1 -10        202.59        211.94        11.14 o                         
 -10   1 -10        131.65        134.75        10.61 o                         
  -9   1 -10        130.03        151.14        12.58 o                         
  -8   1 -10        151.52        194.24         8.77 o                         
  -7   1 -10        160.49        172.75         6.18 o                         
  -6   1 -10        270.71        315.85         8.42 o                         
  -5   1 -10        335.46        396.49        12.49 o                         
  -4   1 -10        266.25        298.51         7.49 o                         
  -3   1 -10        342.24        436.43        10.53 o                         
  -2   1 -10        354.24        413.96        10.20 o                         
  -1   1 -10        375.86        461.48        20.05 o                         
   0   1 -10        534.19        631.03        24.77 o                         
   1   1 -10        573.25        681.82        15.88 o                         
   2   1 -10        556.63        659.66        24.19 o                         
   3   1 -10        154.46        172.55         7.03 o                         
   4   1 -10        170.95        203.90        14.74 o                         
   5   1 -10        279.06        307.65        23.11 o                         
   6   1 -10        268.86        290.45        23.78 o                         
   7   1 -10        199.42        227.75        10.28 o                         
   8   1 -10        196.20        216.12        20.13 o                         
   9   1 -10        282.50        274.56        16.78 o                         
  10   1 -10        110.21        100.55         5.89 o                         
 -10   2 -10         68.91         71.37         4.97 o                         
  -9   2 -10         83.63         91.61         4.27 o                         
  -8   2 -10         49.88         41.18         3.04 o                         
  -7   2 -10        103.10        118.69         4.87 o                         
  -6   2 -10        174.15        187.84         6.29 o                         
  -5   2 -10        207.89        220.00        10.80 o                         
  -4   2 -10        280.06        332.72        18.51 o                         
  -3   2 -10        243.65        265.53         8.54 o                         
  -2   2 -10        113.84        129.85         4.80 o                         
  -1   2 -10        242.74        253.83         7.12 o                         
   0   2 -10         74.70         97.99         5.09 o                         
   1   2 -10        125.22        153.66         8.70 o                         
   2   2 -10         95.88         87.00         5.47 o                         
   3   2 -10        177.93        200.09        11.29 o                         
   4   2 -10        333.91        358.95        16.14 o                         
   5   2 -10        209.16        230.46        11.82 o                         
   6   2 -10        199.88        189.19         6.74 o                         
   7   2 -10        124.29        110.77         7.79 o                         
   8   2 -10         85.84         80.08         5.76 o                         
   9   2 -10        110.23        114.49         8.04 o                         
  10   2 -10        228.65        200.59         8.84 o                         
  -8   3 -10         63.34         53.77         4.16 o                         
  -7   3 -10        100.35         87.80         4.74 o                         
  -6   3 -10         34.20         37.57         3.16 o                         
  -5   3 -10          5.54          6.84         2.68 o                         
  -4   3 -10         31.46         36.85         3.78 o                         
  -3   3 -10          7.99          6.37         2.86 o                         
  -2   3 -10         53.14         54.93         4.53 o                         
  -1   3 -10         93.79        114.21         9.02 o                         
   0   3 -10         62.45         64.33         5.29 o                         
   1   3 -10        109.14        121.36         6.48 o                         
   2   3 -10         88.86         99.97         6.49 o                         
   3   3 -10         41.95         30.00         4.28 o                         
   4   3 -10          5.40          8.39         3.30 o                         
   5   3 -10         18.36         22.21         3.52 o                         
   6   3 -10         26.57         18.53         5.44 o                         
   7   3 -10         57.77         45.66         4.95 o                         
   8   3 -10         34.04         37.74         4.87 o                         
   9   3 -10         39.85         39.09         5.78 o                         
  -6   4 -10         24.93         16.39         2.11 o                         
  -5   4 -10         12.45         12.36         2.39 o                         
  -4   4 -10          0.99          0.72         2.28 o                         
  -3   4 -10          1.48          3.96         2.46 o                         
  -2   4 -10         11.61         13.45         3.44 o                         
  -1   4 -10         55.87         60.80         4.58 o                         
   0   4 -10        165.75        162.62         6.99 o                         
   1   4 -10         20.48         20.02         3.61 o                         
   2   4 -10          2.12          3.08         5.42 o                         
   3   4 -10         24.92         22.80         4.55 o                         
   4   4 -10          3.91          4.61         3.36 o                         
   5   4 -10          5.68          7.10         3.29 o                         
   6   4 -10         20.87         17.18         3.06 o                         
 -12   1  -9         63.20         68.94         4.08 o                         
 -11   1  -9         61.56         66.40         8.77 o                         
 -10   1  -9          6.50          7.36         4.59 o                         
  -9   1  -9         35.03         37.55         3.64 o                         
  -8   1  -9        209.61        227.47         8.54 o                         
  -7   1  -9        153.16        174.29         6.89 o                         
  -6   1  -9        257.89        283.95         7.23 o                         
  -5   1  -9         80.95         89.01         4.33 o                         
  -4   1  -9        144.28        170.02         6.17 o                         
  -3   1  -9         66.56         69.59         3.28 o                         
  -2   1  -9        116.46        150.12         4.95 o                         
  -1   1  -9        143.77        162.92         5.17 o                         
   0   1  -9          9.83         10.32         2.07 o                         
   1   1  -9        142.60        154.71         5.17 o                         
   2   1  -9        180.19        192.37         6.10 o                         
   3   1  -9        192.13        225.29         7.26 o                         
   4   1  -9         79.90         95.83         6.01 o                         
   5   1  -9        221.13        251.48        22.80 o                         
   6   1  -9         22.80         20.99         4.42 o                         
   7   1  -9         97.23         95.10         9.65 o                         
   8   1  -9        183.12        189.08        19.97 o                         
   9   1  -9        129.44        124.02        12.82 o                         
  10   1  -9         55.43         66.01         7.54 o                         
  11   1  -9         32.93         23.77         3.85 o                         
  12   1  -9         68.95         63.79         9.47 o                         
 -12   2  -9         18.89         17.88         3.47 o                         
 -11   2  -9         88.50         86.14         4.16 o                         
 -10   2  -9        336.16        362.68        12.28 o                         
  -9   2  -9         54.40         50.48         3.75 o                         
  -8   2  -9         50.18         48.77         3.74 o                         
  -7   2  -9         94.85        120.32         6.55 o                         
  -6   2  -9        141.31        167.70         5.89 o                         
  -5   2  -9        198.70        198.94         9.00 o                         
  -4   2  -9        364.59        435.72        11.83 o                         
  -3   2  -9        721.95        820.05        16.66 o                         
  -2   2  -9        539.64        621.62        15.36 o                         
  -1   2  -9        316.99        357.47         8.94 o                         
   0   2  -9        458.87        540.96        10.87 o                         
   1   2  -9        371.09        442.82         8.83 o                         
   2   2  -9        267.18        291.88         7.71 o                         
   3   2  -9        457.05        495.33        22.74 o                         
   4   2  -9        298.78        342.12        19.27 o                         
   5   2  -9        716.90        704.14        49.65 o                         
   6   2  -9        637.86        627.37        29.75 o                         
   7   2  -9        254.87        235.44        12.11 o                         
   8   2  -9        234.14        212.36        13.68 o                         
   9   2  -9        175.91        170.62        14.50 o                         
  10   2  -9        132.95        141.19        10.10 o                         
  11   2  -9        118.58        153.59        42.51 o                         
 -10   3  -9         51.42         49.40         4.26 o                         
  -9   3  -9        272.05        302.92         9.49 o                         
  -8   3  -9        342.43        369.94        10.13 o                         
  -7   3  -9        233.75        245.69         7.46 o                         
  -6   3  -9        204.87        257.18        10.77 o                         
  -5   3  -9        336.44        402.87        13.04 o                         
  -4   3  -9        228.93        266.38         9.11 o                         
  -3   3  -9        224.82        285.27         9.11 o                         
  -2   3  -9        285.69        362.69        11.23 o                         
  -1   3  -9        366.92        441.33        17.54 o                         
   0   3  -9        674.78        764.84        20.75 o                         
   1   3  -9        562.54        632.76        15.43 o                         
   2   3  -9        591.54        673.25        27.99 o                         
   3   3  -9        496.55        510.11        19.30 o                         
   4   3  -9        315.48        332.22        14.14 o                         
   5   3  -9        130.48        126.44         7.09 o                         
   6   3  -9        149.72        139.10        11.13 o                         
   7   3  -9        226.45        219.97        11.12 o                         
   8   3  -9        214.67        207.15         8.54 o                         
   9   3  -9        103.39         91.16         5.81 o                         
  10   3  -9        210.62        214.78         9.00 o                         
  11   3  -9        258.64        247.74        10.36 o                         
  -9   4  -9        173.96        166.99         6.85 o                         
  -8   4  -9        143.35        143.97         5.34 o                         
  -7   4  -9        260.02        270.22         8.13 o                         
  -6   4  -9        410.25        425.24        18.66 o                         
  -5   4  -9        422.85        490.15        17.38 o                         
  -4   4  -9        492.48        533.93        14.45 o                         
  -3   4  -9        453.95        521.79        11.76 o                         
  -2   4  -9        341.62        393.12        11.90 o                         
  -1   4  -9        431.67        463.45        12.91 o                         
   0   4  -9        251.71        279.82        11.65 o                         
   1   4  -9        226.46        238.49        10.77 o                         
   2   4  -9        377.06        382.25        18.84 o                         
   3   4  -9        242.27        250.67        16.82 o                         
   4   4  -9        421.64        457.66        17.44 o                         
   5   4  -9        487.98        504.50        20.65 o                         
   6   4  -9        458.14        441.98        29.01 o                         
   7   4  -9        444.23        373.87        15.09 o                         
   8   4  -9        370.21        326.38        44.70 o                         
   9   4  -9        424.22        335.26        13.79 o                         
  -5   5  -9         34.07         29.55         2.56 o                         
  -4   5  -9         54.83         55.66         3.09 o                         
  -3   5  -9         71.49         55.30         4.38 o                         
  -2   5  -9        116.54        106.04        13.64 o                         
  -1   5  -9        280.52        200.42        15.01 o                         
   0   5  -9        250.43        233.81        15.65 o                         
   1   5  -9        178.69        151.87        14.15 o                         
   2   5  -9        139.46        125.12        10.26 o                         
   3   5  -9        268.22        223.14        13.13 o                         
   4   5  -9        184.57        130.00        10.20 o                         
   5   5  -9        133.68         67.33        15.49 o                         
 -14   0  -8         96.74         -0.29         1.17 o                         
 -13   0  -8        300.13        277.86        33.93 o                         
 -12   0  -8        240.39        206.10        10.26 o                         
 -11   0  -8        291.07        364.22        20.82 o                         
 -10   0  -8        452.03        461.03        25.58 o                         
  -9   0  -8        102.18        101.18         5.52 o                         
  -8   0  -8        180.89        214.72         8.36 o                         
  -7   0  -8        607.05        633.95        32.64 o                         
  -6   0  -8        238.21        253.87        21.56 o                         
  -5   0  -8       1339.40       1361.77        91.77 o                         
  -4   0  -8       1462.20       1488.16       111.89 o                         
  -3   0  -8        567.70        658.64        19.70 o                         
  -2   0  -8        988.57       1051.26        36.25 o                         
  -1   0  -8       1359.03       1559.84        28.20 o                         
   0   0  -8       1096.55       1254.11        27.06 o                         
   1   0  -8        526.27        597.97        16.32 o                         
   2   0  -8        850.04        853.40        46.05 o                         
   3   0  -8       1093.74       1279.93        34.34 o                         
   4   0  -8        337.73        335.10        12.88 o                         
   5   0  -8        470.20        529.38        18.16 o                         
   6   0  -8       1564.85       1623.29       109.15 o                         
   7   0  -8        698.20        545.56        35.85 o                         
   8   0  -8        543.90        446.30        43.71 o                         
   9   0  -8        621.04        553.59        43.92 o                         
  10   0  -8        585.28        539.47        30.57 o                         
  11   0  -8        419.03        665.34       233.44 o                         
  12   0  -8        452.40        562.98        70.77 o                         
  13   0  -8        481.50        610.98        21.85 o                         
  14   0  -8         60.32         16.48         4.70 o                         
 -14   1  -8         29.52         18.08         6.71 o                         
 -13   1  -8         24.84         21.29         3.65 o                         
 -12   1  -8         79.91         90.67        11.31 o                         
 -11   1  -8         87.44         80.73         6.74 o                         
 -10   1  -8        213.17        215.62        11.60 o                         
  -9   1  -8        465.93        463.79        13.07 o                         
  -8   1  -8        412.09        413.26        11.11 o                         
  -7   1  -8        490.46        479.60        29.85 o                         
  -6   1  -8        507.23        512.30        23.67 o                         
  -5   1  -8        431.11        497.74        19.24 o                         
  -4   1  -8        262.32        252.55         7.79 o                         
  -3   1  -8        476.50        570.22         9.88 o                         
  -2   1  -8        861.03        986.35        22.56 o                         
  -1   1  -8        505.89        540.86         9.16 o                         
   0   1  -8        565.27        675.73        10.15 o                         
   1   1  -8       1010.91       1174.53        23.41 o                         
   2   1  -8        647.15        756.83        18.66 o                         
   3   1  -8        687.05        734.58        17.27 o                         
   4   1  -8       1640.19       1946.73       122.69 o                         
   5   1  -8        862.49        985.20        53.88 o                         
   6   1  -8        284.55        311.12        16.31 o                         
   7   1  -8        464.33        476.45        30.72 o                         
   8   1  -8        245.64        217.76        11.85 o                         
   9   1  -8        331.56        366.61        41.05 o                         
  10   1  -8        275.12        241.60        13.44 o                         
  11   1  -8        148.70        153.17        12.20 o                         
  12   1  -8        187.58        175.63         8.95 o                         
  13   1  -8         51.96         78.28        15.32 o                         
  14   1  -8        189.45        213.26        14.41 o                         
 -13   2  -8        143.49        150.83        14.17 o                         
 -12   2  -8        182.94        184.50         8.67 o                         
 -11   2  -8        127.04        122.27         7.81 o                         
 -10   2  -8         64.97         68.11         4.39 o                         
  -9   2  -8        222.96        224.16         8.04 o                         
  -8   2  -8        343.42        344.19         9.35 o                         
  -7   2  -8        172.07        187.67         6.82 o                         
  -6   2  -8        279.91        308.29         9.27 o                         
  -5   2  -8        141.33        144.20         6.17 o                         
  -4   2  -8        360.08        449.76        10.61 o                         
  -3   2  -8        306.45        336.46         7.85 o                         
  -2   2  -8        341.57        386.20         7.77 o                         
  -1   2  -8        607.94        667.90        12.53 o                         
   0   2  -8        339.79        397.07         6.94 o                         
   1   2  -8        452.16        495.91        10.04 o                         
   2   2  -8        328.53        365.32         8.70 o                         
   3   2  -8        178.83        207.59         9.24 o                         
   4   2  -8        215.71        218.40         8.68 o                         
   5   2  -8        377.60        410.38        17.86 o                         
   6   2  -8        554.14        587.34        30.94 o                         
   7   2  -8        429.32        457.09        32.09 o                         
   8   2  -8        353.60        290.67        10.20 o                         
   9   2  -8        225.04        232.00        13.70 o                         
  10   2  -8        107.19        115.06        13.11 o                         
  11   2  -8         93.54        112.81        10.37 o                         
  12   2  -8         80.98         95.44        16.06 o                         
 -12   3  -8          4.76          3.05         1.30 o                         
 -11   3  -8         57.63         54.47         2.78 o                         
 -10   3  -8         48.76         59.41         3.36 o                         
  -9   3  -8          4.81          4.80         2.81 o                         
  -8   3  -8         18.54         21.00         3.52 o                         
  -7   3  -8        144.98        145.95         6.28 o                         
  -6   3  -8         47.04         44.01         4.18 o                         
  -5   3  -8         57.74         64.55         5.16 o                         
  -4   3  -8         76.47         87.01         5.27 o                         
  -3   3  -8        137.41        140.09         5.47 o                         
  -2   3  -8          9.77         10.63         2.88 o                         
  -1   3  -8         14.76         20.70         3.02 o                         
   0   3  -8         38.16         44.58         3.48 o                         
   1   3  -8         13.68         14.87         3.12 o                         
   2   3  -8        114.84        121.48         4.89 o                         
   3   3  -8        171.52        164.94         6.19 o                         
   4   3  -8         16.21         19.17         3.62 o                         
   5   3  -8         97.27        108.40         7.74 o                         
   6   3  -8         32.98         34.55         6.00 o                         
   7   3  -8         28.37         23.40         4.55 o                         
   8   3  -8         77.38         75.84         5.42 o                         
   9   3  -8         42.39         40.76         4.37 o                         
  10   3  -8         88.15         93.11         6.39 o                         
  11   3  -8         76.86         84.99         8.45 o                         
  12   3  -8         45.79         38.49         4.78 o                         
 -10   4  -8          8.67         13.31         2.78 o                         
  -9   4  -8         12.86         11.08         2.08 o                         
  -8   4  -8         38.36         44.20         3.10 o                         
  -7   4  -8        102.04        103.30         4.59 o                         
  -6   4  -8        126.98        139.06         6.64 o                         
  -5   4  -8          3.75          4.31         3.05 o                         
  -4   4  -8         66.68         72.21         4.89 o                         
  -3   4  -8         26.54         23.74         3.76 o                         
  -2   4  -8          0.52          2.32         3.12 o                         
  -1   4  -8         36.22         28.46         3.65 o                         
   0   4  -8         98.86         95.95         6.53 o                         
   1   4  -8         15.30         13.58         3.13 o                         
   2   4  -8         56.45         58.05         5.34 o                         
   3   4  -8        113.59        110.75         7.94 o                         
   4   4  -8        131.42        122.10         7.79 o                         
   5   4  -8         11.59         10.11         3.63 o                         
   6   4  -8          3.06          7.06         4.33 o                         
   7   4  -8         25.01         28.47         4.81 o                         
   8   4  -8         17.30         16.20         3.34 o                         
   9   4  -8         23.08         25.68         4.31 o                         
  10   4  -8         31.60         29.01         3.65 o                         
  11   4  -8         36.28         27.94         3.24 o                         
  -8   5  -8         51.04         47.54         3.78 o                         
  -7   5  -8        120.50        111.32         5.11 o                         
  -6   5  -8        158.36        144.72         6.28 o                         
  -5   5  -8        147.92        131.15         6.82 o                         
  -4   5  -8        147.47        167.15         7.11 o                         
  -3   5  -8        117.07        115.80         5.99 o                         
  -2   5  -8        135.28        136.74         7.72 o                         
  -1   5  -8        183.23        177.21        13.19 o                         
   0   5  -8        402.81        362.07        17.36 o                         
   1   5  -8        266.12        243.82        11.86 o                         
   2   5  -8         51.13         38.55         6.37 o                         
   3   5  -8         95.44         91.44         6.78 o                         
   4   5  -8         85.09         75.46         8.29 o                         
   5   5  -8         93.89         87.29        10.30 o                         
   6   5  -8         79.47         64.89         5.91 o                         
   7   5  -8         58.31         53.37         6.32 o                         
   8   5  -8         87.86         46.52         6.80 o                         
  -3   6  -8        154.20        140.67        11.59 o                         
  -2   6  -8        187.55         70.83        63.84 o                         
  -1   6  -8        241.85        187.78        14.36 o                         
   0   6  -8        125.54         10.60         4.59 o                         
   1   6  -8         65.37         -4.09         4.50 o                         
   2   6  -8        187.40        131.68        11.94 o                         
   3   6  -8        173.10        119.72         9.82 o                         
 -15   1  -7         28.93         21.61         2.97 o                         
 -14   1  -7         51.04         54.73         3.67 o                         
 -13   1  -7         24.42         24.94         3.23 o                         
 -12   1  -7         33.75         38.49         4.23 o                         
 -11   1  -7         29.59         27.02         3.01 o                         
 -10   1  -7        138.32        126.56         6.91 o                         
  -9   1  -7        363.96        359.07        17.28 o                         
  -8   1  -7        123.06        118.71         7.71 o                         
  -7   1  -7         85.81         79.42         3.32 o                         
  -6   1  -7        279.16        276.71         7.94 o                         
  -5   1  -7         50.84         50.89         2.48 o                         
  -4   1  -7        480.92        500.63        12.80 o                         
  -3   1  -7        538.13        580.80        16.00 o                         
  -2   1  -7        124.39        136.03         6.53 o                         
  -1   1  -7        187.31        206.05         5.33 o                         
   0   1  -7        250.14        296.98         6.20 o                         
   1   1  -7        406.09        459.22         8.38 o                         
   2   1  -7        308.73        357.04         7.22 o                         
   3   1  -7        508.85        543.11        19.37 o                         
   4   1  -7        619.81        678.26        27.90 o                         
   5   1  -7        606.93        691.91        45.27 o                         
   6   1  -7        378.86        371.12        19.47 o                         
   7   1  -7        425.84        440.91        32.15 o                         
   8   1  -7         53.34         62.58         4.62 o                         
   9   1  -7         29.47         29.64         4.07 o                         
  10   1  -7         40.13         50.18        11.01 o                         
  11   1  -7        101.27        113.16         7.60 o                         
  12   1  -7         98.00        119.70         7.54 o                         
  13   1  -7         70.28         90.90         6.89 o                         
  14   1  -7         88.14        110.63        10.46 o                         
  15   1  -7          5.14          5.73         5.53 o                         
 -14   2  -7         73.09         82.53         7.08 o                         
 -13   2  -7         32.29         41.92         3.56 o                         
 -12   2  -7         95.37        108.81         5.03 o                         
 -11   2  -7        216.55        222.61         7.35 o                         
 -10   2  -7        275.80        266.84         7.81 o                         
  -9   2  -7        114.27        118.91         4.46 o                         
  -8   2  -7        444.59        443.37        17.77 o                         
  -7   2  -7        817.93        836.90        18.18 o                         
  -6   2  -7        467.04        467.43        10.49 o                         
  -5   2  -7        221.50        244.84         8.30 o                         
  -4   2  -7        313.11        363.34         8.38 o                         
  -3   2  -7        302.68        312.61         7.24 o                         
  -2   2  -7        470.24        527.99         9.12 o                         
  -1   2  -7        830.39        900.37        11.69 o                         
   0   2  -7        787.87        865.53        11.42 o                         
   1   2  -7        318.66        344.30         7.61 o                         
   2   2  -7        622.22        661.80         9.91 o                         
   3   2  -7        237.56        252.73         8.09 o                         
   4   2  -7        113.68        139.38         5.04 o                         
   5   2  -7        384.12        404.63        18.65 o                         
   6   2  -7        353.41        350.72        22.17 o                         
   7   2  -7        151.88        156.73         6.55 o                         
   8   2  -7        683.81        631.28        25.23 o                         
   9   2  -7        583.70        563.53        44.75 o                         
  10   2  -7        292.55        317.06        13.27 o                         
  11   2  -7        137.42        142.41         8.58 o                         
  12   2  -7        122.88        131.19        14.08 o                         
  13   2  -7        124.92        136.06        16.37 o                         
  14   2  -7         55.64         69.66         8.17 o                         
 -13   3  -7        121.69        108.10         4.93 o                         
 -12   3  -7        203.88        199.12         6.78 o                         
 -11   3  -7        180.67        182.96         7.20 o                         
 -10   3  -7        190.31        202.35         8.46 o                         
  -9   3  -7        389.29        380.08        24.61 o                         
  -8   3  -7        323.41        330.49        17.21 o                         
  -7   3  -7        375.73        395.95        13.18 o                         
  -6   3  -7        544.32        579.75        17.46 o                         
  -5   3  -7       1239.39       1329.50        37.91 o                         
  -4   3  -7        836.32        904.60        21.87 o                         
  -3   3  -7        943.36       1082.21        20.70 o                         
  -2   3  -7        793.06        853.57        15.69 o                         
  -1   3  -7        527.39        563.88        11.64 o                         
   0   3  -7        461.53        502.38        11.19 o                         
   1   3  -7        763.84        835.00        16.91 o                         
   2   3  -7       1204.56       1307.20        47.37 o                         
   3   3  -7       1060.93       1248.84        42.41 o                         
   4   3  -7        931.78        993.84        43.89 o                         
   5   3  -7       1134.34       1140.46        41.19 o                         
   6   3  -7       1309.25       1310.91        74.20 o                         
   7   3  -7        523.26        506.57        32.60 o                         
   8   3  -7        359.17        333.44        17.01 o                         
   9   3  -7        348.41        345.87        21.04 o                         
  10   3  -7        468.67        497.15        23.23 o                         
  11   3  -7        323.32        317.03        13.51 o                         
  12   3  -7        230.05        244.77        11.97 o                         
  13   3  -7        286.59        252.15        14.48 o                         
 -12   4  -7         93.96         71.81         4.72 o                         
 -11   4  -7        144.13        127.65         5.42 o                         
 -10   4  -7        161.93        170.06         6.75 o                         
  -9   4  -7        219.84        225.10         8.50 o                         
  -8   4  -7        246.19        268.04         8.67 o                         
  -7   4  -7        206.89        262.37        11.84 o                         
  -6   4  -7        181.15        208.65         7.69 o                         
  -5   4  -7        132.42        139.59         6.43 o                         
  -4   4  -7        319.92        361.84        13.46 o                         
  -3   4  -7        669.18        803.55        18.90 o                         
  -2   4  -7        614.24        713.30        21.18 o                         
  -1   4  -7        676.92        805.03        21.61 o                         
   0   4  -7        819.98        836.19        36.09 o                         
   1   4  -7        971.08        976.83        37.85 o                         
   2   4  -7        457.57        436.17        22.05 o                         
   3   4  -7        362.53        322.03        18.67 o                         
   4   4  -7        555.35        531.41        14.95 o                         
   5   4  -7        215.58        234.61         9.74 o                         
   6   4  -7        262.73        265.67        12.85 o                         
   7   4  -7        354.27        360.14        24.87 o                         
   8   4  -7        276.52        268.45        19.88 o                         
   9   4  -7        203.05        200.34         8.93 o                         
  10   4  -7        131.53        137.49         8.91 o                         
  11   4  -7        230.98        255.19        11.85 o                         
  12   4  -7        210.97        223.02        13.41 o                         
 -10   5  -7        171.52        142.18         5.55 o                         
  -9   5  -7        110.32        107.85         6.55 o                         
  -8   5  -7        269.30        280.98        11.94 o                         
  -7   5  -7        287.83        269.38        29.55 o                         
  -6   5  -7        321.10        332.08        12.40 o                         
  -5   5  -7        675.85        716.57        21.35 o                         
  -4   5  -7        365.91        400.57        11.77 o                         
  -3   5  -7        131.34        135.12         6.70 o                         
  -2   5  -7        233.31        250.04         8.37 o                         
  -1   5  -7        299.93        309.21        10.98 o                         
   0   5  -7        265.79        261.56        12.65 o                         
   1   5  -7        228.52        228.98        11.46 o                         
   2   5  -7        366.50        368.03        12.92 o                         
   3   5  -7        668.25        618.26        18.88 o                         
   4   5  -7        314.07        318.47        15.73 o                         
   5   5  -7        257.13        230.06        14.88 o                         
   6   5  -7        340.92        270.63        31.18 o                         
   7   5  -7        348.33        360.31        13.14 o                         
   8   5  -7        326.24        342.78        14.95 o                         
   9   5  -7        268.14        302.15        10.34 o                         
  10   5  -7        153.56        162.11         8.08 o                         
  -6   6  -7         16.23         14.55         2.90 o                         
  -5   6  -7         35.23         31.11         3.59 o                         
  -4   6  -7         35.99         45.89         8.57 o                         
  -3   6  -7         70.57         75.34        11.12 o                         
  -2   6  -7        120.91         77.32        59.06 o                         
  -1   6  -7        103.81         78.89        24.95 o                         
   0   6  -7        150.90        110.73        29.44 o                         
   1   6  -7         93.75         60.89        11.74 o                         
   2   6  -7         19.30         20.96         6.17 o                         
   3   6  -7         45.98         35.27         6.96 o                         
   4   6  -7         56.56         63.09        10.33 o                         
   5   6  -7         58.82         21.84        26.79 o                         
   6   6  -7         57.11         45.53         4.83 o                         
 -15   0  -6        116.44        109.93         8.43 o                         
 -14   0  -6         65.66         63.18         7.89 o                         
 -13   0  -6         48.16         59.77         8.66 o                         
 -12   0  -6        200.02        177.03        10.48 o                         
 -11   0  -6        193.48        208.03        10.74 o                         
 -10   0  -6       1018.65        944.92        25.16 o                         
  -9   0  -6       1761.81       1459.79        82.92 o                         
  -8   0  -6       1322.49       1268.82        70.02 o                         
  -7   0  -6        487.25        457.01        19.92 o                         
  -6   0  -6        503.93        455.68        16.78 o                         
  -5   0  -6       1386.26       1330.19        59.33 o                         
  -4   0  -6        200.19        193.83        15.26 o                         
  -3   0  -6        631.15        580.85        18.60 o                         
  -2   0  -6       1760.81       1786.32        51.85 o                         
  -1   0  -6       2526.95       2699.08       141.11 o                         
   0   0  -6       1029.91       1078.90        35.29 o                         
   1   0  -6       1968.56       2242.32        68.33 o                         
   2   0  -6       1938.87       2122.80        63.80 o                         
   3   0  -6        763.90        914.15        40.73 o                         
   4   0  -6       1726.66       1864.47        54.63 o                         
   5   0  -6       1910.13       2143.30        88.34 o                         
   6   0  -6        855.24        744.64        82.23 o                         
   7   0  -6        202.06        207.39        18.53 o                         
   8   0  -6       1033.36        935.53        90.24 o                         
   9   0  -6        373.30        393.62        18.26 o                         
  10   0  -6        621.25        514.88        25.84 o                         
  11   0  -6        384.83        343.39        40.44 o                         
  12   0  -6        118.04        125.01        23.93 o                         
  13   0  -6        327.35        356.60        31.36 o                         
  14   0  -6        152.60        191.95        12.45 o                         
  15   0  -6        243.08        327.41        22.30 o                         
  16   0  -6        204.13        286.76        17.25 o                         
 -16   1  -6         63.81         63.61         4.39 o                         
 -15   1  -6         59.77         65.52         3.89 o                         
 -14   1  -6        239.19        267.47         9.42 o                         
 -13   1  -6        342.90        369.05        14.42 o                         
 -12   1  -6        420.42        473.10        15.78 o                         
 -11   1  -6        284.72        275.13         8.49 o                         
 -10   1  -6        244.78        234.66        10.28 o                         
  -9   1  -6        267.16        241.26        10.39 o                         
  -8   1  -6        320.81        326.34        10.30 o                         
  -7   1  -6        968.17        950.93        28.69 o                         
  -6   1  -6       1268.20       1242.37        33.38 o                         
  -5   1  -6        890.58        870.83        28.00 o                         
  -4   1  -6       2008.85       1862.43        78.99 o                         
  -3   1  -6       1590.32       1513.71        64.58 o                         
  -2   1  -6        625.57        622.37        27.31 o                         
  -1   1  -6       1245.65       1250.08        76.35 o                         
   0   1  -6       1572.20       1758.95       157.81 o                         
   1   1  -6       1001.55       1110.28        29.03 o                         
   2   1  -6       1092.28       1214.77        30.35 o                         
   3   1  -6       1553.65       1721.67        43.39 o                         
   4   1  -6       1292.57       1507.99        38.62 o                         
   5   1  -6       1077.74       1212.25        32.28 o                         
   6   1  -6       1213.15       1284.95        84.91 o                         
   7   1  -6       1892.08       1931.28       127.72 o                         
   8   1  -6        913.71        911.77        71.87 o                         
   9   1  -6        478.24        419.85        22.25 o                         
  10   1  -6        641.52        584.80        20.13 o                         
  11   1  -6        270.89        310.83        18.39 o                         
  12   1  -6        512.33        658.41        25.42 o                         
  13   1  -6        275.36        353.18        14.11 o                         
  14   1  -6        192.29        253.42        12.79 o                         
  15   1  -6        142.81        175.92         9.19 o                         
 -15   2  -6         61.09         59.80         4.21 o                         
 -14   2  -6         39.67         43.74         4.10 o                         
 -13   2  -6         13.16         12.52         2.42 o                         
 -12   2  -6         23.73         20.53         2.78 o                         
 -11   2  -6        109.76        118.59         4.87 o                         
 -10   2  -6        131.78        121.70         7.52 o                         
  -9   2  -6        264.12        231.74         6.64 o                         
  -8   2  -6        708.83        686.23        17.40 o                         
  -7   2  -6         93.89         73.03         3.66 o                         
  -6   2  -6        318.32        335.37         7.52 o                         
  -5   2  -6        114.03        108.88         3.97 o                         
  -4   2  -6        350.81        327.75         8.66 o                         
  -3   2  -6        381.58        376.47        11.89 o                         
  -2   2  -6        578.03        581.88        15.48 o                         
  -1   2  -6        656.99        712.16        15.52 o                         
   0   2  -6        465.86        518.77        12.40 o                         
   1   2  -6        632.54        697.94        13.88 o                         
   2   2  -6        878.07        973.31        18.11 o                         
   3   2  -6        537.26        586.90        17.32 o                         
   4   2  -6        374.29        410.51        15.31 o                         
   5   2  -6         66.87         70.27         3.58 o                         
   6   2  -6        310.49        309.43        19.19 o                         
   7   2  -6        507.78        545.43        41.23 o                         
   8   2  -6         68.11         62.89         6.12 o                         
   9   2  -6        282.07        290.15        16.00 o                         
  10   2  -6        314.22        303.32        15.63 o                         
  11   2  -6        463.63        465.49        24.83 o                         
  12   2  -6         63.96         61.16         8.18 o                         
  13   2  -6        135.50        125.70        18.35 o                         
  14   2  -6        100.82        123.29         8.65 o                         
  15   2  -6         25.72         26.70         5.14 o                         
 -14   3  -6          0.14          1.45         2.14 o                         
 -13   3  -6         24.33         23.39         2.24 o                         
 -12   3  -6         17.63         20.59         2.88 o                         
 -11   3  -6         88.67         84.95         4.75 o                         
 -10   3  -6         88.86         80.42         4.49 o                         
  -9   3  -6         93.69         86.50         4.80 o                         
  -8   3  -6        158.67        155.73         5.68 o                         
  -7   3  -6        319.25        328.62        10.74 o                         
  -6   3  -6        175.79        170.72         6.98 o                         
  -5   3  -6        203.43        220.95        10.52 o                         
  -4   3  -6        131.75        138.97         7.09 o                         
  -3   3  -6         62.71         59.04         3.92 o                         
  -2   3  -6        228.72        245.71         7.88 o                         
  -1   3  -6        106.46        119.28         4.80 o                         
   0   3  -6        259.72        276.43         7.40 o                         
   1   3  -6         16.19         18.80         2.46 o                         
   2   3  -6         76.02         74.86         3.19 o                         
   3   3  -6        132.10        140.15         5.82 o                         
   4   3  -6         18.38         18.44         2.87 o                         
   5   3  -6        479.23        465.13        12.50 o                         
   6   3  -6        266.05        274.61        11.77 o                         
   7   3  -6        141.65        133.15         6.37 o                         
   8   3  -6        166.75        144.71         7.12 o                         
   9   3  -6         53.34         43.57         5.37 o                         
  10   3  -6         34.38         40.71         4.94 o                         
  11   3  -6         23.08         25.83         4.46 o                         
  12   3  -6         45.87         48.58         4.58 o                         
  13   3  -6          7.29          7.72         2.95 o                         
  14   3  -6         18.18         21.79         4.15 o                         
 -13   4  -6          7.50          5.47         1.51 o                         
 -12   4  -6         31.04         29.37         3.00 o                         
 -11   4  -6         50.09         52.85         3.85 o                         
 -10   4  -6         35.38         37.42         4.01 o                         
  -9   4  -6         21.90         26.03         3.17 o                         
  -8   4  -6         31.38         28.54         3.44 o                         
  -7   4  -6         70.69         75.87         4.88 o                         
  -6   4  -6        156.89        179.13         9.87 o                         
  -5   4  -6         72.21         87.71         7.47 o                         
  -4   4  -6        483.76        559.96        22.53 o                         
  -3   4  -6          8.41          8.00         3.33 o                         
  -2   4  -6        119.74        136.30         7.36 o                         
  -1   4  -6        275.19        276.16         9.61 o                         
   0   4  -6        204.89        189.37         8.60 o                         
   1   4  -6         14.04         16.40         3.51 o                         
   2   4  -6         43.80         40.91         5.45 o                         
   3   4  -6          3.61          5.40         4.48 o                         
   4   4  -6        266.79        227.40        10.59 o                         
   5   4  -6        118.54        113.87         7.90 o                         
   6   4  -6        133.75        120.67         8.94 o                         
   7   4  -6         81.74         74.35         5.01 o                         
   8   4  -6         38.63         34.12         4.02 o                         
   9   4  -6         53.95         51.87         4.35 o                         
  10   4  -6          8.28          8.33         3.44 o                         
  11   4  -6          0.76          1.83         3.15 o                         
  12   4  -6         12.19         12.77         2.67 o                         
  13   4  -6          5.32          4.52         2.55 o                         
 -11   5  -6         42.40         39.15         3.74 o                         
 -10   5  -6         57.76         64.06         5.37 o                         
  -9   5  -6         69.89         81.35         5.70 o                         
  -8   5  -6         82.29        102.18        19.32 o                         
  -7   5  -6         90.65         89.76         8.42 o                         
  -6   5  -6         99.99        100.19         6.62 o                         
  -5   5  -6         47.29         41.73         4.51 o                         
  -4   5  -6         73.62         87.86         5.71 o                         
  -3   5  -6        190.60        196.66         7.49 o                         
  -2   5  -6        196.02        202.19         9.24 o                         
  -1   5  -6         29.93         33.35         4.72 o                         
   0   5  -6        103.27        111.91         6.80 o                         
   1   5  -6        147.93        162.07         8.81 o                         
   2   5  -6        207.02        193.52         9.68 o                         
   3   5  -6        379.47        367.76        11.72 o                         
   4   5  -6        516.28        496.20        14.87 o                         
   5   5  -6        158.07        152.35         9.12 o                         
   6   5  -6         63.22         71.28         8.68 o                         
   7   5  -6        117.64        124.72        13.07 o                         
   8   5  -6        262.92        285.88        15.60 o                         
   9   5  -6        118.18        133.18         8.17 o                         
  10   5  -6         78.95         88.95         6.43 o                         
  11   5  -6         91.58        100.87         6.86 o                         
  -8   6  -6        115.69         92.18         5.97 o                         
  -7   6  -6        218.79        229.16        11.95 o                         
  -6   6  -6        258.86        264.69        12.16 o                         
  -5   6  -6        240.12        257.62        17.29 o                         
  -4   6  -6        252.97        252.75        17.87 o                         
  -3   6  -6        228.69        231.35        19.96 o                         
  -2   6  -6        268.03        149.98       126.00 o                         
  -1   6  -6        329.50        278.70        70.67 o                         
   0   6  -6        436.95        346.49        82.52 o                         
   1   6  -6        494.55        425.79        27.86 o                         
   2   6  -6        306.30        274.88        18.66 o                         
   3   6  -6        181.53        176.54        13.17 o                         
   4   6  -6        180.94        179.89         9.63 o                         
   5   6  -6        221.50        276.20        13.83 o                         
   6   6  -6        186.26        212.27        11.57 o                         
   7   6  -6        131.50        138.56        11.73 o                         
   8   6  -6        196.93        154.17        97.95 o                         
 -16   1  -5         51.84         49.82         3.37 o                         
 -15   1  -5          7.61          7.72         2.59 o                         
 -14   1  -5         64.65         71.26         4.89 o                         
 -13   1  -5         37.13         44.74         3.06 o                         
 -12   1  -5         12.14          8.51         2.30 o                         
 -11   1  -5        180.59        187.89         9.18 o                         
 -10   1  -5         46.74         53.19         3.31 o                         
  -9   1  -5        280.90        252.45         8.43 o                         
  -8   1  -5        211.44        201.38         5.91 o                         
  -7   1  -5       1066.73        994.14        31.92 o                         
  -6   1  -5        552.80        502.73        12.87 o                         
  -5   1  -5        265.05        240.43         8.09 o                         
  -4   1  -5        167.43        158.54         6.82 o                         
  -3   1  -5        572.93        567.15        26.96 o                         
  -2   1  -5        290.92        259.37         8.88 o                         
  -1   1  -5        390.50        416.32        25.64 o                         
   0   1  -5        798.28        870.78        24.09 o                         
   1   1  -5         26.90         34.48         4.57 o                         
   2   1  -5         14.90         14.35         2.41 o                         
   3   1  -5         35.64         47.86         4.02 o                         
   4   1  -5         45.09         46.90         3.43 o                         
   5   1  -5        653.88        794.76        18.48 o                         
   6   1  -5        599.39        669.92        16.76 o                         
   7   1  -5        189.68        211.77         7.96 o                         
   8   1  -5        226.36        233.96        16.17 o                         
   9   1  -5        886.22        892.05        66.07 o                         
  10   1  -5        233.26        221.25         9.56 o                         
  11   1  -5         80.92         97.91         4.84 o                         
  12   1  -5         24.17         26.38         3.44 o                         
  13   1  -5         82.11         95.28         6.30 o                         
  14   1  -5         78.94         96.34         7.56 o                         
  15   1  -5         47.72         60.14         6.98 o                         
  16   1  -5         97.53        132.10        12.65 o                         
  17   1  -5         41.74         39.89         3.72 o                         
 -16   2  -5         30.83         19.54         2.78 o                         
 -15   2  -5         75.64         57.62         3.82 o                         
 -14   2  -5        107.60        109.73         4.45 o                         
 -13   2  -5        113.80        116.19         6.67 o                         
 -12   2  -5        136.78        126.24         5.95 o                         
 -11   2  -5        380.71        361.79        12.73 o                         
 -10   2  -5        143.20        126.13         4.77 o                         
  -9   2  -5        211.21        205.10         6.14 o                         
  -8   2  -5        858.02        832.52        15.38 o                         
  -7   2  -5        508.51        494.40         9.45 o                         
  -6   2  -5        246.73        232.40         6.40 o                         
  -5   2  -5       1178.74       1106.22        25.18 o                         
  -4   2  -5       1057.69       1054.82        21.17 o                         
  -3   2  -5       1461.10       1407.15        35.39 o                         
  -2   2  -5        752.18        769.02        13.95 o                         
  -1   2  -5        250.71        255.94         6.14 o                         
   0   2  -5       1625.99       1761.41        28.99 o                         
   1   2  -5       1785.73       1983.77        32.12 o                         
   2   2  -5       2278.97       2443.66        48.51 o                         
   3   2  -5       2665.94       2912.87        57.94 o                         
   4   2  -5       1122.54       1201.00        26.30 o                         
   5   2  -5       1476.75       1581.64        40.06 o                         
   6   2  -5        617.39        611.19        45.56 o                         
   7   2  -5        285.97        280.45        17.79 o                         
   8   2  -5        766.36        672.77        52.79 o                         
   9   2  -5        165.54        170.86        11.19 o                         
  10   2  -5         48.67         47.84         3.83 o                         
  11   2  -5        728.00        724.56        32.18 o                         
  12   2  -5        328.84        299.14        17.19 o                         
  13   2  -5        110.31        116.33        18.87 o                         
  14   2  -5         85.84        100.00         6.85 o                         
  15   2  -5         56.17         66.05         5.24 o                         
  16   2  -5         68.56         60.74        13.44 o                         
 -15   3  -5         77.53         69.94         3.89 o                         
 -14   3  -5        172.56        179.21         6.51 o                         
 -13   3  -5        252.18        245.47         6.81 o                         
 -12   3  -5        214.57        217.04         7.30 o                         
 -11   3  -5        218.65        230.02         8.06 o                         
 -10   3  -5        552.38        555.64        18.52 o                         
  -9   3  -5        389.69        378.90         9.43 o                         
  -8   3  -5        381.24        387.67        11.66 o                         
  -7   3  -5        528.05        560.06        21.96 o                         
  -6   3  -5        795.17        813.61        23.48 o                         
  -5   3  -5        629.93        617.74        16.10 o                         
  -4   3  -5        359.89        337.45         8.25 o                         
  -3   3  -5       1379.24       1370.59        30.81 o                         
  -2   3  -5       1349.89       1410.62        43.55 o                         
  -1   3  -5       1141.66       1240.48        42.47 o                         
   0   3  -5       1275.03       1403.78        34.52 o                         
   1   3  -5        792.74        854.90        22.86 o                         
   2   3  -5        343.63        348.44         9.93 o                         
   3   3  -5        756.72        753.61        15.44 o                         
   4   3  -5        641.15        640.39        18.38 o                         
   5   3  -5        680.85        711.55        30.22 o                         
   6   3  -5        894.73        878.25        59.45 o                         
   7   3  -5       1059.83        948.82        33.43 o                         
   8   3  -5        888.60        711.32        28.69 o                         
   9   3  -5        534.43        479.83        32.95 o                         
  10   3  -5        350.81        366.02        17.24 o                         
  11   3  -5        240.68        216.47        12.09 o                         
  12   3  -5        231.10        246.12        13.52 o                         
  13   3  -5        233.86        248.75        18.18 o                         
  14   3  -5        226.44        253.36        10.17 o                         
  15   3  -5         86.23         92.19        10.04 o                         
 -14   4  -5         63.80         46.49         3.58 o                         
 -13   4  -5         56.35         48.40         3.31 o                         
 -12   4  -5        271.61        287.90        12.41 o                         
 -11   4  -5        269.49        274.94        10.47 o                         
 -10   4  -5        309.30        278.56        11.01 o                         
  -9   4  -5        475.16        496.12        25.97 o                         
  -8   4  -5        665.30        694.94        31.14 o                         
  -7   4  -5        846.76        899.12        29.82 o                         
  -6   4  -5        897.29       1033.57        45.57 o                         
  -5   4  -5        817.92        924.83        37.90 o                         
  -4   4  -5       1239.19       1399.71        41.83 o                         
  -3   4  -5        461.40        545.89        15.79 o                         
  -2   4  -5        500.31        540.66        12.28 o                         
  -1   4  -5       1446.89       1529.36        34.28 o                         
   0   4  -5        781.15        773.31        20.60 o                         
   1   4  -5       1235.51       1240.26        33.81 o                         
   2   4  -5       1279.53       1177.73        26.30 o                         
   3   4  -5       1292.55       1148.24        21.00 o                         
   4   4  -5       1310.20       1221.23        39.49 o                         
   5   4  -5        692.67        672.91        14.38 o                         
   6   4  -5        597.88        543.93        16.89 o                         
   7   4  -5        719.74        710.31        36.64 o                         
   8   4  -5        471.94        450.55        26.54 o                         
   9   4  -5        703.34        741.93        22.38 o                         
  10   4  -5        624.72        705.06        18.86 o                         
  11   4  -5        314.36        344.62        11.50 o                         
  12   4  -5        381.04        401.55        16.42 o                         
  13   4  -5        199.63        211.68         6.83 o                         
  14   4  -5        288.15        331.06        18.45 o                         
 -12   5  -5        122.59         99.83         5.49 o                         
 -11   5  -5         34.15         35.90         4.95 o                         
 -10   5  -5        104.11         -1.65         3.04 o                         
  -9   5  -5        225.55        228.20        17.94 o                         
  -8   5  -5        160.87        164.66         7.99 o                         
  -7   5  -5        119.52        147.04         9.29 o                         
  -6   5  -5        134.08        160.33        10.01 o                         
  -5   5  -5        388.32        412.43        12.43 o                         
  -4   5  -5        444.01        461.86        12.20 o                         
  -3   5  -5        518.71        520.07        13.12 o                         
  -2   5  -5        985.39        972.27        29.01 o                         
  -1   5  -5        523.35        492.46        17.66 o                         
   0   5  -5        133.95        131.13         6.43 o                         
   1   5  -5        388.66        366.36        17.95 o                         
   2   5  -5        495.33        453.62        14.79 o                         
   3   5  -5        100.49        108.06         8.52 o                         
   4   5  -5        289.87        280.34         9.86 o                         
   5   5  -5        606.43        569.69        24.06 o                         
   6   5  -5        417.33        409.86        24.75 o                         
   7   5  -5        263.44        254.31        12.28 o                         
   8   5  -5        122.62        143.87         8.85 o                         
   9   5  -5        222.25        247.20        10.64 o                         
  10   5  -5        220.61        260.05        13.82 o                         
  11   5  -5         64.11         87.98         7.31 o                         
  12   5  -5         77.78         87.81         5.28 o                         
  -9   6  -5         88.42         61.25        17.83 o                         
  -8   6  -5         47.98         40.93         4.01 o                         
  -7   6  -5        193.12        202.73        13.69 o                         
  -6   6  -5        142.27        149.65        10.07 o                         
  -5   6  -5         43.16         41.82         5.96 o                         
  -4   6  -5         41.84         41.42         8.11 o                         
  -3   6  -5         51.17         56.42         9.05 o                         
  -2   6  -5         34.25         10.94        10.16 o                         
  -1   6  -5         53.08         35.62        35.38 o                         
   0   6  -5        252.95          1.19         3.77 o                         
   1   6  -5        267.42        243.11        14.61 o                         
   2   6  -5        196.37        192.58        10.42 o                         
   3   6  -5        238.82        224.06        11.58 o                         
   4   6  -5        187.77        176.99        13.93 o                         
   5   6  -5         92.25        110.49         7.90 o                         
   6   6  -5        116.77        116.84         7.97 o                         
   7   6  -5        166.66        174.46         9.17 o                         
   8   6  -5        100.18        118.96        12.44 o                         
   9   6  -5         49.77         60.60         6.60 o                         
 -17   0  -4        159.69        100.76        11.34 o                         
 -16   0  -4        124.47        126.74        13.01 o                         
 -15   0  -4        179.54        204.31        21.29 o                         
 -14   0  -4        345.62        319.40        17.67 o                         
 -13   0  -4       1162.35       1025.29        72.95 o                         
 -12   0  -4        666.38        599.20        51.79 o                         
 -11   0  -4        106.79         98.09         7.94 o                         
 -10   0  -4        646.11        538.28        45.36 o                         
  -9   0  -4         87.79         77.69         6.28 o                         
  -8   0  -4        917.59        748.74        37.44 o                         
  -7   0  -4       2224.73       1645.44        64.49 o                         
  -6   0  -4       3569.47       3312.37       168.80 o                         
  -5   0  -4       4544.57       4526.54       161.58 o                         
  -4   0  -4       1560.87       1499.51        57.11 o                         
  -3   0  -4       2493.09       2353.29        90.88 o                         
  -2   0  -4       2416.85       2549.16        97.41 o                         
  -1   0  -4       2086.75       1979.24        76.43 o                         
   0   0  -4       2861.87       2842.61       107.73 o                         
   1   0  -4       5516.79       5692.23       211.32 o                         
   2   0  -4       5655.68       5644.71       209.98 o                         
   3   0  -4       4630.73       5106.68       191.24 o                         
   4   0  -4       3748.92       4205.38       159.55 o                         
   5   0  -4       2766.00       3055.88        83.30 o                         
   6   0  -4       3002.19       3308.18        90.35 o                         
   7   0  -4       1957.80       2024.37        58.11 o                         
   8   0  -4        926.40        918.87        41.57 o                         
   9   0  -4       1094.31       1067.21       204.21 o                         
  10   0  -4       1197.70       1262.90       198.91 o                         
  11   0  -4        827.58        858.49       126.92 o                         
  12   0  -4        414.09        494.84        54.15 o                         
  13   0  -4        747.24        829.39        39.83 o                         
  14   0  -4        510.20        574.35        29.30 o                         
  15   0  -4        154.92        153.18        11.06 o                         
 -17   1  -4         86.06         83.93         4.92 o                         
 -16   1  -4        104.34        110.05         4.10 o                         
 -15   1  -4        106.11        111.72         4.82 o                         
 -14   1  -4         97.80        103.61         4.21 o                         
 -13   1  -4        114.17        119.76         4.67 o                         
 -12   1  -4        250.01        226.96        10.21 o                         
 -11   1  -4        599.76        518.39        23.96 o                         
 -10   1  -4        751.27        729.07        23.88 o                         
  -9   1  -4       1175.28       1022.19        24.16 o                         
  -8   1  -4        912.05        668.31        45.74 o                         
  -7   1  -4        297.20        195.95        14.24 o                         
  -6   1  -4        165.32        128.82         6.39 o                         
  -5   1  -4        789.18        697.00        14.90 o                         
  -4   1  -4       2019.62       1896.42        67.51 o                         
  -3   1  -4       2737.84       2598.70       142.08 o                         
  -2   1  -4       3013.82       2772.31       146.97 o                         
  -1   1  -4       2474.63       2501.79        55.45 o                         
   0   1  -4       1320.32       1320.07        30.41 o                         
   1   1  -4       1274.78       1151.27       114.01 o                         
   2   1  -4        936.42        962.78        28.40 o                         
   3   1  -4       1295.28       1342.96        36.82 o                         
   4   1  -4       1128.29       1296.75        26.67 o                         
   5   1  -4        785.41        774.62        17.44 o                         
   6   1  -4        892.22       1003.32        22.69 o                         
   7   1  -4        845.18        875.16        28.39 o                         
   8   1  -4        732.87        830.79        27.77 o                         
   9   1  -4        548.88        491.65        34.35 o                         
  10   1  -4        826.99        779.14        55.20 o                         
  11   1  -4        530.97        561.98        26.46 o                         
  12   1  -4        326.88        324.17        10.98 o                         
  13   1  -4        263.81        287.86        13.89 o                         
  14   1  -4        207.53        250.05        12.05 o                         
  15   1  -4        148.75        187.51        11.25 o                         
  16   1  -4         98.34        118.56        10.14 o                         
  17   1  -4        160.64        226.64        19.74 o                         
 -17   2  -4         89.52         74.30         5.34 o                         
 -16   2  -4         55.83         47.13         6.01 o                         
 -15   2  -4         50.52         48.34         3.67 o                         
 -14   2  -4        164.48        161.32         6.05 o                         
 -13   2  -4        207.68        235.78         7.92 o                         
 -12   2  -4        198.18        181.04        12.88 o                         
 -11   2  -4        331.30        324.08        15.67 o                         
 -10   2  -4        255.54        254.45        10.10 o                         
  -9   2  -4        492.65        450.37         9.92 o                         
  -8   2  -4        405.88        436.22        12.76 o                         
  -7   2  -4       1177.96       1141.09        36.61 o                         
  -6   2  -4       1864.50       1815.16        42.20 o                         
  -5   2  -4        749.93        721.59        17.77 o                         
  -4   2  -4        661.16        596.52        14.95 o                         
  -3   2  -4        954.67        892.22        17.37 o                         
  -2   2  -4        410.01        415.84         8.61 o                         
  -1   2  -4        760.46        767.22        11.92 o                         
   0   2  -4        834.24        836.54        13.44 o                         
   1   2  -4        717.75        799.98        18.81 o                         
   2   2  -4       1996.19       2188.42        43.03 o                         
   3   2  -4        646.48        693.27        15.57 o                         
   4   2  -4       2408.74       2534.46        51.92 o                         
   5   2  -4       1187.33       1357.54        31.42 o                         
   6   2  -4       1283.32       1433.41        36.61 o                         
   7   2  -4        558.44        631.16        22.42 o                         
   8   2  -4        697.58        641.59        46.37 o                         
   9   2  -4        984.25        884.00        50.65 o                         
  10   2  -4         14.99         10.21         2.84 o                         
  11   2  -4        159.74        181.50        14.37 o                         
  12   2  -4        394.97        375.41        14.33 o                         
  13   2  -4        363.69        440.95        30.96 o                         
  14   2  -4         61.46         68.03         6.36 o                         
  15   2  -4         68.94         76.17         5.14 o                         
  16   2  -4         73.07         80.61         5.79 o                         
  17   2  -4         15.59         16.45         4.56 o                         
 -16   3  -4         51.62         39.15         2.87 o                         
 -15   3  -4         71.71         53.85         3.13 o                         
 -14   3  -4         33.89         36.04         3.34 o                         
 -13   3  -4         10.35         14.50         2.51 o                         
 -12   3  -4         16.92         13.44         2.72 o                         
 -11   3  -4         81.39         90.21         5.13 o                         
 -10   3  -4         24.96         25.14         2.93 o                         
  -9   3  -4         20.76         20.20         2.62 o                         
  -8   3  -4         14.63         12.09         2.91 o                         
  -7   3  -4         26.49         32.56         3.42 o                         
  -6   3  -4         13.21         23.80         2.49 o                         
  -5   3  -4         49.31         60.27         4.00 o                         
  -4   3  -4         28.59         34.22         4.30 o                         
  -3   3  -4        207.36        197.44         7.05 o                         
  -2   3  -4        513.99        555.64        14.16 o                         
  -1   3  -4        272.72        306.44         8.61 o                         
   0   3  -4        358.65        377.71        11.59 o                         
   1   3  -4        281.64        322.75        10.53 o                         
   2   3  -4         85.39         91.51         6.22 o                         
   3   3  -4        198.03        211.39         8.00 o                         
   4   3  -4         54.19         54.32         4.95 o                         
   5   3  -4         23.25         20.91         3.03 o                         
   6   3  -4        378.86        360.35        23.92 o                         
   7   3  -4          8.20          9.35         2.58 o                         
   8   3  -4        256.53        216.17        11.55 o                         
   9   3  -4         25.93         20.62         4.00 o                         
  10   3  -4        184.66        189.76        10.17 o                         
  11   3  -4        124.53        118.56        11.57 o                         
  12   3  -4          9.80         11.28         3.92 o                         
  13   3  -4         26.00         27.06         3.82 o                         
  14   3  -4          9.35         10.63         3.91 o                         
  15   3  -4         65.31         76.78         6.81 o                         
  16   3  -4         14.05         15.03         3.97 o                         
 -15   4  -4         34.85         21.10         3.09 o                         
 -14   4  -4          3.24          2.17         1.73 o                         
 -13   4  -4          5.27          2.88         2.04 o                         
 -12   4  -4          3.86          4.54         2.81 o                         
 -11   4  -4         11.59         17.59         3.89 o                         
 -10   4  -4         26.65         24.39         4.44 o                         
  -9   4  -4          7.04         10.80         3.29 o                         
  -8   4  -4         37.38         26.59         3.62 o                         
  -7   4  -4         20.55         17.56         3.55 o                         
  -6   4  -4        251.19        259.44         8.57 o                         
  -5   4  -4         25.36         26.42         2.84 o                         
  -4   4  -4        216.84        228.01         5.74 o                         
  -3   4  -4          4.91          5.33         2.22 o                         
  -2   4  -4        425.64        427.50        15.03 o                         
  -1   4  -4        263.30        298.17        10.15 o                         
   0   4  -4        126.80        128.59         7.94 o                         
   1   4  -4        103.98        106.55         5.78 o                         
   2   4  -4         98.70         93.70         4.89 o                         
   3   4  -4         39.99         32.48         3.87 o                         
   4   4  -4        135.01        117.99         5.55 o                         
   5   4  -4         81.62         73.73         5.54 o                         
   6   4  -4        168.22        150.47        10.11 o                         
   7   4  -4         77.97         74.89         4.92 o                         
   8   4  -4        367.94        332.64        25.56 o                         
   9   4  -4        121.28        111.05         7.01 o                         
  10   4  -4         46.18         52.21         5.56 o                         
  11   4  -4          2.95          2.35         3.45 o                         
  12   4  -4         51.35         55.81         4.53 o                         
  13   4  -4          0.37          2.36         2.43 o                         
  14   4  -4          6.09          5.55         2.91 o                         
  15   4  -4          1.24          1.76         4.43 o                         
 -13   5  -4         38.26         27.72         4.91 o                         
 -12   5  -4         30.30         24.70         5.23 o                         
 -11   5  -4        121.47        127.74         7.39 o                         
 -10   5  -4        242.56        256.87         9.53 o                         
  -9   5  -4         68.53         61.82         4.80 o                         
  -8   5  -4        136.43        145.05         6.37 o                         
  -7   5  -4        280.47        302.99        10.44 o                         
  -6   5  -4        115.97        115.42         5.92 o                         
  -5   5  -4        248.68        256.43         8.55 o                         
  -4   5  -4        620.59        639.42        15.36 o                         
  -3   5  -4        509.05        478.30        12.53 o                         
  -2   5  -4         67.43         64.03         5.30 o                         
  -1   5  -4        526.04        504.27        18.31 o                         
   0   5  -4       1120.00       1029.77        21.62 o                         
   1   5  -4        190.42        164.24         6.92 o                         
   2   5  -4        104.86        105.86         5.94 o                         
   3   5  -4        153.82        147.82         6.56 o                         
   4   5  -4        174.41        162.93         8.78 o                         
   5   5  -4        162.36        177.25        10.16 o                         
   6   5  -4        376.13        361.60        15.11 o                         
   7   5  -4        211.19        211.69        11.78 o                         
   8   5  -4         31.62         38.77         5.00 o                         
   9   5  -4         22.98         26.99         4.49 o                         
  10   5  -4         62.60         77.82         5.30 o                         
  11   5  -4        128.92        142.06         6.40 o                         
  12   5  -4         72.94         85.84         5.44 o                         
  13   5  -4        124.99        117.56         8.26 o                         
 -10   6  -4         60.95         49.15         6.91 o                         
  -9   6  -4        240.56        220.69        38.53 o                         
  -8   6  -4        229.31        197.58        27.80 o                         
  -7   6  -4        161.75        167.85         9.72 o                         
  -6   6  -4        210.28        235.59         9.38 o                         
  -5   6  -4        206.20        230.59        10.59 o                         
  -4   6  -4        421.24        431.68        15.37 o                         
  -3   6  -4        329.95        338.85        13.05 o                         
  -2   6  -4        243.08        285.36        14.40 o                         
  -1   6  -4        274.30        142.83       120.80 o                         
   0   6  -4        192.99         24.38        28.18 o                         
   1   6  -4        378.89        398.54        14.84 o                         
   2   6  -4        424.95        412.14        15.18 o                         
   3   6  -4        440.07        424.38        13.83 o                         
   4   6  -4        417.11        453.58        12.39 o                         
   5   6  -4        396.48        437.54        14.49 o                         
   6   6  -4        319.33        327.27        12.96 o                         
   7   6  -4        287.52        339.50        13.65 o                         
   8   6  -4        205.58        200.65        52.67 o                         
   9   6  -4        137.01        170.57         9.84 o                         
  10   6  -4        287.77        378.17        15.93 o                         
   6   7  -4        204.04         -0.21         3.32 o                         
 -17   1  -3         34.18         36.89         2.79 o                         
 -16   1  -3         17.81         16.41         2.51 o                         
 -15   1  -3         30.67         28.85         2.50 o                         
 -14   1  -3         75.51         74.95         3.58 o                         
 -13   1  -3        396.49        391.57        15.35 o                         
 -12   1  -3        132.83        128.60         6.48 o                         
 -11   1  -3        188.88        188.74         7.10 o                         
 -10   1  -3        105.74        103.59         3.97 o                         
  -9   1  -3        156.17        107.88         9.12 o                         
  -8   1  -3        103.56         79.33        10.11 o                         
  -7   1  -3       1015.05        831.59        48.82 o                         
  -6   1  -3        155.41        161.44         9.45 o                         
  -5   1  -3        180.50        171.43         7.83 o                         
  -4   1  -3       1132.74       1006.32        47.56 o                         
  -3   1  -3       1249.10       1204.19        65.87 o                         
  -2   1  -3       1552.17       1469.25        64.53 o                         
  -1   1  -3        320.88        317.98        13.16 o                         
   0   1  -3        563.85        506.91        25.77 o                         
   1   1  -3       2127.51       1848.86       179.98 o                         
   2   1  -3       2402.46       2450.75        65.78 o                         
   3   1  -3       1886.37       2033.87        62.69 o                         
   4   1  -3       2182.77       2449.00        94.54 o                         
   5   1  -3        460.61        518.78        24.06 o                         
   6   1  -3        275.20        254.25        14.81 o                         
   7   1  -3        592.35        660.33        29.87 o                         
   8   1  -3        377.01        383.49        20.06 o                         
   9   1  -3         98.06        108.85         6.97 o                         
  10   1  -3         17.54         19.56         3.39 o                         
  11   1  -3        189.16        212.38        11.75 o                         
  12   1  -3        465.63        460.76        15.76 o                         
  13   1  -3         32.46         35.76         5.92 o                         
  14   1  -3         10.69         15.66         4.84 o                         
  15   1  -3         96.86        113.64         7.92 o                         
  16   1  -3         15.09         17.02         3.65 o                         
  17   1  -3        161.59        236.92        11.87 o                         
  18   1  -3         47.25         57.48         4.59 o                         
 -17   2  -3         14.18         18.81         3.09 o                         
 -16   2  -3        239.86        254.32        11.73 o                         
 -15   2  -3        290.04        305.01        11.20 o                         
 -14   2  -3         19.32         22.00         3.07 o                         
 -13   2  -3        144.09        137.78         6.06 o                         
 -12   2  -3        293.76        305.16        16.04 o                         
 -11   2  -3        151.86        155.39         7.04 o                         
 -10   2  -3        306.51        289.46        10.28 o                         
  -9   2  -3        398.73        418.79         8.96 o                         
  -8   2  -3        847.17        851.86        49.97 o                         
  -7   2  -3        638.05        620.21        25.22 o                         
  -6   2  -3        525.87        532.02        20.74 o                         
  -5   2  -3       2399.71       2189.47        41.37 o                         
  -4   2  -3        843.56        773.51        17.35 o                         
  -3   2  -3        506.59        504.23        13.80 o                         
  -2   2  -3       1642.43       1739.68        31.62 o                         
  -1   2  -3       1331.62       1414.62        21.25 o                         
   0   2  -3       1409.40       1483.71        25.71 o                         
   1   2  -3        633.62        576.58        15.88 o                         
   2   2  -3         10.07         15.10         1.87 o                         
   3   2  -3        782.10        825.98        20.16 o                         
   4   2  -3       1561.54       1638.07        29.30 o                         
   5   2  -3        958.07       1017.23        22.80 o                         
   6   2  -3       1670.62       1852.50        41.08 o                         
   7   2  -3       1518.28       1621.75        46.79 o                         
   8   2  -3        555.04        572.71        20.90 o                         
   9   2  -3        358.83        308.79        18.58 o                         
  10   2  -3        609.14        577.44        37.59 o                         
  11   2  -3        551.94        511.29        23.56 o                         
  12   2  -3        221.44        211.85        17.27 o                         
  13   2  -3        182.27        196.20        16.11 o                         
  14   2  -3        369.58        395.42        28.23 o                         
  15   2  -3        359.75        423.47        17.02 o                         
  16   2  -3         66.07         75.35         5.30 o                         
  17   2  -3         85.85        101.23         9.25 o                         
 -16   3  -3         49.96         51.14         2.70 o                         
 -15   3  -3         42.87         40.92         2.87 o                         
 -14   3  -3        180.45        182.93         7.92 o                         
 -13   3  -3        222.03        224.15         7.27 o                         
 -12   3  -3        224.73        233.44         7.82 o                         
 -11   3  -3        388.27        364.54         8.37 o                         
 -10   3  -3        969.21        936.52        15.82 o                         
  -9   3  -3        524.46        560.09        12.51 o                         
  -8   3  -3        793.63        752.19        15.32 o                         
  -7   3  -3       1050.06       1101.12        22.16 o                         
  -6   3  -3       1235.41       1375.19        36.94 o                         
  -5   3  -3       1636.41       1772.48        43.63 o                         
  -4   3  -3       1586.51       1670.05        39.78 o                         
  -3   3  -3       1222.27       1277.37        32.70 o                         
  -2   3  -3       2232.27       2174.89        86.62 o                         
  -1   3  -3       2577.17       2718.62        60.46 o                         
   0   3  -3       2248.75       2305.71        44.06 o                         
   1   3  -3       2257.46       2350.81        69.84 o                         
   2   3  -3       2541.25       2757.90        61.62 o                         
   3   3  -3       2052.03       2117.68        48.21 o                         
   4   3  -3        730.26        706.64        18.77 o                         
   5   3  -3       1221.72       1262.39        23.94 o                         
   6   3  -3        742.49        785.20        18.08 o                         
   7   3  -3        305.31        315.62        11.30 o                         
   8   3  -3        618.70        588.48        32.42 o                         
   9   3  -3       1916.26       1713.90       150.81 o                         
  10   3  -3        850.06        800.54        31.22 o                         
  11   3  -3        243.34        261.86        10.95 o                         
  12   3  -3        403.37        398.23        22.11 o                         
  13   3  -3        453.19        510.51        24.13 o                         
  14   3  -3        185.98        181.18        12.03 o                         
  15   3  -3        112.48        110.51         9.08 o                         
  16   3  -3        179.09        189.38         8.33 o                         
 -15   4  -3         85.16         79.32         6.40 o                         
 -14   4  -3        266.24        273.02        10.12 o                         
 -13   4  -3        306.15        328.38        13.26 o                         
 -12   4  -3        295.20        289.29        11.14 o                         
 -11   4  -3        249.59        270.02        10.87 o                         
 -10   4  -3        437.65        481.75        18.10 o                         
  -9   4  -3        807.01        820.63        17.41 o                         
  -8   4  -3        418.15        422.39        10.33 o                         
  -7   4  -3        365.92        374.36         9.58 o                         
  -6   4  -3       1079.93       1076.38        22.18 o                         
  -5   4  -3        719.49        750.69        19.75 o                         
  -4   4  -3        950.99        998.65        20.43 o                         
  -3   4  -3       1255.21       1261.13        23.57 o                         
  -2   4  -3       1171.80       1142.07        38.03 o                         
  -1   4  -3        835.71        867.76        29.50 o                         
   0   4  -3        555.66        592.61        28.15 o                         
   1   4  -3        907.01        959.16        31.41 o                         
   2   4  -3       1173.39       1230.31        38.96 o                         
   3   4  -3       1044.00        982.21        33.25 o                         
   4   4  -3       1414.20       1309.81        51.10 o                         
   5   4  -3       1480.33       1457.31        96.44 o                         
   6   4  -3       1325.47       1316.01        48.04 o                         
   7   4  -3        992.12        966.06        46.03 o                         
   8   4  -3        374.56        370.65        12.10 o                         
   9   4  -3        263.65        282.18        13.31 o                         
  10   4  -3        282.47        295.35        11.74 o                         
  11   4  -3        290.46        323.15        11.84 o                         
  12   4  -3        231.14        251.48         9.75 o                         
  13   4  -3        146.20        157.44         6.99 o                         
  14   4  -3        179.28        193.16         9.82 o                         
  15   4  -3         49.20         37.06         5.71 o                         
 -13   5  -3         58.58         58.16         4.93 o                         
 -12   5  -3         81.39         89.91         5.00 o                         
 -11   5  -3        288.00        294.94        11.15 o                         
 -10   5  -3        368.18        365.31        10.93 o                         
  -9   5  -3        429.38        440.57        11.76 o                         
  -8   5  -3        275.03        301.59        10.34 o                         
  -7   5  -3        400.46        441.48        13.20 o                         
  -6   5  -3        557.28        590.69        11.06 o                         
  -5   5  -3        237.05        254.70         8.08 o                         
  -4   5  -3        221.47        237.42         7.21 o                         
  -3   5  -3        893.83        932.08        18.46 o                         
  -2   5  -3        547.33        576.58        12.13 o                         
  -1   5  -3        437.27        419.73        11.00 o                         
   0   5  -3       1230.15       1106.95        29.19 o                         
   1   5  -3       1244.79       1139.82        29.38 o                         
   2   5  -3        902.70        808.83        25.17 o                         
   3   5  -3        277.12        251.01        11.46 o                         
   4   5  -3        343.68        324.78         9.46 o                         
   5   5  -3        654.81        646.30        19.35 o                         
   6   5  -3        317.73        339.59        14.45 o                         
   7   5  -3        548.03        563.05        15.40 o                         
   8   5  -3        902.22        925.23        19.92 o                         
   9   5  -3        193.31        230.66         9.05 o                         
  10   5  -3        263.72        281.71        10.74 o                         
  11   5  -3        419.26        438.81        12.18 o                         
  12   5  -3        234.55        265.12        12.37 o                         
  13   5  -3        180.74        186.47         9.07 o                         
 -11   6  -3         58.97         46.20         4.53 o                         
 -10   6  -3         16.92         19.05         4.00 o                         
  -9   6  -3         34.88         35.88         5.74 o                         
  -8   6  -3        224.26        224.36        10.20 o                         
  -7   6  -3        215.02        226.09         9.12 o                         
  -6   6  -3        157.75        161.71         7.90 o                         
  -5   6  -3        233.88        241.32         8.91 o                         
  -4   6  -3        402.54        432.71        12.42 o                         
  -3   6  -3        323.50        346.14        10.73 o                         
  -2   6  -3        163.05        157.14         6.42 o                         
  -1   6  -3        240.23        232.49         7.52 o                         
   0   6  -3         74.21         71.01         6.23 o                         
   1   6  -3         10.68          9.10         4.01 o                         
   2   6  -3        156.33        164.67         7.95 o                         
   3   6  -3        356.64        344.53        11.74 o                         
   4   6  -3        142.54        141.22         7.91 o                         
   5   6  -3        125.33        123.03         7.54 o                         
   6   6  -3         90.86         91.55         6.74 o                         
   7   6  -3         40.29         47.28         6.38 o                         
   8   6  -3         57.10         77.89        10.88 o                         
   9   6  -3         94.88        108.21        10.16 o                         
  10   6  -3         61.58         76.92         5.69 o                         
  11   6  -3         15.14         28.45         4.12 o                         
  -7   7  -3         66.28         57.48         5.93 o                         
  -6   7  -3         18.17         12.57         4.22 o                         
  -5   7  -3          3.25         -1.24         2.79 o                         
   4   7  -3         46.62         25.73         7.92 o                         
   5   7  -3         48.91         49.71         9.39 o                         
   6   7  -3         17.18          3.06         9.62 o                         
   7   7  -3          6.28          7.30         5.87 o                         
 -18   0  -2        118.20        112.22         5.63 o                         
 -17   0  -2         64.84         57.20         7.73 o                         
 -16   0  -2          7.38         15.11         3.81 o                         
 -15   0  -2        283.59        337.78        16.45 o                         
 -14   0  -2        137.60        142.52         9.63 o                         
 -13   0  -2        470.14        473.46        32.41 o                         
 -12   0  -2       1304.25       1240.65        88.15 o                         
 -11   0  -2        769.99        705.04        59.01 o                         
 -10   0  -2       1604.14       1264.54        41.91 o                         
  -9   0  -2       1365.48       1050.58        34.93 o                         
  -8   0  -2        810.04        633.75        36.26 o                         
  -7   0  -2        514.69        340.32        20.80 o                         
  -6   0  -2       1989.51       1568.95        53.24 o                         
  -4   0  -2       3772.02       3585.85       135.82 o                         
  -3   0  -2      13249.71      12568.81       460.19 o                         
  -2   0  -2      12484.93      12389.28       320.23 o                         
  -1   0  -2       1265.57       1126.36        30.69 o                         
   0   0  -2       1373.76       1414.87        53.50 o                         
   1   0  -2       1079.92       1008.13        39.06 o                         
   7   0  -2       2368.22       2394.21        92.43 o                         
   8   0  -2       3418.21       3566.09       135.84 o                         
   9   0  -2       1130.84       1259.80        52.97 o                         
  10   0  -2        167.64        166.20        12.43 o                         
  11   0  -2        672.20        637.54        79.79 o                         
  12   0  -2        831.93        949.44        78.24 o                         
  13   0  -2        717.08        784.40        29.61 o                         
  14   0  -2        154.40        154.93        10.65 o                         
  15   0  -2         62.38         59.50        12.66 o                         
  16   0  -2        247.11        352.43        25.87 o                         
  17   0  -2         85.40        123.98        13.31 o                         
  18   0  -2        105.44        149.84        11.90 o                         
 -18   1  -2         40.83         41.83         1.98 o                         
 -17   1  -2        173.12        161.92        12.04 o                         
 -16   1  -2        159.16        170.65         5.87 o                         
 -15   1  -2        212.13        214.06         8.32 o                         
 -14   1  -2        404.17        438.85         9.28 o                         
 -13   1  -2        521.13        512.03        22.06 o                         
 -12   1  -2        610.58        611.58        23.75 o                         
 -11   1  -2        504.54        522.72        17.95 o                         
 -10   1  -2        468.83        467.31        30.18 o                         
  -9   1  -2       1014.12        786.70        57.06 o                         
  -8   1  -2       1460.25       1297.31        48.64 o                         
  -7   1  -2       2850.92       2529.92        79.64 o                         
  -6   1  -2       5059.04       4223.51        98.79 o                         
  -5   1  -2        850.78        758.87        75.18 o                         
  -4   1  -2       2738.51       2606.80       100.35 o                         
  -3   1  -2        407.29        387.98        11.62 o                         
  -2   1  -2       1935.38       1778.20        91.93 o                         
  -1   1  -2       9484.15       9185.44       285.65 o                         
   0   1  -2       8329.83       7862.43       349.20 o                         
   1   1  -2       8041.34       7813.23       140.58 o                         
   2   1  -2       7354.83       7755.63       292.01 o                         
   3   1  -2       6565.75       6807.85       250.43 o                         
   4   1  -2       2435.40       2479.14        93.84 o                         
   5   1  -2       3199.12       3463.59       130.06 o                         
   6   1  -2       2962.63       3338.38       125.99 o                         
   8   1  -2       1014.08       1037.01        43.28 o                         
   9   1  -2       1249.89       1323.98        56.94 o                         
  10   1  -2       1412.84       1542.10        58.66 o                         
  11   1  -2        468.12        508.53        20.57 o                         
  12   1  -2        552.79        679.29        25.78 o                         
  13   1  -2        678.63        720.52        28.72 o                         
  14   1  -2        261.02        273.34        15.21 o                         
  15   1  -2        324.87        376.42        14.63 o                         
  16   1  -2        189.90        197.85        26.13 o                         
  17   1  -2         90.17        120.27        12.57 o                         
  18   1  -2         91.96        115.61         9.50 o                         
 -17   2  -2        103.83         91.38         5.63 o                         
 -16   2  -2         80.28         92.63         7.53 o                         
 -15   2  -2        113.75        130.61         4.64 o                         
 -14   2  -2        226.10        230.74         6.82 o                         
 -13   2  -2         12.31         13.28         2.40 o                         
 -12   2  -2        126.72        125.15         4.62 o                         
 -11   2  -2        193.42        184.82         8.65 o                         
 -10   2  -2        165.54        165.95         6.99 o                         
  -9   2  -2        196.98        195.77         9.99 o                         
  -8   2  -2        165.28        132.97        17.62 o                         
  -7   2  -2        223.78        223.51        20.94 o                         
  -6   2  -2         21.29         55.27        12.09 o                         
  -5   2  -2       1349.85       1247.15        34.64 o                         
  -4   2  -2       1754.40       1999.07        41.56 o                         
  -3   2  -2       1850.39       1845.76        37.75 o                         
  -2   2  -2        856.64        960.53        20.54 o                         
  -1   2  -2       1367.49       1279.75        22.61 o                         
   0   2  -2       1595.74       1671.74        27.80 o                         
   1   2  -2        551.38        556.56         9.12 o                         
   2   2  -2        229.97        192.86         5.37 o                         
   3   2  -2        245.85        258.02        26.55 o                         
   4   2  -2       1196.44       1289.28        42.22 o                         
   5   2  -2        468.36        474.85        21.70 o                         
   6   2  -2        605.66        625.83        28.96 o                         
   7   2  -2        458.11        519.32        19.19 o                         
   8   2  -2        159.81        163.73        16.66 o                         
   9   2  -2        209.75        218.90        14.56 o                         
  10   2  -2        602.18        526.07        57.46 o                         
  11   2  -2        480.67        449.81        51.77 o                         
  12   2  -2        155.80        170.97        10.47 o                         
  13   2  -2        202.86        205.62        15.22 o                         
  14   2  -2        300.52        313.74        22.33 o                         
  15   2  -2        145.21        173.71        10.85 o                         
  16   2  -2         50.82         59.43         5.26 o                         
  17   2  -2         78.42         89.03         9.21 o                         
 -17   3  -2         27.03         17.95         1.99 o                         
 -16   3  -2         47.59         48.08         2.67 o                         
 -15   3  -2         10.58         12.28         2.60 o                         
 -14   3  -2         12.67          9.16         3.10 o                         
 -13   3  -2        270.24        282.24         9.66 o                         
 -12   3  -2        155.48        150.42         4.86 o                         
 -11   3  -2         54.20         47.68         3.07 o                         
 -10   3  -2        213.77        210.65         6.61 o                         
  -9   3  -2        267.05        283.10         9.26 o                         
  -8   3  -2        529.30        545.29        13.53 o                         
  -7   3  -2        151.12        155.70         9.19 o                         
  -6   3  -2        125.94        124.40         7.74 o                         
  -5   3  -2        493.62        544.88        18.08 o                         
  -4   3  -2        130.00        126.24         7.34 o                         
  -3   3  -2        264.78        318.02        11.74 o                         
  -2   3  -2        316.14        341.26         8.88 o                         
  -1   3  -2         65.98         87.18         3.68 o                         
   0   3  -2        743.80        849.56        17.68 o                         
   1   3  -2        159.56        165.33        19.77 o                         
   2   3  -2        308.09        330.75         9.81 o                         
   3   3  -2       1154.62       1189.68        34.78 o                         
   4   3  -2        116.94        113.56         4.40 o                         
   5   3  -2         49.93         52.58         3.94 o                         
   6   3  -2        646.17        727.48        48.56 o                         
   7   3  -2        235.72        237.07        22.40 o                         
   8   3  -2        338.54        306.58        16.86 o                         
   9   3  -2         43.04         45.66         5.50 o                         
  10   3  -2         98.69        103.73         5.90 o                         
  11   3  -2        118.79        118.43         6.70 o                         
  12   3  -2        177.36        189.21         7.94 o                         
  13   3  -2        213.66        227.99        15.32 o                         
  14   3  -2         23.00         25.00         5.17 o                         
  15   3  -2         11.53         15.99         4.62 o                         
  16   3  -2          5.30          5.58         3.07 o                         
  17   3  -2         21.54         11.90         6.89 o                         
 -15   4  -2         26.28         22.26         2.66 o                         
 -14   4  -2         18.96         18.44         2.53 o                         
 -13   4  -2         57.42         63.59         4.81 o                         
 -12   4  -2         76.02         65.06         4.77 o                         
 -11   4  -2        109.85        102.96         5.23 o                         
 -10   4  -2         80.40         75.92         4.03 o                         
  -9   4  -2        249.23        240.87         7.99 o                         
  -8   4  -2         33.93         44.19         3.90 o                         
  -7   4  -2         49.53         46.43         3.81 o                         
  -6   4  -2         53.59         51.01         3.82 o                         
  -5   4  -2        126.03        127.75         4.87 o                         
  -4   4  -2        387.61        398.01        10.44 o                         
  -3   4  -2        329.17        361.94        15.64 o                         
  -2   4  -2        129.72        159.38         5.77 o                         
  -1   4  -2        111.78        127.42         4.98 o                         
   0   4  -2        372.79        386.11        19.24 o                         
   1   4  -2        105.72        105.02        11.48 o                         
   2   4  -2         66.12         76.07         5.56 o                         
   3   4  -2         40.09         45.88         4.75 o                         
   4   4  -2         73.51         74.29         3.86 o                         
   5   4  -2         58.53         59.57         5.28 o                         
   6   4  -2        183.81        191.03         8.06 o                         
   7   4  -2        179.46        185.79         7.63 o                         
   8   4  -2         63.04         73.54         8.41 o                         
   9   4  -2        195.20        190.52         7.53 o                         
  10   4  -2        199.93        199.10         8.67 o                         
  11   4  -2         80.15         82.93         6.44 o                         
  12   4  -2         36.13         47.07         4.91 o                         
  13   4  -2        105.67        101.73         6.13 o                         
  14   4  -2         42.54         42.67         5.18 o                         
  15   4  -2         14.73         14.29         2.75 o                         
 -14   5  -2          4.59          3.08         2.35 o                         
 -13   5  -2         17.16         16.84         2.96 o                         
 -12   5  -2         74.45         72.51         5.35 o                         
 -11   5  -2         25.23         27.47         3.82 o                         
 -10   5  -2         54.22         67.76         4.65 o                         
  -9   5  -2        117.76        141.86         7.00 o                         
  -8   5  -2        379.60        418.65        11.63 o                         
  -7   5  -2        180.28        192.49         7.10 o                         
  -6   5  -2         67.05         78.14         4.18 o                         
  -5   5  -2        617.04        689.66        16.08 o                         
  -4   5  -2         89.72        107.41         4.48 o                         
  -3   5  -2         55.52         65.12         4.02 o                         
  -2   5  -2        436.34        438.68        13.91 o                         
  -1   5  -2        407.18        365.37        10.15 o                         
   0   5  -2        383.03        376.75         7.90 o                         
   1   5  -2         85.90         69.91         4.09 o                         
   2   5  -2        693.01        663.62        19.38 o                         
   3   5  -2        526.70        480.72        10.64 o                         
   4   5  -2        215.76        204.78         6.75 o                         
   5   5  -2        221.50        232.72         8.01 o                         
   6   5  -2        139.37        164.32        10.58 o                         
   7   5  -2        190.74        211.36         8.07 o                         
   8   5  -2        396.70        430.18        13.42 o                         
   9   5  -2        318.88        353.72        12.39 o                         
  10   5  -2        155.34        191.43         7.49 o                         
  11   5  -2        101.98        122.33         6.30 o                         
  12   5  -2         35.99         36.58         3.95 o                         
  13   5  -2         22.36         21.98         6.19 o                         
  14   5  -2         19.59         21.40         4.16 o                         
 -11   6  -2        176.56        167.52        11.49 o                         
 -10   6  -2        186.74        197.06         8.25 o                         
  -9   6  -2        144.36        145.84         7.88 o                         
  -8   6  -2        148.97        154.82        10.93 o                         
  -7   6  -2        288.01        326.93        10.52 o                         
  -6   6  -2        552.60        601.66        15.66 o                         
  -5   6  -2        279.47        266.98         9.72 o                         
  -4   6  -2        309.52        296.73         8.69 o                         
  -3   6  -2        508.97        519.36        13.24 o                         
  -2   6  -2        768.42        746.56        15.69 o                         
  -1   6  -2        565.04        556.44        11.94 o                         
   0   6  -2        510.35        543.37        11.73 o                         
   1   6  -2        562.17        614.48        12.97 o                         
   2   6  -2        401.67        428.13        10.46 o                         
   3   6  -2        456.31        485.20        13.49 o                         
   4   6  -2        353.43        383.84        11.97 o                         
   5   6  -2        286.21        323.11        10.94 o                         
   6   6  -2        394.72        474.50        14.77 o                         
   7   6  -2        234.15        258.29        11.80 o                         
   8   6  -2        330.00        368.69        17.49 o                         
   9   6  -2        263.04        310.56        13.69 o                         
  10   6  -2         34.14         54.14         6.33 o                         
  11   6  -2         73.22         91.08        10.84 o                         
  -8   7  -2        217.86        174.33        10.99 o                         
  -7   7  -2        149.18        154.46         7.97 o                         
  -6   7  -2        234.54        224.21        13.81 o                         
  -5   7  -2        378.13        427.02        13.29 o                         
  -4   7  -2        312.20        340.15        14.11 o                         
  -3   7  -2        416.83        325.70       192.82 o                         
  -2   7  -2        366.38          4.60         5.57 o                         
  -1   7  -2        207.29          2.69         4.21 o                         
   0   7  -2        387.89        377.50        23.57 o                         
   1   7  -2        513.28        382.41       215.11 o                         
   2   7  -2        419.62        425.35        15.60 o                         
   3   7  -2        358.14        378.90        14.78 o                         
   4   7  -2        395.47        448.46        19.55 o                         
   5   7  -2        255.05        265.42        11.80 o                         
   6   7  -2        242.53        246.51        17.00 o                         
   7   7  -2        215.39        246.52        13.24 o                         
   8   7  -2         68.17         59.19        10.58 o                         
 -18   1  -1         19.22         21.46         1.82 o                         
 -17   1  -1         43.61         43.72         2.85 o                         
 -16   1  -1         71.80         85.21         3.69 o                         
 -15   1  -1         62.61         69.78         3.56 o                         
 -14   1  -1        137.63        138.74         6.08 o                         
 -13   1  -1         59.90         73.93         4.25 o                         
 -12   1  -1         68.67         74.75         3.90 o                         
 -11   1  -1        159.06        157.03         6.64 o                         
 -10   1  -1         30.60         26.89         5.11 o                         
  -9   1  -1        317.47        263.70        19.37 o                         
  -8   1  -1        309.93        254.37        15.84 o                         
  -7   1  -1        231.37        216.69        15.70 o                         
  -6   1  -1        427.59        344.70        19.82 o                         
  -5   1  -1       1929.06       1803.92        55.97 o                         
  -4   1  -1        417.94        379.40        17.75 o                         
  -3   1  -1        131.28        121.05         6.89 o                         
  -2   1  -1        284.43        297.98        15.69 o                         
  -1   1  -1       8796.65       8894.32       124.42 o                         
   0   1  -1        945.67        953.14        14.67 o                         
   1   1  -1        466.66        431.09         9.56 o                         
   2   1  -1       1819.88       1685.51        63.88 o                         
   3   1  -1       1047.44       1137.75        44.47 o                         
   4   1  -1        960.43       1002.44        39.95 o                         
   5   1  -1        534.26        544.52        23.74 o                         
   6   1  -1        889.17       1002.12        40.64 o                         
   7   1  -1        299.35        347.19        13.28 o                         
   8   1  -1         90.23         89.59         7.48 o                         
   9   1  -1        377.38        443.47        21.09 o                         
  11   1  -1         78.62         76.43        10.77 o                         
  12   1  -1        259.08        267.99        22.32 o                         
  13   1  -1        212.05        240.24        13.97 o                         
  14   1  -1        577.18        669.80        26.13 o                         
  15   1  -1         33.68         28.75         8.59 o                         
  16   1  -1         20.32         14.58         3.81 o                         
  17   1  -1          9.78         19.12         7.73 o                         
  18   1  -1          5.37          7.16         5.08 o                         
 -18   2  -1          5.97          6.00         1.92 o                         
 -17   2  -1         46.21         50.14         4.87 o                         
 -16   2  -1         93.56        100.92         4.34 o                         
 -15   2  -1        134.53        135.70         6.25 o                         
 -14   2  -1         70.03         69.94         3.61 o                         
 -13   2  -1        621.47        657.86        13.30 o                         
 -12   2  -1        838.23        881.54        16.99 o                         
 -11   2  -1        182.31        186.75         6.64 o                         
 -10   2  -1        655.13        623.13        30.05 o                         
  -9   2  -1        722.80        642.61        63.49 o                         
  -8   2  -1        476.75        451.84        18.56 o                         
  -7   2  -1        662.39        637.19        22.15 o                         
  -6   2  -1       1817.51       1948.66        84.40 o                         
  -5   2  -1       1996.95       2062.90        86.53 o                         
  -4   2  -1        709.04        641.30        32.22 o                         
  -3   2  -1       2037.97       2061.59        48.09 o                         
  -2   2  -1       2833.45       2897.73        53.05 o                         
  -1   2  -1       3787.63       3925.34        64.79 o                         
   0   2  -1       1283.03       1386.60        31.09 o                         
   1   2  -1       1578.61       1491.31        45.49 o                         
   2   2  -1       3249.98       3238.90       119.23 o                         
   3   2  -1       2630.87       2779.86        74.18 o                         
   4   2  -1        751.30        786.91        34.25 o                         
   5   2  -1        417.17        421.77        24.47 o                         
   6   2  -1        767.78        828.81        39.12 o                         
   7   2  -1        960.91        926.55        29.72 o                         
   8   2  -1        608.13        677.50        23.59 o                         
   9   2  -1        474.27        472.82        18.49 o                         
  10   2  -1       1196.95       1263.05        43.33 o                         
  11   2  -1        138.87        129.52        11.78 o                         
  12   2  -1         62.61         58.56        10.08 o                         
  13   2  -1        314.05        350.02        27.54 o                         
  14   2  -1        211.37        240.29        11.50 o                         
  15   2  -1        182.98        199.74        11.59 o                         
  16   2  -1        104.76        117.22        11.44 o                         
  17   2  -1        138.11        164.78        12.10 o                         
 -17   3  -1        115.35         94.95         4.36 o                         
 -16   3  -1         99.09         94.55         4.18 o                         
 -15   3  -1        362.78        359.47         9.51 o                         
 -14   3  -1        414.65        445.58        10.36 o                         
 -13   3  -1        290.52        297.79        10.18 o                         
 -12   3  -1        264.24        257.42         6.42 o                         
 -11   3  -1        617.18        643.73        11.55 o                         
 -10   3  -1        631.47        643.56        15.16 o                         
  -9   3  -1        702.41        718.87        20.48 o                         
  -8   3  -1       1283.47       1279.53        56.70 o                         
  -7   3  -1       1302.33       1350.44        63.40 o                         
  -6   3  -1        734.38        744.92        22.30 o                         
  -5   3  -1        737.23        770.90        22.00 o                         
  -4   3  -1       1807.04       1838.71       125.69 o                         
  -3   3  -1       2149.75       2429.70        51.11 o                         
  -2   3  -1       1060.92       1094.73        22.35 o                         
  -1   3  -1        198.21        195.99         7.07 o                         
   0   3  -1       2042.73       2147.96        48.11 o                         
   1   3  -1       3904.70       3864.60       166.82 o                         
   2   3  -1       2149.34       2011.98        57.32 o                         
   3   3  -1       1128.58        997.59        45.52 o                         
   4   3  -1       2710.30       2670.58       199.07 o                         
   5   3  -1       3100.39       3062.62        85.16 o                         
   6   3  -1       1396.62       1388.68        38.45 o                         
   7   3  -1       1374.24       1341.13        46.76 o                         
   8   3  -1        974.39        988.59        48.10 o                         
   9   3  -1        222.74        212.30         8.32 o                         
  10   3  -1        181.28        179.62         7.05 o                         
  11   3  -1       1171.39       1224.97        35.27 o                         
  12   3  -1        761.71        786.05        27.92 o                         
  13   3  -1        165.84        164.22         9.96 o                         
  14   3  -1         71.93         61.07         7.38 o                         
  15   3  -1        431.95        485.09        25.18 o                         
  16   3  -1        178.23        170.11        11.50 o                         
  17   3  -1         25.14         26.61         7.44 o                         
 -16   4  -1         76.35         51.32         5.32 o                         
 -15   4  -1         95.72        103.63         4.90 o                         
 -14   4  -1        106.87         96.20         7.30 o                         
 -13   4  -1        110.83         99.29         5.62 o                         
 -12   4  -1        279.24        284.12         7.95 o                         
 -11   4  -1        652.20        616.06        15.56 o                         
 -10   4  -1        470.22        440.11        11.69 o                         
  -9   4  -1        508.28        518.63        14.38 o                         
  -8   4  -1        494.48        513.51        13.66 o                         
  -7   4  -1        927.45        916.48        18.01 o                         
  -6   4  -1        857.45        913.61        27.49 o                         
  -5   4  -1       1045.59       1063.04        41.47 o                         
  -4   4  -1       1962.49       2001.33        72.46 o                         
  -3   4  -1       1429.68       1425.55        57.08 o                         
  -2   4  -1       2126.16       2289.31        68.06 o                         
  -1   4  -1       2689.59       2692.89       104.03 o                         
   0   4  -1       1703.95       1677.90        61.61 o                         
   1   4  -1       1388.24       1334.95        33.77 o                         
   2   4  -1        860.21        821.65        22.89 o                         
   3   4  -1        862.89        832.23        23.31 o                         
   4   4  -1        830.09        781.49        37.77 o                         
   5   4  -1        674.97        626.52        24.57 o                         
   6   4  -1       1062.33        999.45        37.40 o                         
   7   4  -1        875.10        916.01        32.22 o                         
   8   4  -1        916.91        922.72        21.68 o                         
   9   4  -1       1426.19       1432.26        30.31 o                         
  10   4  -1        462.37        512.51        14.50 o                         
  11   4  -1        328.17        383.81        13.18 o                         
  12   4  -1        392.22        401.12        13.03 o                         
  13   4  -1        259.03        283.53        10.97 o                         
  14   4  -1        349.36        369.98        14.34 o                         
  15   4  -1        170.32        174.84        17.46 o                         
  16   4  -1        111.07         92.03        10.18 o                         
 -14   5  -1         87.47         85.40         5.29 o                         
 -13   5  -1        157.20        157.74         6.56 o                         
 -12   5  -1        243.10        237.21         8.45 o                         
 -11   5  -1        219.10        237.52         8.38 o                         
 -10   5  -1        223.52        245.54         8.65 o                         
  -9   5  -1        185.52        210.40         8.23 o                         
  -8   5  -1        442.13        438.56        10.14 o                         
  -7   5  -1        796.68        794.57        16.39 o                         
  -6   5  -1        822.80        832.13        16.10 o                         
  -5   5  -1        819.62        860.61        14.76 o                         
  -4   5  -1        585.71        629.80        19.13 o                         
  -3   5  -1        515.16        509.63        12.07 o                         
  -2   5  -1        457.40        414.89         9.45 o                         
  -1   5  -1        553.78        532.15        12.55 o                         
   0   5  -1        746.56        732.79        12.47 o                         
   1   5  -1        369.07        384.22         8.38 o                         
   2   5  -1        561.34        544.98        11.19 o                         
   3   5  -1       1637.21       1599.63        25.20 o                         
   4   5  -1       1316.41       1237.83        20.82 o                         
   5   5  -1        493.36        486.42        17.51 o                         
   6   5  -1        203.35        209.92         9.84 o                         
   7   5  -1        142.75        158.81         8.14 o                         
   8   5  -1        253.31        286.30         9.92 o                         
   9   5  -1        272.32        303.47        10.57 o                         
  10   5  -1        263.82        290.78         9.58 o                         
  11   5  -1        101.06        127.01         6.65 o                         
  12   5  -1         73.65         83.96         5.51 o                         
  13   5  -1        164.72        171.68        10.82 o                         
  14   5  -1        117.38         91.74        20.77 o                         
 -12   6  -1         27.90         25.20         4.14 o                         
 -11   6  -1         41.87         49.79         5.06 o                         
 -10   6  -1        138.69        145.99         9.00 o                         
  -9   6  -1        154.46        170.42         7.38 o                         
  -8   6  -1         70.70         90.23         8.20 o                         
  -7   6  -1         13.35         17.35         4.26 o                         
  -6   6  -1        191.60        191.69         7.27 o                         
  -5   6  -1        185.24        184.36         6.81 o                         
  -4   6  -1        190.99        190.78         8.05 o                         
  -3   6  -1        257.61        237.61         8.37 o                         
  -2   6  -1        234.10        252.90         8.57 o                         
  -1   6  -1        202.22        213.89         7.28 o                         
   0   6  -1        225.70        258.67         7.97 o                         
   1   6  -1        300.22        285.58         8.38 o                         
   2   6  -1        405.60        422.31        12.12 o                         
   3   6  -1        410.64        434.01        10.93 o                         
   4   6  -1         66.62         74.02         5.71 o                         
   5   6  -1        246.59        278.40         9.87 o                         
   6   6  -1        477.46        513.51        23.02 o                         
   7   6  -1        284.63        294.21        13.39 o                         
   8   6  -1        199.02        231.48        10.71 o                         
   9   6  -1         62.20         71.35         5.73 o                         
  10   6  -1         67.73         77.71         6.97 o                         
  11   6  -1        123.69        130.75        16.13 o                         
  12   6  -1         99.83         93.61         7.33 o                         
  -8   7  -1         24.21         20.64         3.71 o                         
  -7   7  -1         64.27         54.81         5.40 o                         
  -6   7  -1         99.85         91.15         5.80 o                         
  -5   7  -1          0.89          4.19         3.10 o                         
  -4   7  -1         41.56         52.38         4.54 o                         
  -3   7  -1         86.59         87.30         5.50 o                         
  -2   7  -1         82.10         83.24         5.34 o                         
  -1   7  -1         31.72         30.43         4.78 o                         
   0   7  -1         18.59         19.50         4.42 o                         
   1   7  -1         13.31         14.85         4.93 o                         
   2   7  -1         46.52         38.55         5.96 o                         
   3   7  -1        145.64        140.30         8.58 o                         
   4   7  -1         26.51         21.92         5.70 o                         
   5   7  -1         11.40          5.95         4.86 o                         
   6   7  -1          3.22          1.38         4.16 o                         
   7   7  -1         13.69         10.68         5.87 o                         
   8   7  -1         13.65         12.87        11.11 o                         
 -18   0   0         43.96         47.23         7.01 o                         
 -17   0   0         75.89         79.05         6.32 o                         
 -16   0   0        467.36        568.93        19.25 o                         
 -15   0   0        532.76        670.03        24.56 o                         
 -14   0   0        530.32        637.26        30.09 o                         
 -13   0   0        570.41        626.66        30.37 o                         
 -12   0   0        191.88        178.29        10.33 o                         
 -11   0   0       1635.60       1754.03        57.36 o                         
 -10   0   0       2032.74       2036.85        53.82 o                         
  -9   0   0        946.11        892.71        28.56 o                         
  -8   0   0       1547.97       1388.28        38.46 o                         
  -7   0   0       3000.71       2691.32        64.92 o                         
  -6   0   0       2088.33       1718.22        43.38 o                         
  -5   0   0       2323.35       1890.46        45.93 o                         
  -4   0   0       5487.45       4301.60        94.99 o                         
  -3   0   0       7253.05       5599.21       148.47 o                         
  -2   0   0       1484.87       1248.77        35.34 o                         
   1   0   0       6245.42       5342.49       137.45 o                         
   2   0   0       1601.80       1662.61        43.86 o                         
   3   0   0       7233.65       7222.35       186.02 o                         
   4   0   0       5654.29       6169.38       159.23 o                         
   5   0   0       2317.20       2650.00       170.97 o                         
   6   0   0       2104.47       2279.32        84.86 o                         
   7   0   0       2975.39       3466.41       128.06 o                         
  11   0   0       1657.43       1818.00        84.62 o                         
  12   0   0        179.72        190.00        11.45 o                         
  13   0   0        548.59        596.04        23.46 o                         
  14   0   0        522.74        616.35        72.43 o                         
  15   0   0        529.58        721.80        41.97 o                         
  16   0   0        457.60        617.63        35.74 o                         
  17   0   0         77.03         86.51        11.84 o                         
 -18   1   0         98.74         98.38         4.96 o                         
 -17   1   0        105.57        112.32         4.39 o                         
 -16   1   0         63.56         77.28         4.58 o                         
 -15   1   0        128.20        130.45         6.48 o                         
 -14   1   0        259.92        280.79         9.42 o                         
 -13   1   0        208.83        212.07         6.42 o                         
 -12   1   0        342.86        355.75         8.56 o                         
 -11   1   0        932.84        860.99        19.75 o                         
 -10   1   0        586.79        560.99        22.80 o                         
  -9   1   0        899.17        786.62        45.67 o                         
  -8   1   0       1571.10       1286.87        78.10 o                         
  -7   1   0        268.46        213.10        11.48 o                         
  -6   1   0       1539.69       1192.26        55.55 o                         
  -5   1   0       3403.76       3067.66        70.68 o                         
  -4   1   0       3445.31       3168.24        71.70 o                         
  -3   1   0       3186.56       3130.22        92.30 o                         
  -2   1   0       2293.98       2307.39        62.43 o                         
  -1   1   0        484.96        474.56        49.31 o                         
   0   1   0       1641.29       1610.82        42.32 o                         
   1   1   0        547.87        575.89        18.24 o                         
   2   1   0       2266.28       2234.19        59.83 o                         
   3   1   0       3160.57       2980.17       112.38 o                         
   4   1   0       3366.03       3360.56       126.43 o                         
   5   1   0       3438.55       3490.22       131.06 o                         
   6   1   0       1562.68       1515.85        42.95 o                         
   7   1   0        256.18        255.79         9.02 o                         
   8   1   0       1579.90       1604.50        45.99 o                         
   9   1   0        870.96        883.42        36.91 o                         
  11   1   0        913.98        750.16        44.16 o                         
  12   1   0        346.17        328.08        26.98 o                         
  13   1   0        216.01        264.05        22.19 o                         
  14   1   0        264.93        288.21        14.57 o                         
  15   1   0        136.03        161.69        14.82 o                         
  16   1   0         68.18         73.57        11.28 o                         
  17   1   0        106.44        133.04         9.42 o                         
 -18   2   0         25.32         22.62         2.59 o                         
 -17   2   0         58.19         59.28         3.75 o                         
 -16   2   0         86.29         96.58         4.49 o                         
 -15   2   0        177.69        175.61         5.49 o                         
 -14   2   0        117.60        120.42         4.54 o                         
 -13   2   0        301.39        317.16         8.76 o                         
 -12   2   0        930.39        990.30        16.79 o                         
 -11   2   0        239.70        235.06         5.76 o                         
 -10   2   0        375.96        390.59         9.54 o                         
  -9   2   0       1097.81       1149.87        39.35 o                         
  -8   2   0        708.79        602.11        80.95 o                         
  -7   2   0       1710.26       1727.10        55.01 o                         
  -6   2   0       1283.97       1321.43        43.37 o                         
  -5   2   0        706.51        743.25        21.77 o                         
  -4   2   0        230.56        215.26        35.36 o                         
  -3   2   0       1695.51       1672.46       147.82 o                         
  -2   2   0       3683.95       4000.55        85.39 o                         
  -1   2   0       2843.09       3039.49        55.10 o                         
   0   2   0        722.28        743.07        38.91 o                         
   1   2   0       2823.31       2850.89       106.47 o                         
   2   2   0       3662.00       3568.10        96.44 o                         
   3   2   0       1687.25       1510.64        43.01 o                         
   4   2   0        226.02        217.05        20.28 o                         
   5   2   0        675.85        682.49        22.47 o                         
   6   2   0       1274.98       1395.49        33.91 o                         
   7   2   0       1721.87       1868.85        63.42 o                         
   8   2   0        699.09        746.96        25.31 o                         
   9   2   0       1109.67       1170.79        36.72 o                         
  10   2   0        383.45        400.91        12.46 o                         
  11   2   0        255.85        247.53        13.08 o                         
  12   2   0        935.99        966.81        36.96 o                         
  13   2   0        310.12        379.03        63.11 o                         
  14   2   0        115.68        129.71        10.99 o                         
  15   2   0        165.62        179.75        12.39 o                         
  16   2   0         87.40         90.24        21.27 o                         
  17   2   0         59.55         64.04         7.55 o                         
  18   2   0         26.74         21.51         4.69 o                         
 -17   3   0         47.30         44.88         3.79 o                         
 -16   3   0         27.25         25.27         2.52 o                         
 -15   3   0         89.49         86.19         4.16 o                         
 -14   3   0          8.87          5.91         2.88 o                         
 -13   3   0         50.15         47.43         3.73 o                         
 -12   3   0         69.22         62.26         3.40 o                         
 -11   3   0        315.34        320.75         7.31 o                         
 -10   3   0        169.85        168.17         5.43 o                         
  -9   3   0         23.96         27.05         3.17 o                         
  -8   3   0          4.81          2.01         2.50 o                         
  -7   3   0          5.73          5.14         4.04 o                         
  -6   3   0        144.44        126.84        17.45 o                         
  -5   3   0        145.80        154.26        10.72 o                         
  -4   3   0        159.15        141.79         6.91 o                         
  -3   3   0        238.59        271.38         7.96 o                         
  -2   3   0        392.32        477.74        11.63 o                         
  -1   3   0        505.23        537.28        14.55 o                         
   0   3   0          9.10         14.45         2.72 o                         
   1   3   0        502.49        431.67        25.33 o                         
   2   3   0        408.53        436.26        17.42 o                         
   3   3   0        251.79        238.81         8.90 o                         
   4   3   0        158.93        139.00         6.05 o                         
   5   3   0        152.95        160.95         7.67 o                         
   6   3   0        140.06        140.58         7.66 o                         
   7   3   0          4.35          6.28         4.63 o                         
   8   3   0          6.16          4.53         4.11 o                         
   9   3   0         27.21         29.52         3.68 o                         
  10   3   0        171.37        174.06         7.16 o                         
  11   3   0        305.32        311.81        11.19 o                         
  12   3   0         66.05         58.18         7.19 o                         
  15   3   0         93.16         75.34         8.50 o                         
  16   3   0         27.03         23.49         4.25 o                         
  17   3   0         46.39         54.65         7.35 o                         
 -16   4   0         51.65         32.55         7.98 o                         
 -15   4   0          4.71          3.67         2.50 o                         
 -14   4   0          6.33          5.41         2.45 o                         
 -13   4   0         26.79         25.60         3.32 o                         
 -12   4   0         45.20         45.19         4.25 o                         
 -11   4   0         41.75         42.65         4.69 o                         
 -10   4   0          4.86          1.78         2.71 o                         
  -9   4   0        249.29        244.69         9.09 o                         
  -8   4   0        157.39        159.82         7.33 o                         
  -7   4   0         10.45         10.91         2.90 o                         
  -6   4   0         58.37         55.89         3.83 o                         
  -5   4   0         16.45         16.94         3.18 o                         
  -4   4   0         42.91         46.94         5.81 o                         
  -3   4   0        404.61        408.96        28.11 o                         
  -2   4   0        290.96        316.46         9.16 o                         
  -1   4   0         55.49         61.07         5.50 o                         
   0   4   0          0.13          3.60         3.76 o                         
   1   4   0         54.33         56.57         5.51 o                         
   2   4   0        297.31        312.02        14.27 o                         
   3   4   0        412.49        401.16        27.51 o                         
   4   4   0         41.35         41.25         6.51 o                         
   5   4   0         17.33         18.07         3.51 o                         
   6   4   0         57.06         61.29         5.20 o                         
   7   4   0          9.06         11.25         4.28 o                         
   8   4   0        158.82        158.05         7.71 o                         
   9   4   0        254.50        262.49         9.84 o                         
  10   4   0          5.68          3.16         3.51 o                         
  11   4   0         40.58         36.07         5.58 o                         
  12   4   0         47.66         53.43         6.57 o                         
  13   4   0         28.59         34.43         5.35 o                         
  14   4   0          6.53          7.63         4.16 o                         
  15   4   0          5.38          4.85         3.02 o                         
  16   4   0         50.73         41.56         7.42 o                         
 -14   5   0        135.89        119.32        13.48 o                         
 -13   5   0        255.08        266.57         7.48 o                         
 -12   5   0        167.50        186.44         6.14 o                         
 -11   5   0         84.96         91.05         6.14 o                         
 -10   5   0        253.21        237.05         9.95 o                         
  -9   5   0        134.28        128.10         6.48 o                         
  -8   5   0         37.80         36.32         3.81 o                         
  -7   5   0        158.75        178.37         6.88 o                         
  -6   5   0        276.98        288.92        10.91 o                         
  -5   5   0        491.65        479.80        18.38 o                         
  -4   5   0        258.93        241.72         8.11 o                         
  -3   5   0        486.33        492.27        13.73 o                         
  -2   5   0        495.57        506.84        13.38 o                         
  -1   5   0        262.19        243.30         6.10 o                         
   0   5   0        394.58        410.81         8.22 o                         
   1   5   0        262.75        248.38         6.65 o                         
   2   5   0        487.08        493.00        10.48 o                         
   3   5   0        466.60        483.03        11.83 o                         
   4   5   0        272.72        253.00         9.71 o                         
   5   5   0        499.16        495.62        13.49 o                         
   6   5   0        271.25        301.11        12.74 o                         
   7   5   0        165.66        177.85         8.18 o                         
   8   5   0         35.67         32.42         5.20 o                         
   9   5   0        127.30        141.80         9.35 o                         
  10   5   0        248.85        264.09         9.11 o                         
  11   5   0         83.99         89.56         5.29 o                         
  12   5   0        164.96        169.58         8.94 o                         
  13   5   0        251.82        244.60        15.99 o                         
  14   5   0        135.35        145.25        12.68 o                         
 -12   6   0         49.25         41.63         5.03 o                         
 -11   6   0        222.18        222.41        10.17 o                         
 -10   6   0        291.92        319.83         9.95 o                         
  -9   6   0        275.50        290.07         9.94 o                         
  -8   6   0        282.55        329.33        11.41 o                         
  -7   6   0        325.18        360.02        14.55 o                         
  -6   6   0        265.92        279.83        11.02 o                         
  -5   6   0        303.73        341.51        12.40 o                         
  -4   6   0        802.48        895.19        19.83 o                         
  -3   6   0        307.14        351.68        10.48 o                         
  -2   6   0        278.20        265.01         8.49 o                         
  -1   6   0        670.29        688.02        13.54 o                         
   0   6   0        442.87        421.94        10.87 o                         
   1   6   0        669.75        660.12        13.66 o                         
   2   6   0        284.71        269.15         7.25 o                         
   3   6   0        317.59        363.76        10.80 o                         
   4   6   0        789.36        907.20        23.28 o                         
   5   6   0        296.45        347.53        13.75 o                         
   6   6   0        268.55        292.19        16.16 o                         
   7   6   0        324.57        391.07        17.43 o                         
   8   6   0        281.74        362.16        13.95 o                         
   9   6   0        272.59        311.63        12.58 o                         
  10   6   0        299.72        333.28        16.58 o                         
  11   6   0        227.08        246.04        11.04 o                         
  12   6   0         48.15         44.06         4.94 o                         
  -8   7   0        151.18        128.20         9.99 o                         
  -7   7   0        433.93        468.36        21.98 o                         
  -6   7   0        413.06        438.92        12.61 o                         
  -5   7   0        330.06        349.43         9.88 o                         
  -4   7   0        373.12        390.35        11.37 o                         
  -3   7   0        333.35        334.26        10.77 o                         
  -2   7   0        392.68        450.32        13.01 o                         
  -1   7   0        400.01        427.93        11.74 o                         
   0   7   0        393.49        440.00        13.50 o                         
   1   7   0        392.58        423.60        13.18 o                         
   2   7   0        394.12        434.19        13.44 o                         
   3   7   0        334.13        354.97        12.86 o                         
   4   7   0        372.85        398.07        14.21 o                         
   5   7   0        329.55        346.03        19.79 o                         
   6   7   0        418.64        432.44        28.67 o                         
   7   7   0        434.91        438.85        19.04 o                         
   8   7   0        150.10        152.45         9.75 o                         
 -18   1   1          4.84          6.45         1.70 o                         
 -17   1   1          8.61         14.67         2.46 o                         
 -16   1   1         17.95         18.19         3.52 o                         
 -15   1   1         32.20         34.18         4.08 o                         
 -14   1   1        564.21        592.88        14.72 o                         
 -13   1   1        212.85        225.71         7.34 o                         
 -12   1   1        266.97        251.60         7.37 o                         
 -11   1   1         72.07         67.70         3.72 o                         
 -10   1   1        497.12        543.41        18.79 o                         
  -9   1   1        378.01        392.01        13.59 o                         
  -8   1   1         93.85         81.01         5.65 o                         
  -7   1   1        313.03        291.06        12.21 o                         
  -6   1   1        893.04        761.74        45.53 o                         
  -5   1   1        543.39        443.44        34.86 o                         
  -4   1   1        986.21        915.67        82.13 o                         
  -3   1   1       1008.24       1123.65        26.69 o                         
  -2   1   1       1879.82       1984.34        43.79 o                         
  -1   1   1        434.92        427.55        10.73 o                         
   2   1   1        266.41        307.82        15.56 o                         
   3   1   1        143.39        157.97        11.73 o                         
   4   1   1        426.98        473.98        23.30 o                         
   5   1   1       1913.70       1935.28        54.04 o                         
   6   1   1        442.35        395.31        14.79 o                         
   7   1   1        240.14        238.83        10.65 o                         
   8   1   1        297.97        313.83        10.60 o                         
   9   1   1        322.37        331.96        22.34 o                         
  11   1   1        163.63        199.63        14.09 o                         
  12   1   1         66.40         93.32        13.69 o                         
  13   1   1         56.28         82.76        10.41 o                         
  14   1   1        132.53        147.15        12.75 o                         
  15   1   1         60.83         67.13         5.28 o                         
  16   1   1         71.13         31.20         6.02 o                         
  17   1   1         42.46         43.25         8.25 o                         
  18   1   1         19.24         11.28         5.18 o                         
 -18   2   1        156.07        129.98         5.53 o                         
 -17   2   1        139.67        149.04         4.57 o                         
 -16   2   1        109.05        106.52         4.20 o                         
 -15   2   1        194.53        211.32         6.01 o                         
 -14   2   1        223.92        242.11         7.18 o                         
 -13   2   1        322.54        350.61         8.86 o                         
 -12   2   1         52.71         46.73         3.06 o                         
 -11   2   1        144.34        148.60         4.61 o                         
 -10   2   1       1205.61       1220.84        23.80 o                         
  -9   2   1        466.96        399.01        30.92 o                         
  -8   2   1        611.38        638.03        19.95 o                         
  -7   2   1        971.02        899.25        23.93 o                         
  -6   2   1        743.21        643.73        70.68 o                         
  -5   2   1        408.85        435.66        16.83 o                         
  -4   2   1        780.75        858.66        26.06 o                         
  -3   2   1       2578.01       2897.89        73.88 o                         
  -2   2   1       3252.20       3241.23       275.50 o                         
  -1   2   1       1608.02       1567.42        62.98 o                         
   0   2   1       1271.12       1335.18        55.17 o                         
   1   2   1       3839.29       3974.94       147.84 o                         
   2   2   1       2837.91       2741.21        75.04 o                         
   3   2   1       2004.00       1943.28        55.00 o                         
   4   2   1        721.92        594.96        20.66 o                         
   5   2   1       1988.24       1836.79        53.18 o                         
   6   2   1       1819.10       1837.99        51.37 o                         
   7   2   1        684.18        649.35        25.30 o                         
   8   2   1        464.67        458.11        17.79 o                         
   9   2   1        734.91        763.48        26.08 o                         
  10   2   1        656.74        638.92        19.74 o                         
  11   2   1        184.06        184.96        14.87 o                         
  12   2   1        858.65        826.56        74.53 o                         
  13   2   1        620.38        770.04        61.37 o                         
  14   2   1         73.75         76.21        15.56 o                         
  15   2   1        146.87        145.82         9.17 o                         
  16   2   1         94.00         95.11         8.96 o                         
  18   2   1          6.67          3.46         4.39 o                         
 -17   3   1         23.67         18.05         2.74 o                         
 -16   3   1        176.32        169.78         8.27 o                         
 -15   3   1        416.50        433.57        10.23 o                         
 -14   3   1         63.59         60.85         4.13 o                         
 -13   3   1        169.35        167.19         6.69 o                         
 -12   3   1        755.97        767.36        16.68 o                         
 -11   3   1       1155.56       1219.18        22.34 o                         
 -10   3   1        179.99        158.44         5.29 o                         
  -9   3   1        230.13        212.54         6.40 o                         
  -8   3   1        956.73        944.19        45.62 o                         
  -7   3   1       1361.84       1383.02        35.84 o                         
  -6   3   1       1391.64       1512.79        37.43 o                         
  -5   3   1       3092.42       3638.12        78.54 o                         
  -4   3   1       2679.50       2373.87        69.84 o                         
  -3   3   1       1142.80        909.64        30.11 o                         
  -2   3   1       2153.11       2166.14       111.75 o                         
  -1   3   1       3926.00       4104.07       175.17 o                         
   0   3   1       2038.93       1767.65        92.65 o                         
   1   3   1        177.48        143.03        11.42 o                         
   2   3   1       1045.02        937.31        40.75 o                         
   3   3   1       2174.52       2109.63        73.53 o                         
   4   3   1       1811.77       1716.52        35.92 o                         
   5   3   1        689.84        635.88        16.33 o                         
   6   3   1        725.73        661.85        19.85 o                         
   7   3   1       1311.79       1316.26        34.14 o                         
   8   3   1       1268.75       1325.75        30.48 o                         
   9   3   1        687.87        710.19        19.85 o                         
  10   3   1        633.89        635.53        15.88 o                         
  11   3   1        588.66        615.17        22.56 o                         
  15   3   1        353.86        350.14        15.58 o                         
  16   3   1         91.31         76.55        12.82 o                         
 -16   4   1        111.03         79.02        14.58 o                         
 -15   4   1        177.30        141.37         7.09 o                         
 -14   4   1        356.34        349.94        18.53 o                         
 -13   4   1        256.61        257.45        12.99 o                         
 -12   4   1        397.72        370.91        14.69 o                         
 -11   4   1        336.46        338.40        14.78 o                         
 -10   4   1        469.65        509.59        15.62 o                         
  -9   4   1       1422.15       1408.95        37.95 o                         
  -8   4   1        916.40        896.53        24.76 o                         
  -7   4   1        884.90        900.19        32.64 o                         
  -6   4   1       1076.16        989.89        30.45 o                         
  -5   4   1        701.16        661.64        20.27 o                         
  -4   4   1        844.26        946.39        29.90 o                         
  -3   4   1        883.68        895.63        33.61 o                         
  -2   4   1        867.05        832.61        24.79 o                         
  -1   4   1       1357.67       1314.41        57.94 o                         
   0   4   1       1703.04       1489.46        65.40 o                         
   1   4   1       2700.94       2547.30        51.28 o                         
   2   4   1       2131.90       2108.86        43.61 o                         
   3   4   1       1441.53       1348.21        29.97 o                         
   4   4   1       1975.56       1841.79        45.13 o                         
   5   4   1       1075.07       1061.99        18.42 o                         
   6   4   1        858.22        915.16        18.51 o                         
   7   4   1        905.99        895.10        22.06 o                         
   8   4   1        514.63        557.81        14.32 o                         
   9   4   1        516.93        559.16        16.70 o                         
  10   4   1        478.87        461.88        12.57 o                         
  11   4   1        673.10        685.88        19.68 o                         
  12   4   1        287.48        334.03        18.37 o                         
  13   4   1        115.62        116.47        18.68 o                         
  14   4   1        105.83        105.52        13.76 o                         
  15   4   1         95.05         84.50         8.86 o                         
 -14   5   1        114.40         96.84         5.27 o                         
 -13   5   1        156.95        158.29         8.11 o                         
 -12   5   1         70.76         72.21         5.06 o                         
 -11   5   1        105.63        129.01         6.97 o                         
 -10   5   1        257.46        252.79         9.52 o                         
  -9   5   1        273.75        295.12         9.84 o                         
  -8   5   1        264.21        274.41        10.59 o                         
  -7   5   1        136.68        143.78         8.01 o                         
  -6   5   1        200.69        208.43        10.84 o                         
  -5   5   1        480.45        467.23        15.45 o                         
  -4   5   1       1296.97       1212.22        46.12 o                         
  -3   5   1       1622.10       1512.60        69.97 o                         
  -2   5   1        538.75        509.74        13.07 o                         
  -1   5   1        369.52        386.42        11.00 o                         
   0   5   1        756.59        756.27        18.84 o                         
   1   5   1        542.48        552.07        14.88 o                         
   2   5   1        453.13        427.96        12.72 o                         
   3   5   1        489.53        516.09        13.57 o                         
   4   5   1        555.02        594.89        14.00 o                         
   5   5   1        829.79        869.43        21.87 o                         
   6   5   1        834.91        880.54        24.16 o                         
   7   5   1        801.12        812.75        18.93 o                         
   8   5   1        443.77        461.19        13.07 o                         
   9   5   1        177.53        202.42        10.52 o                         
  10   5   1        212.91        234.03        10.74 o                         
  11   5   1        217.25        241.52        12.31 o                         
  12   5   1        239.62        218.96         9.90 o                         
  13   5   1        151.84        135.17        15.87 o                         
  14   5   1         82.31         85.48        11.68 o                         
 -12   6   1        101.46         82.90         6.78 o                         
 -11   6   1        124.19        114.70         5.01 o                         
 -10   6   1         64.61         60.39         4.41 o                         
  -9   6   1         59.76         57.32         4.11 o                         
  -8   6   1        196.43        208.08         8.23 o                         
  -7   6   1        283.24        276.20         9.88 o                         
  -6   6   1        477.15        508.30        21.94 o                         
  -5   6   1        241.19        276.41        17.09 o                         
  -4   6   1         76.49         87.24         6.13 o                         
  -3   6   1        433.43        447.47        18.49 o                         
  -2   6   1        414.41        423.88        12.72 o                         
  -1   6   1        302.09        283.87         9.21 o                         
   0   6   1        231.48        253.92         9.65 o                         
   1   6   1        205.85        210.77         8.10 o                         
   2   6   1        242.87        253.47        10.01 o                         
   3   6   1        273.16        253.95         9.79 o                         
   4   6   1        203.14        189.78         7.90 o                         
   5   6   1        180.10        182.90         8.90 o                         
   6   6   1        176.44        160.80         9.33 o                         
   7   6   1         10.72          6.37         5.52 o                         
   8   6   1         72.15         83.63         6.82 o                         
   9   6   1        153.69        156.58         9.45 o                         
  10   6   1        141.01        153.36         8.20 o                         
  11   6   1         43.74         58.78         6.31 o                         
  12   6   1         28.92         31.04         6.06 o                         
  -8   7   1         14.83         14.49         3.60 o                         
  -7   7   1         14.33         12.81         4.37 o                         
  -6   7   1          3.74          2.25         3.87 o                         
  -5   7   1         12.21         11.76         3.91 o                         
  -4   7   1         25.44         24.17         3.73 o                         
  -3   7   1        142.80        129.82         7.03 o                         
  -2   7   1         44.91         42.28         5.20 o                         
  -1   7   1         12.63         15.57         4.29 o                         
   0   7   1         17.67         17.73         4.19 o                         
   1   7   1         30.46         28.07         5.41 o                         
   2   7   1         80.62         78.28        11.03 o                         
   3   7   1         86.26        102.92        11.65 o                         
   4   7   1         40.84         48.69         7.05 o                         
   5   7   1          0.83          2.31         6.32 o                         
   6   7   1        103.03        105.09         7.40 o                         
   7   7   1         65.96         56.17         5.64 o                         
   8   7   1         24.88         12.93         6.88 o                         
 -18   0   2        107.07        124.66         5.40 o                         
 -17   0   2         91.23         97.36         5.57 o                         
 -16   0   2        242.03        284.03        10.91 o                         
 -15   0   2         53.18         69.56         7.96 o                         
 -14   0   2        171.31        189.66        12.13 o                         
 -13   0   2        707.41        716.34        22.61 o                         
 -12   0   2        857.34        902.14        26.71 o                         
 -11   0   2        701.91        601.14        21.40 o                         
 -10   0   2        180.57        171.57         8.86 o                         
  -9   0   2       1134.15       1123.42        29.88 o                         
  -8   0   2       3416.34       3335.97        75.46 o                         
  -7   0   2       2333.69       1840.14        54.48 o                         
  -6   0   2         96.92        105.45         5.65 o                         
  -5   0   2       6258.98       6460.05       138.21 o                         
  -4   0   2       3509.90       3797.36        81.72 o                         
  -3   0   2       4105.97       4779.53       101.67 o                         
  -2   0   2       2516.87       2988.08       111.03 o                         
   3   0   2      13200.59      12035.22       440.27 o                         
   4   0   2       3620.79       3408.26        90.63 o                         
   5   0   2        343.06        280.06        10.88 o                         
   6   0   2       1964.75       1764.09        58.63 o                         
   7   0   2        504.90        383.65        13.70 o                         
   8   0   2        782.47        761.82        36.59 o                         
   9   0   2       1337.36       1420.63        61.88 o                         
  11   0   2        755.18        799.31        44.30 o                         
  12   0   2       1354.37       1492.07        71.60 o                         
  13   0   2        500.62        621.68        38.50 o                         
  14   0   2        145.51        201.31        20.36 o                         
  15   0   2        284.82        354.78        26.10 o                         
  16   0   2          8.58         19.27        10.14 o                         
  17   0   2         62.81         60.81        10.06 o                         
 -18   1   2         91.67         89.27         3.88 o                         
 -17   1   2         87.97         94.84         4.90 o                         
 -16   1   2        190.84        221.55         7.89 o                         
 -15   1   2        332.74        349.56        11.15 o                         
 -14   1   2        256.67        266.13         9.93 o                         
 -13   1   2        663.18        653.53        15.86 o                         
 -12   1   2        541.47        555.88        14.04 o                         
 -11   1   2        448.62        441.60         9.57 o                         
 -10   1   2       1384.32       1459.54        43.40 o                         
  -9   1   2       1252.14       1222.81        28.45 o                         
  -8   1   2       1014.96        960.04        22.88 o                         
  -7   1   2       1043.56        970.74        22.42 o                         
  -6   1   2       3012.93       2841.37       155.41 o                         
  -5   1   2       3125.58       3149.17        70.33 o                         
  -4   1   2       2386.53       2524.66        48.28 o                         
  -3   1   2       6537.31       7045.79       130.62 o                         
  -2   1   2       7305.52       8013.05       170.21 o                         
   2   1   2       1822.93       1942.26       194.50 o                         
   3   1   2        407.35        399.57        11.06 o                         
   4   1   2       2802.94       2658.27        58.97 o                         
   5   1   2        868.62        826.34        20.97 o                         
   6   1   2       5031.33       4608.40       130.32 o                         
   7   1   2       2864.98       2634.53        80.01 o                         
   8   1   2       1503.48       1418.05        42.50 o                         
   9   1   2       1009.81        945.36        45.53 o                         
  10   1   2        487.28        556.38        28.40 o                         
  11   1   2        508.69        598.32        25.74 o                         
  12   1   2        589.78        675.10        73.06 o                         
  13   1   2        505.16        606.96        33.91 o                         
  14   1   2        390.96        517.66        34.08 o                         
  15   1   2        207.41        220.91        23.25 o                         
  16   1   2        162.88        149.85        14.96 o                         
  17   1   2        176.61        154.11        14.09 o                         
  18   1   2         42.28         45.43         6.83 o                         
 -17   2   2         80.40         84.47         3.34 o                         
 -16   2   2         50.01         58.84         3.46 o                         
 -15   2   2        142.58        167.07         5.55 o                         
 -14   2   2        297.14        317.41         8.04 o                         
 -13   2   2        220.29        225.92         6.08 o                         
 -12   2   2        169.74        176.95         5.04 o                         
 -11   2   2        482.03        499.01        14.59 o                         
 -10   2   2        619.57        648.46        22.33 o                         
  -9   2   2        212.43        213.67         8.84 o                         
  -8   2   2        148.25        143.32         8.46 o                         
  -7   2   2        457.60        479.75        15.74 o                         
  -6   2   2        594.96        557.53        38.64 o                         
  -5   2   2        495.71        486.85        16.13 o                         
  -4   2   2       1202.19       1356.06        31.71 o                         
  -3   2   2        214.43        243.20        14.03 o                         
  -2   2   2        235.24        215.55         8.58 o                         
  -1   2   2        539.31        576.24        28.50 o                         
   0   2   2       1640.25       1861.68        75.23 o                         
   2   2   2        890.24        967.59        40.40 o                         
   3   2   2       1871.90       1837.21        52.55 o                         
   4   2   2       1769.92       1952.85        56.32 o                         
   5   2   2       1364.64       1183.96        53.47 o                         
   6   2   2         25.82         53.64         6.44 o                         
   7   2   2        210.71        189.74        16.83 o                         
   8   2   2        161.78        153.82         9.57 o                         
   9   2   2        205.81        200.33         9.41 o                         
  10   2   2        156.72        155.83        12.76 o                         
  11   2   2        194.54        147.59        17.67 o                         
  12   2   2        118.14         78.45        14.53 o                         
  13   2   2         14.29          6.71        10.21 o                         
  14   2   2        234.65        217.80        19.42 o                         
  15   2   2        118.48         83.26        10.72 o                         
  16   2   2         77.59         57.89         6.71 o                         
 -17   3   2         20.12         13.98         2.45 o                         
 -16   3   2          6.20          6.02         2.88 o                         
 -15   3   2         11.89         12.45         2.39 o                         
 -14   3   2         22.23         23.94         3.15 o                         
 -13   3   2        211.26        201.91         7.33 o                         
 -12   3   2        171.02        171.50         5.41 o                         
 -11   3   2        118.06        108.80         4.46 o                         
 -10   3   2         93.64         88.30         4.20 o                         
  -9   3   2         47.59         46.18         4.17 o                         
  -8   3   2        347.22        320.35        15.55 o                         
  -7   3   2        230.94        228.93        13.69 o                         
  -6   3   2        638.93        754.27        26.87 o                         
  -5   3   2         51.35         53.06         3.95 o                         
  -4   3   2        124.28        121.70         8.18 o                         
  -3   3   2       1153.01       1240.73        83.01 o                         
  -2   3   2        322.79        322.18        12.25 o                         
  -1   3   2        162.47        143.19         7.95 o                         
   0   3   2        724.58        725.95        24.60 o                         
   1   3   2         59.32         72.57         4.82 o                         
   2   3   2        308.26        305.83        12.81 o                         
   3   3   2        255.37        290.35         9.67 o                         
   4   3   2        123.43         95.91         6.78 o                         
   5   3   2        494.37        463.48        15.84 o                         
   6   3   2        128.04        127.20         7.87 o                         
   7   3   2        152.42        150.65         8.64 o                         
   8   3   2        527.30        524.71        12.62 o                         
   9   3   2        266.15        272.57         8.58 o                         
  10   3   2        215.56        206.94         7.91 o                         
  11   3   2         57.11         39.03        10.85 o                         
  12   3   2        159.80        160.58        15.73 o                         
  13   3   2        272.13        245.64        18.20 o                         
  14   3   2         11.19          8.18        11.26 o                         
  15   3   2          9.34         11.01         4.22 o                         
  16   3   2         47.45         44.75         5.43 o                         
 -15   4   2         15.48         12.95         2.97 o                         
 -14   4   2         43.26         45.70         4.62 o                         
 -13   4   2        107.22        101.75         5.80 o                         
 -12   4   2         37.28         41.74         4.14 o                         
 -11   4   2         81.66         74.36         6.19 o                         
 -10   4   2        198.93        189.08         6.56 o                         
  -9   4   2        195.93        171.98         6.98 o                         
  -8   4   2         65.66         68.58         4.76 o                         
  -7   4   2        177.67        164.45         6.98 o                         
  -6   4   2        184.68        176.07         6.34 o                         
  -5   4   2         57.30         52.92         4.23 o                         
  -4   4   2         75.64         65.95         7.44 o                         
  -3   4   2         41.65         48.97         6.68 o                         
  -2   4   2         69.79         85.10         7.30 o                         
  -1   4   2        105.85        100.61         5.85 o                         
   0   4   2        366.36        368.45        11.82 o                         
   1   4   2        106.59        109.53         6.32 o                         
   2   4   2        125.41        128.93         8.07 o                         
   3   4   2        323.61        347.83        16.27 o                         
   4   4   2        388.08        375.40        11.51 o                         
   5   4   2        131.24        120.63         5.36 o                         
   6   4   2         51.22         43.64         4.35 o                         
   7   4   2         47.66         44.02         4.63 o                         
   8   4   2         34.52         38.25         4.49 o                         
   9   4   2        243.80        248.69        11.75 o                         
  10   4   2         78.30         69.49         6.27 o                         
  11   4   2        110.74        104.80         8.72 o                         
  12   4   2         74.68         90.64        17.74 o                         
  13   4   2         56.32         50.59        14.39 o                         
  14   4   2         19.08         23.00        10.75 o                         
 -14   5   2         18.51         14.24         2.58 o                         
 -13   5   2         18.79         16.37         3.37 o                         
 -12   5   2         31.37         32.34         3.28 o                         
 -11   5   2        101.88        122.76         6.66 o                         
 -10   5   2        153.83        173.61         7.78 o                         
  -9   5   2        313.82        315.60        12.70 o                         
  -8   5   2        394.42        395.36        16.23 o                         
  -7   5   2        191.49        199.91         7.53 o                         
  -6   5   2        138.61        147.60         7.35 o                         
  -5   5   2        224.91        219.50         8.58 o                         
  -4   5   2        221.64        213.76        10.76 o                         
  -3   5   2        527.28        483.73        16.81 o                         
  -2   5   2        678.52        620.49        20.56 o                         
  -1   5   2         93.73         82.39         5.82 o                         
   0   5   2        405.25        403.57        12.23 o                         
   1   5   2        410.20        368.46        14.67 o                         
   2   5   2        449.00        449.09        12.75 o                         
   3   5   2         58.27         64.86         5.39 o                         
   4   5   2         81.62         80.07         5.84 o                         
   5   5   2        606.43        664.59        15.58 o                         
   6   5   2         67.60         72.62         5.92 o                         
   7   5   2        187.00        185.78        10.23 o                         
   8   5   2        374.80        421.62        18.15 o                         
   9   5   2        124.12        144.62        10.76 o                         
  10   5   2         60.05         71.37         7.94 o                         
  11   5   2         26.10         28.50         7.82 o                         
  12   5   2         74.54         75.27        15.23 o                         
  13   5   2         17.04         16.11         3.53 o                         
  14   5   2          4.47          6.26         7.03 o                         
 -11   6   2         71.37         65.43         4.17 o                         
 -10   6   2         35.26         39.90         3.42 o                         
  -9   6   2        266.02        269.70         7.85 o                         
  -8   6   2        329.66        351.78        12.46 o                         
  -7   6   2        231.76        244.78         9.17 o                         
  -6   6   2        395.66        448.18        11.32 o                         
  -5   6   2        288.67        316.22         9.33 o                         
  -4   6   2        344.09        365.94        10.28 o                         
  -3   6   2        449.93        475.34        19.19 o                         
  -2   6   2        419.94        467.35        14.18 o                         
  -1   6   2        554.77        639.50        27.90 o                         
   0   6   2        489.26        528.42        16.35 o                         
   1   6   2        563.27        575.34        14.47 o                         
   2   6   2        765.28        755.24        16.96 o                         
   3   6   2        518.54        537.51        13.54 o                         
   4   6   2        307.22        300.70        10.68 o                         
   5   6   2        282.25        288.05        12.03 o                         
   6   6   2        563.26        599.43        17.50 o                         
   7   6   2        284.38        313.15        11.83 o                         
   8   6   2        146.15        151.15         8.80 o                         
   9   6   2        140.36        133.41         7.74 o                         
  10   6   2        184.75        196.38        17.04 o                         
  11   6   2        175.65        190.15        16.69 o                         
  -8   7   2         71.17         64.25         5.08 o                         
  -7   7   2        222.83        239.30         7.97 o                         
  -6   7   2        240.05        248.44         8.71 o                         
  -5   7   2        252.86        262.87         9.46 o                         
  -4   7   2        388.61        448.57        15.73 o                         
  -3   7   2        360.57        410.89        18.54 o                         
  -2   7   2        424.82        510.46        21.48 o                         
  -1   7   2        505.84        522.21        29.43 o                         
   0   7   2        383.47        379.42        12.74 o                         
   1   7   2        209.31        265.65        14.12 o                         
   2   7   2        366.16        494.10        18.94 o                         
   3   7   2        413.56        465.66        19.45 o                         
   4   7   2        312.70        331.14        14.42 o                         
   5   7   2        377.26        443.55        19.27 o                         
   6   7   2        229.78        200.63        13.60 o                         
   7   7   2        146.71        177.06        18.60 o                         
   8   7   2        226.41        233.78        18.34 o                         
 -18   1   3         47.17         36.39         2.13 o                         
 -17   1   3        165.63        185.85         6.01 o                         
 -16   1   3         17.20         14.72         3.21 o                         
 -15   1   3        100.15        101.33         5.89 o                         
 -14   1   3         13.14         16.41         4.13 o                         
 -13   1   3         36.95         33.80         3.75 o                         
 -12   1   3        460.82        417.94        12.61 o                         
 -11   1   3        183.73        176.97         8.92 o                         
 -10   1   3         21.84         23.07         2.98 o                         
  -9   1   3        103.53        108.27         6.75 o                         
  -8   1   3        362.05        306.46        11.96 o                         
  -7   1   3        596.20        661.65        15.92 o                         
  -6   1   3        262.34        275.63         8.20 o                         
  -5   1   3        441.62        553.28        12.94 o                         
  -4   1   3       2170.39       2513.21        48.07 o                         
  -3   1   3       1878.62       2203.27        49.28 o                         
   3   1   3       1265.83       1263.05        36.69 o                         
   4   1   3       1124.88       1058.16        25.67 o                         
   5   1   3        163.16        153.22         6.94 o                         
   6   1   3        171.24        167.65         7.58 o                         
   7   1   3       1024.91       1012.81        26.27 o                         
   8   1   3        108.42         91.20         5.97 o                         
   9   1   3        153.74        124.07        13.76 o                         
  10   1   3        106.74        109.06         7.99 o                         
  11   1   3        185.83        205.14        11.11 o                         
  12   1   3        127.67        139.88        12.01 o                         
  13   1   3        407.02        498.26        43.32 o                         
  14   1   3         76.47         88.64        13.71 o                         
  15   1   3         27.51         35.52        11.93 o                         
  16   1   3         18.25         16.22         8.36 o                         
  17   1   3         36.10         40.98         5.40 o                         
 -17   2   3         79.81         75.07         3.23 o                         
 -16   2   3         59.61         60.69         3.35 o                         
 -15   2   3        352.85        385.44         8.92 o                         
 -14   2   3        362.49        362.37        10.28 o                         
 -13   2   3        176.38        174.90         5.88 o                         
 -12   2   3        231.52        237.05         7.11 o                         
 -11   2   3        567.33        587.33        15.86 o                         
 -10   2   3        597.69        583.02        19.89 o                         
  -9   2   3        354.96        333.10        18.19 o                         
  -8   2   3        552.04        581.53        18.43 o                         
  -7   2   3       1515.72       1627.05        38.34 o                         
  -6   2   3       1699.55       1925.21        43.27 o                         
  -5   2   3        978.07       1144.40        27.55 o                         
  -4   2   3       1570.01       1808.06        42.78 o                         
  -1   2   3        654.95        715.40        35.08 o                         
   3   2   3        472.55        458.05        17.72 o                         
   4   2   3        863.53        822.22        27.75 o                         
   5   2   3       2418.13       2223.49        92.88 o                         
   6   2   3        487.68        463.04        28.07 o                         
   7   2   3        624.92        551.12        22.08 o                         
   8   2   3        838.28        726.16        27.19 o                         
   9   2   3        395.03        367.37        14.46 o                         
  10   2   3        303.56        277.97        20.35 o                         
  11   2   3        146.53        163.08        26.81 o                         
  12   2   3        287.48        305.78        25.42 o                         
  13   2   3        139.66        118.65        16.68 o                         
  14   2   3         18.44         14.30        10.29 o                         
  15   2   3        292.82        300.50        21.04 o                         
  16   2   3        236.47        183.12        11.53 o                         
  17   2   3         12.18         14.39         6.70 o                         
 -16   3   3        186.26        167.61        10.06 o                         
 -15   3   3        116.25        119.34         5.10 o                         
 -14   3   3        194.69        194.08         7.00 o                         
 -13   3   3        452.17        506.69        21.30 o                         
 -12   3   3        393.05        392.42        11.60 o                         
 -11   3   3        230.07        241.51         6.85 o                         
 -10   3   3        858.74        915.50        24.30 o                         
  -9   3   3       1929.02       1932.61        70.13 o                         
  -8   3   3        628.36        627.86        21.21 o                         
  -7   3   3        304.86        322.23        15.22 o                         
  -6   3   3        749.55        834.94        29.20 o                         
  -5   3   3       1226.64       1274.95       101.37 o                         
  -4   3   3        730.34        635.28        23.57 o                         
  -3   3   3       2065.35       1893.79        56.34 o                         
  -2   3   3       2523.65       2454.38        80.56 o                         
  -1   3   3       2255.43       2120.87        59.62 o                         
   0   3   3       2246.69       2133.92       111.04 o                         
   1   3   3       2618.54       2323.98       162.10 o                         
   2   3   3       2243.77       2261.65       134.40 o                         
   3   3   3       1190.79       1196.88        30.61 o                         
   4   3   3       1564.86       1539.40        37.68 o                         
   5   3   3       1665.75       1648.59        41.64 o                         
   6   3   3       1259.85       1264.81        33.91 o                         
   7   3   3       1053.59        960.23        24.00 o                         
   8   3   3        794.13        721.04        17.73 o                         
   9   3   3        549.30        567.01        15.18 o                         
  10   3   3        993.21        911.00        23.89 o                         
  11   3   3        396.47        367.87        15.96 o                         
  12   3   3        235.03        238.25        20.33 o                         
  13   3   3        221.66        210.91        18.01 o                         
 -15   4   3         49.77         38.18         4.38 o                         
 -14   4   3        176.31        167.82        16.76 o                         
 -13   4   3        147.33        133.17         7.10 o                         
 -12   4   3        238.69        243.94        12.38 o                         
 -11   4   3        293.29        276.25        16.97 o                         
 -10   4   3        287.26        286.53        13.75 o                         
  -9   4   3        246.18        229.42         9.32 o                         
  -8   4   3        373.09        374.16        20.02 o                         
  -7   4   3        999.04        929.91        28.86 o                         
  -6   4   3       1290.05       1218.22        27.67 o                         
  -5   4   3       1450.49       1389.45        39.66 o                         
  -4   4   3       1413.42       1283.45        21.80 o                         
  -3   4   3       1046.39        936.53        20.50 o                         
  -2   4   3       1170.23       1106.39        22.88 o                         
  -1   4   3        892.66        863.68        30.81 o                         
   0   4   3        575.21        625.57        23.21 o                         
   1   4   3        837.93        854.21        31.54 o                         
   2   4   3       1129.09       1040.78        21.11 o                         
   3   4   3       1276.94       1206.15        25.92 o                         
   4   4   3        958.33        941.58        18.41 o                         
   5   4   3        701.20        659.46        14.46 o                         
   6   4   3       1082.55        951.61        20.41 o                         
   7   4   3        365.81        340.57        10.58 o                         
   8   4   3        412.77        387.93        11.33 o                         
   9   4   3        778.93        770.42        17.35 o                         
  10   4   3        411.54        420.73        16.44 o                         
  11   4   3        243.76        253.38        14.88 o                         
  12   4   3        293.11        297.82        24.75 o                         
 -13   5   3        180.87        148.38        15.59 o                         
 -12   5   3        233.66        236.57        10.73 o                         
 -11   5   3        419.62        404.32        16.09 o                         
 -10   5   3        257.85        253.32         9.01 o                         
  -9   5   3        190.95        207.01         8.63 o                         
  -8   5   3        905.38        884.05        24.69 o                         
  -7   5   3        552.65        552.53        14.40 o                         
  -6   5   3        334.95        338.32        13.06 o                         
  -5   5   3        676.99        678.81        18.97 o                         
  -4   5   3        349.11        328.16        14.20 o                         
  -3   5   3        280.40        275.04        11.79 o                         
  -2   5   3        922.06        858.35        23.06 o                         
  -1   5   3       1255.95       1207.50        27.22 o                         
   0   5   3       1220.58       1160.03        24.75 o                         
   1   5   3        432.74        438.49        13.05 o                         
   2   5   3        559.25        603.06        14.47 o                         
   3   5   3        910.83        977.27        20.03 o                         
   4   5   3        232.61        244.81         9.66 o                         
   5   5   3        222.52        220.23        10.09 o                         
   6   5   3        543.64        570.55        15.07 o                         
   7   5   3        398.20        419.29        13.62 o                         
   8   5   3        285.54        314.02        14.97 o                         
   9   5   3        445.65        427.81        17.11 o                         
  10   5   3        376.30        334.12        14.77 o                         
  11   5   3        292.64        290.53        24.32 o                         
  12   5   3         81.67         99.91        10.26 o                         
  13   5   3         56.13         77.98        12.17 o                         
 -11   6   3         15.38         20.45         2.51 o                         
 -10   6   3         63.06         68.59         4.16 o                         
  -9   6   3         99.26         97.30         4.55 o                         
  -8   6   3         56.91         72.08         4.46 o                         
  -7   6   3         35.91         41.53         4.65 o                         
  -6   6   3         87.13         88.50         5.82 o                         
  -5   6   3        120.66        126.79         7.34 o                         
  -4   6   3        137.32        132.94         7.63 o                         
  -3   6   3        346.98        355.67        14.14 o                         
  -2   6   3        145.23        146.91         6.66 o                         
  -1   6   3          8.82         10.61         3.80 o                         
   0   6   3         75.59         80.66         5.21 o                         
   1   6   3        235.55        252.48         9.96 o                         
   2   6   3        157.08        181.04        13.70 o                         
   3   6   3        316.98        354.12        15.28 o                         
   4   6   3        398.92        424.29        14.68 o                         
   5   6   3        237.40        220.81        11.64 o                         
   6   6   3        167.24        169.52         9.08 o                         
   7   6   3        220.30        223.79         9.68 o                         
   8   6   3        219.42        214.39         8.97 o                         
   9   6   3         30.15         21.74         4.82 o                         
  10   6   3         13.60         14.73         5.17 o                         
  11   6   3         56.78         51.50        10.38 o                         
  -7   7   3          6.31          8.21         2.88 o                         
  -6   7   3         17.17         20.21         3.12 o                         
  -5   7   3         49.99         53.17         4.43 o                         
  -4   7   3         47.32         40.48         4.46 o                         
  -3   7   3         38.53         37.44         5.21 o                         
  -2   7   3         69.62         81.55         6.37 o                         
  -1   7   3         57.28         55.28         4.81 o                         
   0   7   3         29.72         35.94         4.70 o                         
   1   7   3         49.55         60.99         5.58 o                         
   2   7   3         12.27          8.45         4.74 o                         
   3   7   3         39.86         29.51         5.91 o                         
   4   7   3          4.12          3.16         4.76 o                         
   5   7   3          3.82          8.45         4.54 o                         
   6   7   3         17.10         18.18         5.70 o                         
   7   7   3         63.77         58.67         5.77 o                         
 -17   0   4        160.11        182.71         6.85 o                         
 -16   0   4        351.10        379.56        12.30 o                         
 -15   0   4        148.38        158.37         9.22 o                         
 -14   0   4        509.48        553.74        22.23 o                         
 -13   0   4        721.66        681.64        26.29 o                         
 -12   0   4        401.51        396.49        18.57 o                         
 -11   0   4        826.03        646.07        39.00 o                         
 -10   0   4       1190.31       1162.68       153.76 o                         
  -9   0   4       1118.72        760.59        27.08 o                         
  -8   0   4        960.26        952.96        44.02 o                         
  -7   0   4       1908.79       2088.10        84.32 o                         
  -6   0   4       3033.68       3630.51       139.25 o                         
   4   0   4       1605.39       1542.10        62.32 o                         
   5   0   4       4622.80       4821.06       392.61 o                         
   6   0   4       3537.75       3132.02        86.11 o                         
   7   0   4       2242.84       2002.84       111.14 o                         
   8   0   4        941.06        842.97        41.07 o                         
   9   0   4         87.79         87.97         8.47 o                         
  10   0   4        623.20        565.80        27.42 o                         
  16   0   4        123.01        126.97        14.37 o                         
  17   0   4        163.91        144.58        12.12 o                         
 -17   1   4        165.87        181.14         6.53 o                         
 -16   1   4        104.56        120.72         4.80 o                         
 -15   1   4        150.31        171.55         6.43 o                         
 -14   1   4        209.90        220.41         8.22 o                         
 -13   1   4        282.39        297.40        10.52 o                         
 -12   1   4        332.99        299.72         9.79 o                         
 -11   1   4        550.78        576.21        19.96 o                         
 -10   1   4        828.05        697.90        26.22 o                         
  -9   1   4        523.06        381.34        13.76 o                         
  -8   1   4        743.10        740.68        20.78 o                         
  -7   1   4        844.15        881.86        23.44 o                         
  -6   1   4        899.11       1014.55        46.36 o                         
   3   1   4       2836.58       2792.06       105.88 o                         
   4   1   4       1991.82       1881.64        54.11 o                         
   5   1   4        740.57        679.60        18.84 o                         
   6   1   4        175.61        139.51         7.26 o                         
   7   1   4        282.25        211.57         9.23 o                         
   8   1   4        918.64        720.15        31.82 o                         
   9   1   4       1181.59       1158.18       124.81 o                         
  10   1   4        757.85        721.18        39.19 o                         
  11   1   4        616.39        564.77        33.49 o                         
  12   1   4        262.81        217.02        23.08 o                         
  13   1   4        124.64        126.14        18.25 o                         
  14   1   4        103.38         89.10        15.54 o                         
  15   1   4        105.06         95.76        14.04 o                         
  16   1   4        101.60        106.37        12.34 o                         
  17   1   4         79.75         71.59         7.98 o                         
 -17   2   4         16.45         14.12         1.80 o                         
 -16   2   4         67.78         69.30         3.74 o                         
 -15   2   4         67.05         79.07         4.10 o                         
 -14   2   4         60.88         57.90         3.32 o                         
 -13   2   4        356.23        356.99         9.21 o                         
 -12   2   4        389.42        410.28        12.04 o                         
 -11   2   4        146.70        169.96         6.63 o                         
 -10   2   4         11.46          8.55         2.63 o                         
  -9   2   4        994.49        923.54        52.07 o                         
  -8   2   4        688.31        606.46        44.50 o                         
  -7   2   4        564.74        638.67        19.65 o                         
   1   2   4        750.26        832.97        75.23 o                         
   2   2   4        425.29        483.07        22.56 o                         
   3   2   4        925.43        915.19        41.53 o                         
   4   2   4        637.93        613.05        34.20 o                         
   5   2   4        754.34        722.46        35.72 o                         
   6   2   4       1883.94       1811.57        55.67 o                         
   7   2   4       1170.93       1108.22        37.83 o                         
   8   2   4        391.45        367.52        14.94 o                         
   9   2   4        482.21        403.54        15.87 o                         
  10   2   4        254.43        237.09        15.40 o                         
  11   2   4        329.88        322.97        18.14 o                         
  12   2   4        196.68        187.39        21.18 o                         
  13   2   4        210.25        244.42        22.27 o                         
  14   2   4        160.32        161.45        17.10 o                         
  15   2   4         48.01         54.38        10.26 o                         
  16   2   4         60.99         40.68        26.81 o                         
  17   2   4         95.15         88.12         8.07 o                         
 -16   3   4         15.15          9.63         2.74 o                         
 -15   3   4         65.50         63.31         4.03 o                         
 -14   3   4          9.78          9.61         3.18 o                         
 -13   3   4         28.36         27.38         3.54 o                         
 -12   3   4         11.47          9.33         2.55 o                         
 -11   3   4        124.18        131.21         6.86 o                         
 -10   3   4        184.68        174.63        10.86 o                         
  -9   3   4         28.65         25.32         8.35 o                         
  -8   3   4        250.82        206.25        14.09 o                         
  -7   3   4          9.25          9.95         3.22 o                         
  -6   3   4        392.04        343.36        12.01 o                         
  -5   3   4         21.44         13.85         4.97 o                         
  -4   3   4         55.06         56.49         7.13 o                         
  -3   3   4        195.46        184.46        11.32 o                         
  -2   3   4         79.12         73.41         6.56 o                         
  -1   3   4        291.25        256.42        24.20 o                         
   0   3   4        358.98        328.38        24.76 o                         
   1   3   4        285.37        273.11        19.70 o                         
   2   3   4        528.30        572.52        36.92 o                         
   3   3   4        198.98        189.83         8.87 o                         
   4   3   4         32.38         32.40         4.38 o                         
   5   3   4         49.33         53.98         5.99 o                         
   6   3   4         11.06         14.12         4.24 o                         
   7   3   4         29.88         28.48         5.99 o                         
   8   3   4         16.57         14.87         5.49 o                         
   9   3   4         23.22         20.87         5.69 o                         
  10   3   4         24.20         30.70        11.87 o                         
  11   3   4         78.36         83.87        15.08 o                         
  12   3   4         16.21         21.29        10.96 o                         
  13   3   4          8.99          5.27         8.79 o                         
  14   3   4         32.62         40.09         8.60 o                         
  16   3   4         50.42         43.25         6.67 o                         
 -15   4   4          1.27          2.02         2.06 o                         
 -14   4   4          5.81          7.25         3.76 o                         
 -13   4   4          0.56          1.21         2.72 o                         
 -12   4   4         49.35         47.09         6.45 o                         
 -11   4   4          2.59          3.15         5.03 o                         
 -10   4   4         45.23         46.22         4.82 o                         
  -9   4   4        122.37        118.59         9.14 o                         
  -8   4   4        370.92        355.74        13.19 o                         
  -7   4   4         74.41         64.05         5.17 o                         
  -6   4   4        167.60        146.75         6.49 o                         
  -5   4   4         84.72         71.12         5.44 o                         
  -4   4   4        135.80        110.55         5.59 o                         
  -3   4   4         40.90         35.06         4.10 o                         
  -2   4   4         98.74         93.75         5.35 o                         
  -1   4   4        104.41        113.75         5.70 o                         
   0   4   4        132.09        137.46         6.10 o                         
   1   4   4        270.81        284.27         8.15 o                         
   2   4   4        428.35        427.84        10.35 o                         
   3   4   4          5.44          4.20         3.43 o                         
   4   4   4        212.98        213.60        10.40 o                         
   5   4   4         23.24         22.73         4.35 o                         
   6   4   4        256.05        226.06         8.71 o                         
   7   4   4         22.56         17.42         4.07 o                         
   8   4   4         39.94         32.36         4.32 o                         
   9   4   4          7.83         10.37         5.57 o                         
  10   4   4         28.39         37.21        11.55 o                         
  11   4   4         12.35         11.51         9.05 o                         
  15   4   4         33.73         29.29         6.31 o                         
 -13   5   4        127.47         87.02        32.08 o                         
 -12   5   4         76.42         77.49         6.41 o                         
 -11   5   4        130.78        123.39         6.64 o                         
 -10   5   4         61.25         75.38         5.22 o                         
  -9   5   4         26.84         33.42         3.83 o                         
  -8   5   4         31.39         36.57         4.80 o                         
  -7   5   4        215.05        204.90         7.93 o                         
  -6   5   4        379.08        366.19        10.36 o                         
  -5   5   4        155.84        164.71         6.99 o                         
  -4   5   4        162.14        161.84         6.91 o                         
  -3   5   4        150.84        135.89         8.56 o                         
  -2   5   4        106.17        122.23        10.34 o                         
  -1   5   4        184.30        172.98        10.07 o                         
   0   5   4       1103.12       1100.73        33.02 o                         
   1   5   4        508.62        545.28        17.29 o                         
   2   5   4         68.97         64.62         5.87 o                         
   3   5   4        510.34        515.95        13.59 o                         
   4   5   4        632.10        638.29        22.60 o                         
   5   5   4        253.54        275.09        11.11 o                         
   6   5   4        110.42        109.60         7.49 o                         
   7   5   4        278.28        288.03        10.90 o                         
   8   5   4        132.98        141.21         7.50 o                         
   9   5   4         69.87         74.14        12.18 o                         
  10   5   4        241.55        251.60        16.15 o                         
  11   5   4        120.17        139.29        17.41 o                         
  12   5   4         32.92         37.04        10.91 o                         
  13   5   4         39.07         41.17         8.27 o                         
 -10   6   4        296.48        305.37        11.27 o                         
  -9   6   4        133.39        147.60         6.08 o                         
  -8   6   4        193.22        231.72         9.06 o                         
  -7   6   4        289.57        329.83        12.96 o                         
  -6   6   4        326.59        336.70        10.67 o                         
  -5   6   4        393.53        435.45        11.09 o                         
  -4   6   4        421.66        474.23        14.40 o                         
  -3   6   4        443.09        469.36        14.41 o                         
  -2   6   4        428.89        462.69        16.62 o                         
  -1   6   4        387.61        434.49        13.04 o                         
   0   6   4        199.19        213.16         9.40 o                         
   1   6   4        283.40        315.18        11.23 o                         
   2   6   4        237.43        319.48        12.42 o                         
   3   6   4        322.36        359.52        15.02 o                         
   4   6   4        421.37        468.25        19.51 o                         
   5   6   4        208.43        235.48        13.52 o                         
   6   6   4        207.32        234.55        12.97 o                         
   7   6   4        158.03        160.09         8.86 o                         
   8   6   4        234.44        250.12        12.97 o                         
   9   6   4        246.62        272.27        11.74 o                         
  10   6   4         59.47         61.22        10.09 o                         
  -6   7   4        196.66        209.53        12.85 o                         
  -5   7   4        171.78        159.49         7.11 o                         
  -4   7   4        322.72        337.43        10.13 o                         
  -3   7   4        342.99        395.94        12.54 o                         
  -2   7   4        431.74        458.62        11.22 o                         
  -1   7   4        263.33        281.09         8.49 o                         
   0   7   4        321.95        376.28        11.05 o                         
   1   7   4        571.25        573.50        14.33 o                         
   2   7   4        347.98        299.75        10.24 o                         
   3   7   4        163.20        156.72         7.96 o                         
   4   7   4        142.22        176.24        12.88 o                         
   5   7   4        220.98        238.46        10.91 o                         
   6   7   4        217.48        210.30        11.47 o                         
 -17   1   5         39.30         30.32         2.19 o                         
 -16   1   5         94.33         99.85         3.65 o                         
 -15   1   5         48.48         51.04         3.44 o                         
 -14   1   5         80.01         84.23         6.57 o                         
 -13   1   5         81.33         85.26         5.19 o                         
 -12   1   5         21.52         20.29         4.20 o                         
 -11   1   5         81.03         89.85         7.10 o                         
 -10   1   5        241.13        187.15        11.59 o                         
  -9   1   5        881.96        694.97        25.61 o                         
  -8   1   5        213.78        182.36        10.95 o                         
   3   1   5        545.26        542.51        25.38 o                         
   4   1   5        160.37        159.95         9.53 o                         
   5   1   5        277.98        254.45        10.10 o                         
   6   1   5        554.91        529.45        16.70 o                         
   7   1   5       1034.28        924.00        22.65 o                         
   8   1   5        210.62        175.36         9.83 o                         
   9   1   5        290.62        250.97        15.45 o                         
  10   1   5         50.13         57.35         8.84 o                         
  11   1   5        179.26        206.16        18.36 o                         
  14   1   5         61.78         64.42        13.88 o                         
  15   1   5          8.82          8.18         6.56 o                         
  16   1   5         54.12         48.53         6.21 o                         
 -16   2   5         73.22         71.43         4.25 o                         
 -15   2   5         57.86         61.98         3.92 o                         
 -14   2   5         84.19         94.20         4.67 o                         
 -13   2   5        107.71        108.54         4.82 o                         
 -12   2   5        326.50        333.78         9.99 o                         
 -11   2   5        720.95        681.53        18.08 o                         
 -10   2   5         47.78         49.79         5.05 o                         
  -9   2   5        179.57        129.11         9.10 o                         
  -8   2   5        772.56        567.68        35.59 o                         
  -7   2   5        276.41        242.41        18.30 o                         
  -6   2   5        599.37        511.89        28.51 o                         
   0   2   5       1623.11       1487.61       236.48 o                         
   1   2   5        273.12        291.12        17.98 o                         
   2   2   5        762.09        892.42        45.96 o                         
   4   2   5       1082.54       1160.62        38.56 o                         
   5   2   5       1179.14       1149.57        38.86 o                         
   6   2   5        255.85        223.27        13.85 o                         
   7   2   5        538.58        513.50        22.59 o                         
   8   2   5        867.90        731.40        28.93 o                         
   9   2   5        206.94        166.83        17.65 o                         
  10   2   5        140.08        114.93        11.52 o                         
  11   2   5        379.34        327.50        18.29 o                         
  12   2   5        136.34        122.52        17.79 o                         
  13   2   5        112.81        117.50        15.84 o                         
  14   2   5        109.83        105.65        12.27 o                         
  15   2   5         74.93         61.03         7.24 o                         
  16   2   5         28.13         16.89         3.94 o                         
 -15   3   5         84.30         73.80         6.41 o                         
 -14   3   5        230.92        233.59         8.17 o                         
 -13   3   5        241.76        261.98        10.91 o                         
 -12   3   5        238.96        245.18        10.00 o                         
 -11   3   5        248.61        224.19         8.63 o                         
 -10   3   5        350.18        325.45        12.55 o                         
  -9   3   5        510.93        455.70        19.71 o                         
  -8   3   5        879.54        596.45        33.61 o                         
  -7   3   5       1072.90        856.80        79.57 o                         
  -6   3   5        902.84        777.51        28.73 o                         
  -5   3   5        664.17        630.32        17.26 o                         
  -4   3   5        651.57        619.00        25.37 o                         
  -3   3   5        756.33        710.67        24.49 o                         
  -2   3   5        333.29        319.78        15.66 o                         
  -1   3   5        788.58        800.12        28.23 o                         
   0   3   5       1270.36       1343.37        42.09 o                         
   1   3   5       1135.19       1123.93       124.42 o                         
   2   3   5       1355.34       1417.15        42.82 o                         
   3   3   5       1393.39       1398.36        36.07 o                         
   4   3   5        363.42        366.93        18.92 o                         
   5   3   5        610.76        530.89        19.44 o                         
   6   3   5        772.48        682.10        23.25 o                         
   7   3   5        523.27        486.28        19.06 o                         
   8   3   5        363.16        338.66        19.10 o                         
   9   3   5        380.11        346.13        22.88 o                         
  10   3   5        541.14        547.83        35.41 o                         
  11   3   5        216.40        238.25        22.15 o                         
  12   3   5        220.15        209.25        19.58 o                         
  13   3   5        255.86        259.57        19.70 o                         
  14   3   5        171.64        176.99        24.43 o                         
  15   3   5         76.92         82.02         8.57 o                         
 -14   4   5        276.89        244.98        12.76 o                         
 -13   4   5        190.77        187.29        12.31 o                         
 -12   4   5        380.98        334.18        18.49 o                         
 -11   4   5        309.75        299.85        17.00 o                         
 -10   4   5        621.65        585.98        41.07 o                         
  -9   4   5        713.73        647.96        27.46 o                         
  -8   4   5        491.51        520.96        23.48 o                         
  -7   4   5        720.20        716.54        17.88 o                         
  -6   4   5        596.78        508.06        12.30 o                         
  -5   4   5        724.44        664.46        16.01 o                         
  -4   4   5       1324.70       1212.17        22.62 o                         
  -3   4   5       1269.97       1126.07        26.14 o                         
  -2   4   5       1283.95       1208.59        29.38 o                         
  -1   4   5       1251.54       1209.22        35.01 o                         
   0   4   5        784.18        796.00        24.66 o                         
   1   4   5       1430.49       1449.61        50.56 o                         
   2   4   5        490.54        495.09        13.90 o                         
   3   4   5        475.00        535.06        13.79 o                         
   4   4   5       1227.39       1209.10        24.93 o                         
   5   4   5        818.80        801.41        20.08 o                         
   6   4   5        906.21        817.73        34.48 o                         
   7   4   5        859.62        711.68        31.24 o                         
   8   4   5        680.29        681.21        39.67 o                         
   9   4   5        485.90        540.97        33.52 o                         
  10   4   5        323.89        339.66        24.47 o                         
  11   4   5        275.87        313.47        22.05 o                         
  12   4   5        263.16        242.01        16.69 o                         
  13   4   5         50.57         50.03        10.24 o                         
  14   4   5         64.12         55.52         7.24 o                         
 -12   5   5         78.21         72.88        17.54 o                         
 -11   5   5         63.01         55.75         7.16 o                         
 -10   5   5        218.80        241.19        16.24 o                         
  -9   5   5        226.64        225.96        14.41 o                         
  -8   5   5        113.35        123.92         6.08 o                         
  -7   5   5        246.02        248.79         8.96 o                         
  -6   5   5        414.23        453.73        12.01 o                         
  -5   5   5        599.44        614.16        17.52 o                         
  -4   5   5        275.50        285.80         9.81 o                         
  -3   5   5        102.78        113.61         6.40 o                         
  -2   5   5        493.28        499.44        18.78 o                         
  -1   5   5        383.15        405.73        14.36 o                         
   0   5   5        133.90        142.44         7.15 o                         
   1   5   5        531.63        554.19        21.14 o                         
   2   5   5        986.12       1026.18        34.81 o                         
   3   5   5        502.16        507.76        25.93 o                         
   4   5   5        445.38        486.41        17.49 o                         
   5   5   5        399.85        423.02        15.16 o                         
   6   5   5        135.19        147.89         8.84 o                         
   7   5   5        111.55        150.17        10.75 o                         
   8   5   5        150.51        174.85        16.51 o                         
   9   5   5        217.98        190.59        13.44 o                         
  10   5   5        100.92        131.23        16.15 o                         
  11   5   5         31.02         41.52        10.63 o                         
  12   5   5        126.96        116.46        11.01 o                         
  -9   6   5         49.44         46.20         3.40 o                         
  -8   6   5        101.42        112.55         5.28 o                         
  -7   6   5        171.76        159.84         7.59 o                         
  -6   6   5        121.77        124.64         5.98 o                         
  -5   6   5         93.40        115.13         6.38 o                         
  -4   6   5        192.10        196.82         7.81 o                         
  -3   6   5        242.81        248.18         8.94 o                         
  -2   6   5        193.93        212.04         8.47 o                         
  -1   6   5        268.18        314.40        12.71 o                         
   0   6   5        253.71        304.55        12.50 o                         
   1   6   5         52.78         80.95         8.19 o                         
   2   6   5         38.59         48.61         7.18 o                         
   3   6   5         54.09         67.31         7.53 o                         
   4   6   5         41.60         47.41         6.43 o                         
   5   6   5         41.57         44.40         6.07 o                         
   6   6   5        141.85        154.24        10.69 o                         
   7   6   5        193.81        201.24        13.12 o                         
   8   6   5         49.49         45.11        11.36 o                         
   9   6   5         91.84         82.48         7.53 o                         
  -5   7   5         15.37          6.25         4.53 o                         
  -4   7   5         22.51         24.31         4.68 o                         
  -3   7   5          3.54          2.94         6.86 o                         
  -2   7   5         15.17         17.94         8.35 o                         
  -1   7   5          9.28         10.22         3.92 o                         
   0   7   5          0.96         -0.01         3.68 o                         
   1   7   5          7.92          8.65         3.77 o                         
   2   7   5         27.18         27.38         4.00 o                         
   3   7   5         38.64         30.80         4.95 o                         
   4   7   5         24.92         29.72         4.36 o                         
 -16   0   6        215.02        238.50         9.45 o                         
 -15   0   6        241.81        270.97        12.64 o                         
 -14   0   6        156.07        170.22        10.38 o                         
 -13   0   6        343.00        331.03        22.42 o                         
 -12   0   6        121.32        123.87        14.62 o                         
 -11   0   6        382.81        346.53        24.69 o                         
 -10   0   6        617.59        452.62        19.20 o                         
  -9   0   6        376.63        317.80        15.38 o                         
  -8   0   6       1012.81        797.31        28.30 o                         
  -7   0   6        204.45        174.91        14.12 o                         
   4   0   6        198.88        176.90        13.97 o                         
   5   0   6       1356.55       1227.89        54.58 o                         
   6   0   6        515.51        405.74        21.03 o                         
   7   0   6        512.72        421.19        19.38 o                         
   8   0   6       1287.72       1073.96        37.73 o                         
   9   0   6       1790.32       1354.11        45.52 o                         
  10   0   6       1047.55        913.43        33.87 o                         
  11   0   6        199.26        207.93        22.54 o                         
  12   0   6        207.59        166.53        20.35 o                         
  13   0   6         51.04         62.08        13.46 o                         
  14   0   6         66.35         62.44        12.87 o                         
  15   0   6        117.34        118.95        12.93 o                         
  16   0   6         56.40         53.28         7.93 o                         
 -16   1   6        118.75        101.31         3.41 o                         
 -15   1   6        143.74        148.40         5.88 o                         
 -14   1   6        185.37        201.50         6.84 o                         
 -13   1   6        275.24        299.27         9.01 o                         
 -12   1   6        506.16        469.72        17.15 o                         
 -11   1   6        260.72        248.15        11.24 o                         
 -10   1   6        642.18        525.54        21.99 o                         
  -9   1   6        480.62        334.42        13.55 o                         
  -8   1   6        934.39        778.10        28.13 o                         
  -7   1   6       1868.91       1586.54        69.00 o                         
  -6   1   6       1179.17       1019.28        47.54 o                         
   3   1   6       1582.63       1563.30        63.99 o                         
   4   1   6       1999.30       1907.00        56.97 o                         
   5   1   6        892.00        856.37        24.12 o                         
   6   1   6       1285.35       1154.99        42.86 o                         
   7   1   6        963.15        834.59        27.37 o                         
   8   1   6        298.61        278.14        16.45 o                         
   9   1   6        250.98        208.94        12.03 o                         
  10   1   6        232.40        192.75        11.59 o                         
  11   1   6        280.75        248.01        16.89 o                         
  12   1   6        415.47        370.47        20.01 o                         
  13   1   6        339.12        320.29        22.24 o                         
  14   1   6        240.69        243.65        19.71 o                         
  15   1   6         61.47         57.97         9.94 o                         
  16   1   6         62.84         71.13         7.81 o                         
 -15   2   6         25.24         27.52         3.24 o                         
 -14   2   6        103.36        105.31         5.12 o                         
 -13   2   6        132.95        136.55         5.14 o                         
 -12   2   6         67.04         71.81         4.68 o                         
 -11   2   6        470.68        441.20        13.21 o                         
 -10   2   6        322.97        275.92        10.29 o                         
  -9   2   6        278.47        226.29        15.50 o                         
  -8   2   6         58.58         37.38         7.00 o                         
  -7   2   6        536.63        446.34        27.42 o                         
  -6   2   6        329.48        271.32        19.76 o                         
  -5   2   6         70.31         64.51        10.02 o                         
   1   2   6        672.03        870.15        46.65 o                         
   2   2   6        569.08        702.25        40.50 o                         
   3   2   6        390.30        426.21        19.06 o                         
   4   2   6        358.26        330.79        22.54 o                         
   5   2   6        117.60        107.95         8.48 o                         
   6   2   6        309.38        297.48        13.74 o                         
   7   2   6         95.13         71.09         7.69 o                         
   8   2   6        741.50        635.07        30.67 o                         
   9   2   6        274.66        181.93        18.58 o                         
  10   2   6        128.69        109.07        14.38 o                         
  11   2   6        106.45         97.67        14.92 o                         
  12   2   6         25.79         12.34        10.35 o                         
  13   2   6         12.73         18.41         7.14 o                         
  14   2   6         37.22         42.32         6.88 o                         
  15   2   6         59.94         58.80         8.48 o                         
 -14   3   6         18.86         14.25         3.63 o                         
 -13   3   6          6.10          4.63         2.51 o                         
 -12   3   6         45.74         49.69         4.84 o                         
 -11   3   6         25.44         21.72         4.58 o                         
 -10   3   6         32.35         38.89         6.68 o                         
  -9   3   6         50.99         43.70         6.98 o                         
  -8   3   6        166.01        127.55        14.56 o                         
  -7   3   6        135.21         92.49        13.40 o                         
  -6   3   6        265.99        226.50        19.77 o                         
  -5   3   6        473.06        399.84        15.69 o                         
  -4   3   6         15.50         11.39         4.51 o                         
  -3   3   6        138.13        129.75         7.88 o                         
  -2   3   6         70.33         69.85         6.21 o                         
  -1   3   6         15.80         15.34         3.69 o                         
   0   3   6        257.25        271.28         9.41 o                         
   1   3   6        100.93         96.78         7.10 o                         
   2   3   6        227.09        226.90         9.82 o                         
   3   3   6         59.18         55.80         5.59 o                         
   4   3   6        137.46        135.99         7.93 o                         
   5   3   6        205.36        191.44        14.30 o                         
   6   3   6        169.81        171.95        21.09 o                         
   7   3   6        315.42        282.41        25.73 o                         
   8   3   6        156.82        108.20        15.60 o                         
   9   3   6         89.65         75.32        15.55 o                         
  10   3   6         90.75         94.63        16.27 o                         
  11   3   6         91.76         88.80        28.73 o                         
  12   3   6         18.42         17.27         7.00 o                         
  13   3   6         25.45         27.52         5.74 o                         
  14   3   6          0.28          3.57         3.47 o                         
 -13   4   6          5.80          2.35         3.38 o                         
 -12   4   6         13.23          7.41         3.33 o                         
 -11   4   6          0.94          0.24         3.87 o                         
 -10   4   6          8.98          9.49        11.77 o                         
  -9   4   6         51.29         51.51        10.20 o                         
  -8   4   6         36.19         35.36         4.35 o                         
  -7   4   6         82.42         73.67         5.37 o                         
  -6   4   6        135.89        115.51         7.50 o                         
  -5   4   6        116.93        101.25         8.90 o                         
  -4   4   6        260.42        236.46         9.43 o                         
  -3   4   6          3.18          5.00         3.76 o                         
  -2   4   6         44.98         46.30         4.73 o                         
  -1   4   6         12.48         16.53         3.40 o                         
   0   4   6        199.94        190.30         7.50 o                         
   1   4   6        272.87        270.63        10.55 o                         
   2   4   6        115.38        110.79         8.97 o                         
   3   4   6          9.75          9.92         8.38 o                         
   4   4   6        489.13        492.13        19.92 o                         
   5   4   6         71.09         73.52         7.28 o                         
   6   4   6        151.93        138.76         8.97 o                         
   7   4   6         67.77         71.48        10.69 o                         
   8   4   6         31.57         24.79         8.36 o                         
   9   4   6         22.25         21.13         7.56 o                         
  10   4   6         35.27         35.90         9.34 o                         
  11   4   6         49.89         55.48         7.21 o                         
  12   4   6         32.04         41.91         7.89 o                         
 -11   5   6         93.75         88.92        11.49 o                         
 -10   5   6         77.51         80.93         6.68 o                         
  -9   5   6        117.74        118.46        11.04 o                         
  -8   5   6        262.18        291.50        21.64 o                         
  -7   5   6        117.29        145.14         8.21 o                         
  -6   5   6         61.54         74.36         5.33 o                         
  -5   5   6        162.11        161.36         6.69 o                         
  -4   5   6        531.24        560.85        13.81 o                         
  -3   5   6        386.56        384.48        14.69 o                         
  -2   5   6        203.49        202.18         9.24 o                         
  -1   5   6        154.15        193.47        10.14 o                         
   0   5   6        114.64        137.91         9.38 o                         
   1   5   6         36.07         34.94         6.24 o                         
   2   5   6        200.80        228.37        14.94 o                         
   3   5   6        185.70        205.06        10.37 o                         
   4   5   6         65.31         78.05         9.02 o                         
   5   5   6         46.70         41.93         9.15 o                         
   6   5   6        106.23        112.47        12.43 o                         
   7   5   6         93.81         99.11        10.18 o                         
   8   5   6         80.15         94.19        13.24 o                         
   9   5   6         68.52         88.56         8.07 o                         
  10   5   6         55.25         52.44         9.03 o                         
  -8   6   6        207.07        193.24         7.91 o                         
  -7   6   6        131.32        136.89         8.15 o                         
  -6   6   6        180.02        191.93         8.43 o                         
  -5   6   6        216.73        245.39        14.45 o                         
  -4   6   6        178.02        184.62         7.18 o                         
  -3   6   6        182.37        206.48         7.92 o                         
  -2   6   6        299.10        340.39        10.83 o                         
  -1   6   6        485.86        489.27        13.54 o                         
   0   6   6        438.36        452.83        14.68 o                         
   1   6   6        332.01        350.66        14.37 o                         
   2   6   6        269.32        282.32        12.53 o                         
   3   6   6        226.92        239.31        14.93 o                         
   4   6   6        249.20        273.66        26.67 o                         
   5   6   6        244.04        258.85        16.57 o                         
   6   6   6        260.18        270.69        26.08 o                         
   7   6   6        215.38        206.81        26.81 o                         
   8   6   6        117.94        110.82        11.19 o                         
  -1   7   6        221.99        200.72        13.30 o                         
   0   7   6        320.81        311.58        12.18 o                         
   1   7   6        282.80        258.20        10.26 o                         
 -15   1   7          4.77          5.36         1.45 o                         
 -14   1   7         89.04         91.10         4.18 o                         
 -13   1   7         67.35         65.66         4.09 o                         
 -12   1   7        103.79        102.86         5.38 o                         
 -11   1   7        103.21         95.69         6.16 o                         
 -10   1   7         38.36         35.21         5.52 o                         
  -9   1   7         25.52         15.79         4.96 o                         
  -8   1   7         59.79         57.02         6.32 o                         
  -7   1   7        430.28        367.30        24.01 o                         
  -6   1   7        360.33        335.11        22.49 o                         
  -5   1   7        589.02        570.53        31.60 o                         
  -4   1   7        622.82        584.16        21.80 o                         
  -3   1   7        525.50        490.96        27.98 o                         
  -2   1   7        306.31        316.87        21.02 o                         
   3   1   7        552.12        499.49        20.21 o                         
   4   1   7        487.22        477.05        23.12 o                         
   5   1   7         54.96         48.88         6.37 o                         
   6   1   7        276.22        242.92        12.16 o                         
   7   1   7         94.58         82.07         7.91 o                         
   8   1   7        132.99        115.81         9.16 o                         
   9   1   7        351.77        273.47        13.54 o                         
  10   1   7        132.37        113.95        12.17 o                         
  11   1   7         31.24         24.06         8.42 o                         
  12   1   7         34.74         32.05         8.27 o                         
  13   1   7         22.97         29.27         7.05 o                         
  14   1   7         50.22         49.42         6.46 o                         
  15   1   7         29.48         26.31         4.37 o                         
 -14   2   7         58.97         60.30         4.21 o                         
 -13   2   7        123.96        125.95         5.36 o                         
 -12   2   7        125.74        124.30         6.52 o                         
 -11   2   7        133.18        127.84         7.55 o                         
 -10   2   7        284.73        260.47         9.64 o                         
  -9   2   7        590.12        473.32        29.27 o                         
  -8   2   7        679.57        588.42        23.82 o                         
  -7   2   7        155.52        145.06        14.90 o                         
  -6   2   7        382.38        339.64        23.59 o                         
  -5   2   7        390.01        366.09        24.42 o                         
  -4   2   7        122.56        119.63        13.42 o                         
  -3   2   7        234.83        247.83        18.80 o                         
  -2   2   7        588.00        559.97        31.12 o                         
  -1   2   7        323.21        343.15        16.29 o                         
   0   2   7        795.86        771.40        30.93 o                         
   1   2   7        826.02        835.12        58.12 o                         
   2   2   7        464.13        428.53        27.75 o                         
   3   2   7        285.43        275.60        13.09 o                         
   4   2   7        303.37        319.21        14.51 o                         
   5   2   7        208.72        203.18        11.50 o                         
   6   2   7        454.11        406.51        17.05 o                         
   7   2   7        817.89        745.62        24.87 o                         
   8   2   7        438.69        412.90        21.00 o                         
   9   2   7        114.34        107.78        21.20 o                         
  10   2   7        289.74        255.02        24.37 o                         
  11   2   7        218.96        222.15        24.61 o                         
  12   2   7         96.25        100.55        12.26 o                         
  13   2   7         32.90         31.66         8.23 o                         
  14   2   7         71.36         69.24         7.79 o                         
 -13   3   7        275.76        277.93        10.15 o                         
 -12   3   7        226.14        235.74        11.00 o                         
 -11   3   7        331.15        291.69        12.04 o                         
 -10   3   7        471.56        483.43        56.57 o                         
  -9   3   7        355.93        343.72        16.26 o                         
  -8   3   7        355.61        275.45        14.66 o                         
  -7   3   7        512.60        391.98        26.15 o                         
  -6   3   7       1307.41       1148.95        62.47 o                         
  -5   3   7       1135.80        974.20        40.77 o                         
  -4   3   7        935.39        850.19        23.09 o                         
  -3   3   7       1053.59       1172.76        41.51 o                         
  -2   3   7       1218.06       1123.94        70.15 o                         
  -1   3   7        781.69        846.15        30.86 o                         
   0   3   7        456.73        485.72        18.43 o                         
   1   3   7        513.78        536.76        26.10 o                         
   2   3   7        799.85        811.14        22.22 o                         
   3   3   7        933.21        991.86        25.85 o                         
   4   3   7        850.58        876.59        27.39 o                         
   5   3   7       1264.93       1241.01        35.34 o                         
   6   3   7        547.54        520.03        53.79 o                         
   7   3   7        370.47        388.63        29.34 o                         
  12   3   7        202.69        237.56        17.81 o                         
  13   3   7        124.09        141.45        11.65 o                         
 -11   4   7        221.27        199.65         9.97 o                         
 -10   4   7        133.53        118.52        15.49 o                         
  -9   4   7        200.54        194.79        28.58 o                         
  -8   4   7        269.30        273.16        15.20 o                         
  -7   4   7        350.62        348.66        11.33 o                         
  -6   4   7        258.77        236.04        13.48 o                         
  -5   4   7        219.43        194.97        12.06 o                         
  -4   4   7        543.45        513.82        18.87 o                         
  -3   4   7        352.43        318.59        14.17 o                         
  -2   4   7        470.34        451.85        15.59 o                         
  -1   4   7        963.10        937.04        22.49 o                         
   0   4   7        816.63        847.22        29.65 o                         
   1   4   7        682.21        733.44        27.88 o                         
   2   4   7        622.59        623.80        36.92 o                         
   3   4   7        679.12        772.69        43.58 o                         
   8   4   7        236.48        284.77        22.64 o                         
   9   4   7        216.44        257.52        20.20 o                         
  10   4   7        163.54        225.28        17.36 o                         
  11   4   7        147.02        171.51        13.41 o                         
  12   4   7         90.91        108.27         8.57 o                         
 -10   5   7        159.32        131.94         8.79 o                         
  -9   5   7        268.25        268.61        10.74 o                         
  -8   5   7        331.95        351.37        20.72 o                         
  -7   5   7        357.28        332.77        15.26 o                         
  -6   5   7        339.86        364.13        16.71 o                         
  -5   5   7        253.24        255.74         9.52 o                         
  -4   5   7        317.68        339.52        11.44 o                         
  -3   5   7        678.39        668.49        16.51 o                         
  -2   5   7        362.41        386.17        15.48 o                         
  -1   5   7        216.21        240.65        12.02 o                         
   0   5   7        267.18        278.58        15.30 o                         
   1   5   7        307.59        312.64        24.42 o                         
   2   5   7        229.79        289.69        23.85 o                         
   3   5   7        134.96        167.74        12.95 o                         
   4   5   7        369.82        469.73        29.51 o                         
   5   5   7        669.97        956.73        46.94 o                         
   6   5   7        322.47        421.08        25.94 o                         
   7   5   7        296.65        377.01        23.17 o                         
   8   5   7        271.49        347.83        20.63 o                         
   9   5   7        108.84        153.43        11.51 o                         
  -6   6   7         55.41         42.97         4.03 o                         
  -5   6   7         60.23         58.43         5.11 o                         
  -4   6   7         56.85         60.20         8.15 o                         
  -3   6   7         44.51         46.68         7.87 o                         
  -2   6   7         23.00         23.97         4.70 o                         
  -1   6   7         99.92        100.77         8.91 o                         
   0   6   7        149.65        150.20         8.29 o                         
   1   6   7        100.65         97.59         9.20 o                         
   2   6   7        118.19        138.08        10.33 o                         
   3   6   7         68.21         83.02         8.53 o                         
   4   6   7         35.97         45.28         9.59 o                         
   5   6   7         35.16         47.23         9.24 o                         
   6   6   7         14.70         20.34         6.83 o                         
 -14   0   8         62.33         85.39        10.07 o                         
 -13   0   8        483.10        525.30        26.43 o                         
 -12   0   8        440.72        432.81        24.79 o                         
 -11   0   8        423.26        436.19        26.47 o                         
 -10   0   8        574.47        559.34        21.33 o                         
  -9   0   8        630.48        510.75        20.67 o                         
  -8   0   8        536.82        448.80        19.34 o                         
  -7   0   8        714.59        689.19        35.82 o                         
  -6   0   8       1570.93       1494.37        65.94 o                         
  -5   0   8        422.86        383.98        24.20 o                         
  -4   0   8        318.18        301.69        20.93 o                         
  -3   0   8       1115.39       1096.27        51.42 o                         
   3   0   8        546.59        556.97        31.36 o                         
   4   0   8       1471.38       1415.97        63.92 o                         
   5   0   8       1332.09       1211.55        40.41 o                         
   6   0   8        218.37        195.89        12.72 o                         
   7   0   8        601.32        578.13        34.76 o                         
   8   0   8        179.89        182.72        18.89 o                         
   9   0   8         93.02         84.22        14.49 o                         
  10   0   8        437.55        396.86        27.54 o                         
  11   0   8        286.26        328.86        23.73 o                         
  12   0   8        247.57        197.53        17.01 o                         
  13   0   8        303.32        336.09        20.45 o                         
  14   0   8         90.74        127.15        10.33 o                         
 -14   1   8        186.71        170.06         4.42 o                         
 -13   1   8         54.77         56.16         3.88 o                         
 -12   1   8        192.34        191.04         6.40 o                         
 -11   1   8        149.74        145.42         6.80 o                         
 -10   1   8        286.75        261.69        13.86 o                         
  -9   1   8        329.06        252.32        11.65 o                         
  -8   1   8        240.01        217.92        10.93 o                         
  -7   1   8        465.48        416.81        18.87 o                         
  -6   1   8        301.54        276.09        20.64 o                         
  -5   1   8        884.96        843.54        29.54 o                         
  -4   1   8       1634.66       1600.79        49.40 o                         
  -3   1   8        685.18        667.61        24.92 o                         
  -2   1   8        649.46        672.55        36.52 o                         
   1   1   8        521.24        491.23        28.70 o                         
   2   1   8        880.53        863.12        43.71 o                         
   3   1   8        476.86        472.97        27.94 o                         
   4   1   8        257.77        219.50        11.58 o                         
   5   1   8        442.15        447.63        17.42 o                         
   6   1   8        519.49        466.45        17.86 o                         
   7   1   8        495.14        463.58        27.97 o                         
   8   1   8        421.97        370.45        20.33 o                         
   9   1   8        478.81        369.28        39.56 o                         
  10   1   8        218.71        203.60        13.46 o                         
  11   1   8         85.04         71.13         8.73 o                         
  12   1   8         75.35         83.55         8.12 o                         
  13   1   8         27.41         30.23         5.19 o                         
  14   1   8         30.42         21.10         3.48 o                         
 -13   2   8         48.03         50.96         3.60 o                         
 -12   2   8         78.63         82.95         7.38 o                         
 -11   2   8         90.99         90.76         6.97 o                         
 -10   2   8        100.94         83.57         6.36 o                         
  -9   2   8        219.38        180.53         9.30 o                         
  -8   2   8        357.19        289.94        17.54 o                         
  -7   2   8        418.33        391.95        25.61 o                         
  -6   2   8        531.85        494.62        30.11 o                         
  -5   2   8        377.41        384.58        25.94 o                         
  -4   2   8        227.47        208.36        18.20 o                         
  -3   2   8        170.89        199.98        17.16 o                         
  -2   2   8        319.77        351.75        23.56 o                         
  -1   2   8        454.34        488.12        21.03 o                         
   0   2   8        348.73        403.34        24.56 o                         
   1   2   8        606.67        656.20        22.16 o                         
   2   2   8        326.18        352.10        15.38 o                         
   3   2   8        312.15        300.96        14.31 o                         
   4   2   8        355.41        403.52        18.38 o                         
   5   2   8        138.66        142.06         9.91 o                         
   6   2   8        274.22        275.22        13.62 o                         
   7   2   8        161.77        151.51        18.62 o                         
   8   2   8        331.60        303.79        24.96 o                         
   9   2   8        213.79        224.20        21.34 o                         
  10   2   8         68.37         73.30        14.03 o                         
  11   2   8        133.80        131.28        14.77 o                         
  12   2   8        183.10        218.20        16.87 o                         
  13   2   8        141.82        168.43        12.66 o                         
 -12   3   8         46.88         39.62         2.97 o                         
 -11   3   8         75.87         74.66         4.52 o                         
 -10   3   8         89.40         71.61         6.09 o                         
  -9   3   8         45.58         41.64         5.49 o                         
  -8   3   8         81.24         65.28         6.69 o                         
  -7   3   8         31.34         29.39         7.28 o                         
  -6   3   8         36.43         34.82         7.75 o                         
  -5   3   8         97.22         93.21        15.20 o                         
  -4   3   8         18.10         22.55         9.05 o                         
  -3   3   8        174.96        147.09        12.47 o                         
  -2   3   8        112.16        120.98         9.19 o                         
  -1   3   8         15.55         14.68         6.19 o                         
   0   3   8         39.12         38.41         6.63 o                         
   1   3   8         13.70         12.81         5.08 o                         
   2   3   8          8.94         10.50         4.54 o                         
   3   3   8        139.79        134.31         9.68 o                         
   4   3   8         78.29         86.26         9.28 o                         
   5   3   8         54.68         54.49         7.94 o                         
   6   3   8         50.75         41.15         6.54 o                         
   7   3   8        151.30        156.43        18.45 o                         
   8   3   8         20.17         21.00        11.44 o                         
   9   3   8          5.23          4.09         9.73 o                         
  10   3   8         47.52         61.46        11.29 o                         
  -9   4   8         24.14         22.46         8.32 o                         
  -8   4   8         18.62         15.47         4.92 o                         
  -7   4   8         25.81         28.24         5.97 o                         
  -6   4   8          2.56          3.04         5.32 o                         
  -5   4   8         12.44          9.00         3.03 o                         
  -4   4   8        134.96        117.45         8.03 o                         
  -3   4   8        115.93        111.88         9.64 o                         
  -2   4   8         53.97         55.83        10.10 o                         
  -1   4   8         16.24         19.72         6.22 o                         
   0   4   8        102.56         92.61        24.60 o                         
   1   4   8         37.80         32.16        10.36 o                         
   2   4   8          0.61         -2.22         4.39 o                         
   3   4   8         27.21         32.78        12.24 o                         
   4   4   8         64.39         62.49        13.64 o                         
   5   4   8          3.04          2.21        10.27 o                         
  10   4   8          8.40         12.67         6.18 o                         
  -8   5   8         89.70         74.18         5.90 o                         
  -7   5   8         55.34         34.81         4.80 o                         
  -6   5   8         78.84         42.22        32.51 o                         
  -5   5   8         91.71         99.86         9.36 o                         
  -4   5   8         78.99         71.57         7.20 o                         
  -3   5   8         88.01         83.54         7.93 o                         
  -2   5   8         52.89         52.79        11.73 o                         
  -1   5   8        266.61        269.53        21.09 o                         
   0   5   8        393.96        370.82        20.04 o                         
   1   5   8        180.18        172.17        15.47 o                         
   2   5   8        133.41        138.28        14.36 o                         
   3   5   8        116.05        127.69        13.97 o                         
   4   5   8        151.37        165.22        15.75 o                         
   5   5   8        149.01        169.22        15.16 o                         
   6   5   8        154.74        177.74        29.56 o                         
   7   5   8        119.73        131.17        15.86 o                         
   8   5   8         53.96         65.81         9.04 o                         
  -3   6   8        176.48        135.59        30.34 o                         
  -2   6   8        189.21        189.91         9.03 o                         
  -1   6   8         62.23         82.10         8.88 o                         
   0   6   8        127.97        160.20         8.58 o                         
   1   6   8        242.64        255.99        11.22 o                         
   2   6   8        186.17        160.23        12.85 o                         
   3   6   8        159.41        164.41        10.03 o                         
 -12   1   9         69.64         66.43         3.74 o                         
 -11   1   9         31.02         24.95         2.86 o                         
 -10   1   9         53.58         56.33         4.48 o                         
  -9   1   9        128.95        119.15         7.37 o                         
  -8   1   9        190.14        155.19         8.82 o                         
  -7   1   9         92.51         77.63         8.18 o                         
  -6   1   9         26.62         21.65         8.21 o                         
  -5   1   9        233.90        226.59        12.56 o                         
  -4   1   9         75.17         79.40         7.95 o                         
  -3   1   9        181.67        181.17        11.43 o                         
  -2   1   9        183.21        198.16        12.14 o                         
  -1   1   9        145.40        136.37        15.35 o                         
   0   1   9         13.03         15.20         8.66 o                         
   2   1   9        111.33        119.75         8.69 o                         
   3   1   9         69.31         58.41         6.84 o                         
   4   1   9        133.86        131.43         9.17 o                         
   5   1   9         78.90         78.19        13.29 o                         
   6   1   9        256.35        278.14        22.32 o                         
   7   1   9        151.77        167.51        17.35 o                         
   8   1   9        212.85        200.37        18.72 o                         
   9   1   9         36.75         43.71        10.72 o                         
  10   1   9          7.68          7.91         8.20 o                         
  11   1   9         64.02         68.98         9.83 o                         
  12   1   9         61.86         82.25         8.89 o                         
 -12   2   9        119.23        119.68         9.14 o                         
 -11   2   9        124.85        129.68         7.40 o                         
 -10   2   9        134.57        140.86         8.52 o                         
  -9   2   9        172.76        172.08        16.91 o                         
  -8   2   9        230.00        205.99        10.82 o                         
  -7   2   9        243.98        202.62        12.47 o                         
  -6   2   9        635.91        637.78        34.81 o                         
  -5   2   9        710.90        693.30        37.79 o                         
  -4   2   9        298.96        284.16        21.93 o                         
  -3   2   9        466.58        483.33        30.06 o                         
  -1   2   9        376.43        472.40        28.17 o                         
   0   2   9        457.91        515.25        27.67 o                         
   1   2   9        308.08        333.95        13.37 o                         
   2   2   9        544.44        569.73        17.61 o                         
   3   2   9        741.46        832.86        30.77 o                         
   4   2   9        371.78        426.73        28.42 o                         
   5   2   9        203.29        216.86        19.90 o                         
   6   2   9        148.12        186.25        18.75 o                         
   7   2   9         90.48        105.95        14.74 o                         
   8   2   9         43.37         41.42        11.26 o                         
   9   2   9         53.49         54.38        11.56 o                         
  10   2   9        332.50        369.13        22.73 o                         
  11   2   9         85.05         81.35         9.98 o                         
  12   2   9         18.83         20.53         5.48 o                         
 -11   3   9        256.18        274.12        14.02 o                         
 -10   3   9        203.28        215.42         9.18 o                         
  -9   3   9        110.52         98.01         8.70 o                         
  -8   3   9        224.22        214.30        18.35 o                         
  -7   3   9        234.08        199.58        11.29 o                         
  -6   3   9        146.57        126.12        13.93 o                         
  -4   3   9        314.61        308.07        22.32 o                         
  -3   3   9        502.11        525.27        30.97 o                         
  -2   3   9        576.65        689.57        37.28 o                         
  -1   3   9        547.83        702.00        56.33 o                         
   0   3   9        683.13        789.91        29.25 o                         
   1   3   9        378.83        442.32        21.33 o                         
   2   3   9        282.83        343.78        33.30 o                         
   3   3   9        212.50        267.40        34.50 o                         
   4   3   9        226.59        238.99        13.47 o                         
   5   3   9        327.73        358.81        34.81 o                         
   6   3   9        204.07        261.65        21.27 o                         
   7   3   9        244.06        242.97        19.67 o                         
   8   3   9        350.00        397.64        24.91 o                         
   9   3   9        266.53        341.87        21.37 o                         
  10   3   9         51.84         64.46         8.70 o                         
  -8   4   9        362.70        435.80        21.44 o                         
  -7   4   9        446.37        504.57        25.03 o                         
  -6   4   9        459.91        500.16        25.72 o                         
  -5   4   9        491.72        435.28        24.01 o                         
  -4   4   9        421.63        408.89        18.33 o                         
  -3   4   9        245.62        236.34        16.92 o                         
  -2   4   9        387.71        367.62        31.44 o                         
  -1   4   9        224.91        210.95        27.52 o                         
   0   4   9        245.78        232.68        22.00 o                         
   1   4   9        432.93        348.70       301.71 o                         
   2   4   9        344.94        477.60        28.74 o                         
   3   4   9        448.38        622.81        34.10 o                         
   4   4   9        492.39        620.61        33.57 o                         
   5   4   9        430.13        492.00        84.18 o                         
   6   4   9        406.79        502.97        27.89 o                         
   7   4   9        249.52        307.46        19.38 o                         
   8   4   9        143.74        169.08        12.88 o                         
  -4   5   9        186.28        157.05         9.68 o                         
  -3   5   9        262.59        261.96        14.97 o                         
  -2   5   9        139.63        131.70         7.86 o                         
  -1   5   9        189.89        205.07        14.78 o                         
   0   5   9        249.96        285.49        18.53 o                         
   1   5   9        273.75        301.28        19.32 o                         
   2   5   9        113.58        120.84        12.46 o                         
   3   5   9         71.42         73.59        10.46 o                         
   4   5   9         58.05         75.31         9.88 o                         
 -11   0  10        293.62        315.23        16.38 o                         
 -10   0  10        124.28        111.52        12.08 o                         
  -9   0  10        160.62        154.52        13.35 o                         
  -8   0  10        578.23        482.57        17.97 o                         
  -7   0  10        490.35        433.17        18.03 o                         
  -6   0  10        515.00        477.64        26.30 o                         
  -5   0  10        452.72        445.65        25.89 o                         
  -4   0  10       1027.88       1053.08        49.44 o                         
  -3   0  10       1338.40       1512.54        66.91 o                         
  -2   0  10        488.68        554.11        31.59 o                         
  -1   0  10        375.58        412.17        26.64 o                         
   0   0  10        929.41       1052.39        51.15 o                         
 -11   1  10        277.77        254.37        29.08 o                         
 -10   1  10        110.13        108.04         5.49 o                         
  -9   1  10        280.60        263.84        11.60 o                         
  -8   1  10        197.64        181.42         9.93 o                         
  -7   1  10        204.59        193.84         9.17 o                         
  -6   1  10        261.74        251.38        13.05 o                         
  -5   1  10        273.16        285.52        13.40 o                         
  -4   1  10        159.53        166.39        10.35 o                         
  -3   1  10        160.26        157.38        10.34 o                         
  -2   1  10        569.99        636.62        24.36 o                         
  -1   1  10        563.38        622.44        24.25 o                         
   0   1  10        520.81        573.27        22.95 o                         
   1   1  10        369.08        452.85        28.80 o                         
   4   1  10        266.08        291.12        19.95 o                         
   5   1  10        333.40        387.61        23.86 o                         
   6   1  10        259.52        302.00        20.35 o                         
   7   1  10        151.29        131.72        12.88 o                         
   8   1  10        152.01        182.62        14.67 o                         
   9   1  10        129.83        141.94        11.82 o                         
  10   1  10        130.59        125.66        10.02 o                         
 -10   2  10        230.31        205.40        21.87 o                         
  -9   2  10        113.66        123.56         9.47 o                         
  -8   2  10         91.08         85.36         9.13 o                         
  -7   2  10        126.13        116.71        11.41 o                         
  -6   2  10        207.96        190.17        15.29 o                         
  -5   2  10        210.70        221.74        17.52 o                         
  -4   2  10        332.53        365.66        23.92 o                         
  -3   2  10        177.81        216.00        17.99 o                         
  -1   2  10        120.51        137.52        12.51 o                         
   0   2  10         72.74         93.29        17.94 o                         
   1   2  10        245.16        269.06        14.59 o                         
   2   2  10        119.41        140.87        10.21 o                         
   3   2  10        250.53        275.49        14.27 o                         
   4   2  10        278.16        337.51        15.77 o                         
   5   2  10        211.65        224.57        12.36 o                         
   6   2  10        179.64        195.66        11.47 o                         
   7   2  10        110.43        125.51         8.45 o                         
   8   2  10         53.51         53.67         8.95 o                         
   9   2  10         83.17         94.25         9.77 o                         
  10   2  10         67.09         65.02         6.93 o                         
  -9   3  10         38.32         43.79         5.09 o                         
  -8   3  10         32.24         39.79         4.21 o                         
  -7   3  10         54.46         43.01         5.15 o                         
  -6   3  10         25.27         22.01         7.49 o                         
  -5   3  10         18.05         12.57         7.58 o                         
  -3   3  10         40.12         33.10         8.46 o                         
  -2   3  10         87.29         89.22        11.44 o                         
  -1   3  10        112.29        128.38        13.15 o                         
   0   3  10         62.40         58.01         9.88 o                         
   1   3  10         92.74        111.79        18.53 o                         
   2   3  10         54.79         59.44         7.07 o                         
   3   3  10          6.62          4.03         4.80 o                         
   4   3  10         28.74         26.78         9.79 o                         
   5   3  10          4.62          9.52         7.98 o                         
   6   3  10         33.71         42.60         9.25 o                         
   7   3  10         99.14        104.11        10.63 o                         
   8   3  10         60.18         66.24         8.10 o                         
  -6   4  10         19.94         20.17         4.30 o                         
  -5   4  10          5.04          3.85         3.86 o                         
  -4   4  10          3.47         -2.59         4.64 o                         
  -3   4  10         23.96         16.00         4.97 o                         
  -2   4  10          2.50          2.17         4.69 o                         
  -1   4  10         20.14          6.35         4.07 o                         
   2   4  10         12.68         12.82         6.54 o                         
   3   4  10          1.16          5.10         6.40 o                         
   4   4  10          0.82          2.24         6.52 o                         
   5   4  10         12.74         21.46         6.29 o                         
   6   4  10         24.57         21.65         5.68 o                         
  -8   1  11         35.41         32.04         9.34 o                         
  -7   1  11         80.64         66.23         4.46 o                         
  -6   1  11         77.14         77.33         5.35 o                         
  -5   1  11         85.66         80.66         6.79 o                         
  -4   1  11         46.30         43.45         6.16 o                         
  -3   1  11          4.42         11.43         4.23 o                         
  -2   1  11        142.48        137.47        13.72 o                         
  -1   1  11        147.52        169.04        10.23 o                         
   0   1  11         60.32         66.55         6.99 o                         
   1   1  11        218.54        230.29        14.38 o                         
   2   1  11         46.06         59.03         6.77 o                         
   5   1  11         21.08         21.52         6.94 o                         
   6   1  11          5.15          4.53         5.34 o                         
   7   1  11          0.93          5.66         4.74 o                         
   8   1  11         31.76         32.95         5.02 o                         
  -7   2  11        116.91         98.91         8.43 o                         
  -6   2  11        138.00        113.11         9.84 o                         
  -5   2  11        112.42        118.05        10.68 o                         
  -4   2  11        100.30        106.33        10.82 o                         
  -3   2  11        276.13        287.73        18.62 o                         
  -2   2  11        284.49        306.81        20.00 o                         
   0   2  11         86.12         77.97         8.01 o                         
   1   2  11         77.74         81.87         7.32 o                         
   2   2  11         80.95         91.72        12.53 o                         
   3   2  11        132.05        142.93         8.46 o                         
   4   2  11        135.69        166.74         8.60 o                         
   5   2  11        213.27        215.25         9.66 o                         
   6   2  11        260.23        237.41         9.42 o                         
  -5   3  11        348.33        235.17        13.49 o                         
  -4   3  11        291.37        240.35        14.56 o                         
  -3   3  11        210.74        178.29        12.79 o                         
  -2   3  11        141.17        135.66        11.07 o                         
  -1   3  11        165.77        137.97        11.55 o                         
   0   3  11        339.19        310.87        18.06 o                         
   1   3  11        472.19        429.91        22.02 o                         
   2   3  11        314.86        247.00        14.74 o                         
  -5   0  12        314.16        227.52        13.39 o                         
  -4   0  12        175.09        136.89        28.13 o                         
  -3   0  12        112.35        100.46         8.48 o                         
  -2   0  12         59.61         55.08         7.25 o                         
  -1   0  12        473.20        511.99        25.11 o                         
   0   0  12        644.28        701.17        32.32 o                         
   1   0  12        133.43        146.32        11.50 o                         
   2   0  12         77.18         92.87         9.23 o                         
   3   0  12        213.79        213.89        13.73 o                         
   4   0  12        313.55        315.62        17.30 o                         
   5   0  12        181.33        141.31         9.74 o                         
  -5   1  12        233.85        141.18        11.63 o                         
  -4   1  12        227.82        185.83        20.41 o                         
  -3   1  12        221.11        176.66        25.27 o                         
  -2   1  12        295.88        279.15        18.57 o                         
  -1   1  12        140.69        139.49        18.11 o                         
   0   1  12        208.88        193.13        20.87 o                         
   1   1  12        363.89        357.67        23.95 o                         
   2   1  12        340.98        308.25        14.64 o                         
   3   1  12        253.23        247.11        14.09 o                         
   4   1  12        159.93        136.28         9.58 o                         
   5   1  12         94.98         66.92         6.32 o                         
  -3   2  12        143.29        111.77         8.55 o                         
  -2   2  12        216.12        181.90        11.58 o                         
   1   2  12        121.53        101.89         8.75 o                         
   2   2  12         50.88         44.25         5.77 o                         
   3   2  12         19.63         11.48         3.61 o                         
                                                                                
